# Supplementary material for: Coordination between ESCRT function and Rab conversion during endosome maturation
Source: EMBO J. 2025 Feb 5;44(6):1574–607. doi: 10.1038/s44318-025-00367-7 (PMC11914609; doi:10.1038/s44318-025-00367-7)
Supplement: Supplementary file 3 — Source data Fig. 1 [file 44318_2025_367_MOESM3_ESM.zip]

Archive with 388 entries (333 files):
- SD figure 1 /
- __MACOSX/._SD figure 1 
- SD figure 1 /.DS_Store
- __MACOSX/SD figure 1 /._.DS_Store
- SD figure 1 /1B/
- __MACOSX/SD figure 1 /._1B
- SD figure 1 /1A/
- __MACOSX/SD figure 1 /._1A
- SD figure 1 /1B/Fig_1_B_data/
- __MACOSX/SD figure 1 /1B/._Fig_1_B_data
- SD figure 1 /1B/Fig_1_B_Roi/
- __MACOSX/SD figure 1 /1B/._Fig_1_B_Roi
- SD figure 1 /1B/.DS_Store
- __MACOSX/SD figure 1 /1B/._.DS_Store
- SD figure 1 /1A/Fig_1_A_data/
- __MACOSX/SD figure 1 /1A/._Fig_1_A_data
- SD figure 1 /1A/.DS_Store
- __MACOSX/SD figure 1 /1A/._.DS_Store
- SD figure 1 /1A/Fig_1_A_Roi/
- __MACOSX/SD figure 1 /1A/._Fig_1_A_Roi
- SD figure 1 /1B/Fig_1_B_data/.DS_Store
- __MACOSX/SD figure 1 /1B/Fig_1_B_data/._.DS_Store
- SD figure 1 /1B/Fig_1_B_data/Mock/
- __MACOSX/SD figure 1 /1B/Fig_1_B_data/._Mock
- SD figure 1 /1B/Fig_1_B_data/tsg-101 (RNAi) /
- __MACOSX/SD figure 1 /1B/Fig_1_B_data/._tsg-101 (RNAi) 
- SD figure 1 /1B/Fig_1_B_data/vps-20 (RNAi) /
- __MACOSX/SD figure 1 /1B/Fig_1_B_data/._vps-20 (RNAi) 
- SD figure 1 /1B/Fig_1_B_data/vps-2 (RNAi)/
- __MACOSX/SD figure 1 /1B/Fig_1_B_data/._vps-2 (RNAi)
- SD figure 1 /1B/Fig_1_B_data/vps-4 (RNAi) pre fed/
- __MACOSX/SD figure 1 /1B/Fig_1_B_data/._vps-4 (RNAi) pre fed
- SD figure 1 /1B/Fig_1_B_data/hgrs-1 (RNAi) pre fed/
- __MACOSX/SD figure 1 /1B/Fig_1_B_data/._hgrs-1 (RNAi) pre fed
- SD figure 1 /1B/Fig_1_B_Roi/Mock/
- __MACOSX/SD figure 1 /1B/Fig_1_B_Roi/._Mock
- SD figure 1 /1B/Fig_1_B_Roi/.DS_Store
- __MACOSX/SD figure 1 /1B/Fig_1_B_Roi/._.DS_Store
- SD figure 1 /1B/Fig_1_B_Roi/vps-20 (RNAi)/
- __MACOSX/SD figure 1 /1B/Fig_1_B_Roi/._vps-20 (RNAi)
- SD figure 1 /1B/Fig_1_B_Roi/tsg-101 (RNAi)/
- __MACOSX/SD figure 1 /1B/Fig_1_B_Roi/._tsg-101 (RNAi)
- SD figure 1 /1B/Fig_1_B_Roi/vps-2 (RNAi)/
- __MACOSX/SD figure 1 /1B/Fig_1_B_Roi/._vps-2 (RNAi)
- SD figure 1 /1B/Fig_1_B_Roi/vps-4 (RNAi) pre fed/
- __MACOSX/SD figure 1 /1B/Fig_1_B_Roi/._vps-4 (RNAi) pre fed
- SD figure 1 /1B/Fig_1_B_Roi/hgrs-1 (RNAi) pre fed/
- __MACOSX/SD figure 1 /1B/Fig_1_B_Roi/._hgrs-1 (RNAi) pre fed
- SD figure 1 /1A/Fig_1_A_data/.DS_Store
- __MACOSX/SD figure 1 /1A/Fig_1_A_data/._.DS_Store
- SD figure 1 /1A/Fig_1_A_data/Mock/
- __MACOSX/SD figure 1 /1A/Fig_1_A_data/._Mock
- SD figure 1 /1A/Fig_1_A_data/hgrs-1 (RNAi)/
- __MACOSX/SD figure 1 /1A/Fig_1_A_data/._hgrs-1 (RNAi)
- SD figure 1 /1A/Fig_1_A_data/tsg-101 (RNAi)/
- __MACOSX/SD figure 1 /1A/Fig_1_A_data/._tsg-101 (RNAi)
- SD figure 1 /1A/Fig_1_A_data/vps-2 (RNAi)/
- __MACOSX/SD figure 1 /1A/Fig_1_A_data/._vps-2 (RNAi)
- SD figure 1 /1A/Fig_1_A_data/vps-4 (RNAi)/
- __MACOSX/SD figure 1 /1A/Fig_1_A_data/._vps-4 (RNAi)
- SD figure 1 /1A/Fig_1_A_data/vps-20 (RNAi)/
- __MACOSX/SD figure 1 /1A/Fig_1_A_data/._vps-20 (RNAi)
- SD figure 1 /1A/Fig_1_A_Roi/Mock/
- __MACOSX/SD figure 1 /1A/Fig_1_A_Roi/._Mock
- SD figure 1 /1A/Fig_1_A_Roi/.DS_Store
- __MACOSX/SD figure 1 /1A/Fig_1_A_Roi/._.DS_Store
- SD figure 1 /1A/Fig_1_A_Roi/hgrs-1 (RNAi)/
- __MACOSX/SD figure 1 /1A/Fig_1_A_Roi/._hgrs-1 (RNAi)
- SD figure 1 /1A/Fig_1_A_Roi/tsg-101 (RNAi)/
- __MACOSX/SD figure 1 /1A/Fig_1_A_Roi/._tsg-101 (RNAi)
- SD figure 1 /1A/Fig_1_A_Roi/vps-2 (RNAi)/
- __MACOSX/SD figure 1 /1A/Fig_1_A_Roi/._vps-2 (RNAi)
- SD figure 1 /1A/Fig_1_A_Roi/vps-4 (RNAi)/
- __MACOSX/SD figure 1 /1A/Fig_1_A_Roi/._vps-4 (RNAi)
- SD figure 1 /1A/Fig_1_A_Roi/vps-20 (RNAi)/
- __MACOSX/SD figure 1 /1A/Fig_1_A_Roi/._vps-20 (RNAi)
- SD figure 1 /1B/Fig_1_B_data/Mock/A rab5&rab7 sand1 control rnai front_0009-1.tif
- __MACOSX/SD figure 1 /1B/Fig_1_B_data/Mock/._A rab5&rab7 sand1 control rnai front_0009-1.tif
- SD figure 1 /1B/Fig_1_B_data/tsg-101 (RNAi) /A2 rab5 rab7 sand1 tsg101 rnai front_0001-1.tif
- __MACOSX/SD figure 1 /1B/Fig_1_B_data/tsg-101 (RNAi) /._A2 rab5 rab7 sand1 tsg101 rnai front_0001-1.tif
- SD figure 1 /1B/Fig_1_B_data/vps-20 (RNAi) /A Rab5&Rab7 sand1 vps20 RNAi front_0002-1.tif
- __MACOSX/SD figure 1 /1B/Fig_1_B_data/vps-20 (RNAi) /._A Rab5&Rab7 sand1 vps20 RNAi front_0002-1.tif
- SD figure 1 /1B/Fig_1_B_data/vps-2 (RNAi)/A rab5 rab7 sand1 vps 2rnai front-1.tif
- __MACOSX/SD figure 1 /1B/Fig_1_B_data/vps-2 (RNAi)/._A rab5 rab7 sand1 vps 2rnai front-1.tif
- SD figure 1 /1B/Fig_1_B_data/vps-4 (RNAi) pre fed/A rab5 raby sand1 vps4 rnai preefed front_0005-1-1.tif
- __MACOSX/SD figure 1 /1B/Fig_1_B_data/vps-4 (RNAi) pre fed/._A rab5 raby sand1 vps4 rnai preefed front_0005-1-1.tif
- SD figure 1 /1B/Fig_1_B_data/hgrs-1 (RNAi) pre fed/A rab5 rab7 sand1 pre fed vps27 rnai front_0005-1-1.tif
- __MACOSX/SD figure 1 /1B/Fig_1_B_data/hgrs-1 (RNAi) pre fed/._A rab5 rab7 sand1 pre fed vps27 rnai front_0005-1-1.tif
- SD figure 1 /1B/Fig_1_B_Roi/Mock/Gut /
- __MACOSX/SD figure 1 /1B/Fig_1_B_Roi/Mock/._Gut 
- SD figure 1 /1B/Fig_1_B_Roi/Mock/Gut close up/
- __MACOSX/SD figure 1 /1B/Fig_1_B_Roi/Mock/._Gut close up
- SD figure 1 /1B/Fig_1_B_Roi/Mock/.DS_Store
- __MACOSX/SD figure 1 /1B/Fig_1_B_Roi/Mock/._.DS_Store
- SD figure 1 /1B/Fig_1_B_Roi/vps-20 (RNAi)/Gut /
- __MACOSX/SD figure 1 /1B/Fig_1_B_Roi/vps-20 (RNAi)/._Gut 
- SD figure 1 /1B/Fig_1_B_Roi/vps-20 (RNAi)/Gut close up/
- __MACOSX/SD figure 1 /1B/Fig_1_B_Roi/vps-20 (RNAi)/._Gut close up
- SD figure 1 /1B/Fig_1_B_Roi/vps-20 (RNAi)/.DS_Store
- __MACOSX/SD figure 1 /1B/Fig_1_B_Roi/vps-20 (RNAi)/._.DS_Store
- SD figure 1 /1B/Fig_1_B_Roi/tsg-101 (RNAi)/Gut /
- __MACOSX/SD figure 1 /1B/Fig_1_B_Roi/tsg-101 (RNAi)/._Gut 
- SD figure 1 /1B/Fig_1_B_Roi/tsg-101 (RNAi)/Gut close up/
- __MACOSX/SD figure 1 /1B/Fig_1_B_Roi/tsg-101 (RNAi)/._Gut close up
- SD figure 1 /1B/Fig_1_B_Roi/tsg-101 (RNAi)/.DS_Store
- __MACOSX/SD figure 1 /1B/Fig_1_B_Roi/tsg-101 (RNAi)/._.DS_Store
- SD figure 1 /1B/Fig_1_B_Roi/vps-2 (RNAi)/Gut /
- __MACOSX/SD figure 1 /1B/Fig_1_B_Roi/vps-2 (RNAi)/._Gut 
- SD figure 1 /1B/Fig_1_B_Roi/vps-2 (RNAi)/Gut close up/
- __MACOSX/SD figure 1 /1B/Fig_1_B_Roi/vps-2 (RNAi)/._Gut close up
- SD figure 1 /1B/Fig_1_B_Roi/vps-2 (RNAi)/.DS_Store
- __MACOSX/SD figure 1 /1B/Fig_1_B_Roi/vps-2 (RNAi)/._.DS_Store
- SD figure 1 /1B/Fig_1_B_Roi/vps-4 (RNAi) pre fed/Gut /
- __MACOSX/SD figure 1 /1B/Fig_1_B_Roi/vps-4 (RNAi) pre fed/._Gut 
- SD figure 1 /1B/Fig_1_B_Roi/vps-4 (RNAi) pre fed/Gut close up/
- __MACOSX/SD figure 1 /1B/Fig_1_B_Roi/vps-4 (RNAi) pre fed/._Gut close up
- SD figure 1 /1B/Fig_1_B_Roi/vps-4 (RNAi) pre fed/.DS_Store
- __MACOSX/SD figure 1 /1B/Fig_1_B_Roi/vps-4 (RNAi) pre fed/._.DS_Store
- SD figure 1 /1B/Fig_1_B_Roi/hgrs-1 (RNAi) pre fed/Gut /
- __MACOSX/SD figure 1 /1B/Fig_1_B_Roi/hgrs-1 (RNAi) pre fed/._Gut 
- SD figure 1 /1B/Fig_1_B_Roi/hgrs-1 (RNAi) pre fed/Gut close up/
- __MACOSX/SD figure 1 /1B/Fig_1_B_Roi/hgrs-1 (RNAi) pre fed/._Gut close up
- SD figure 1 /1B/Fig_1_B_Roi/hgrs-1 (RNAi) pre fed/.DS_Store
- __MACOSX/SD figure 1 /1B/Fig_1_B_Roi/hgrs-1 (RNAi) pre fed/._.DS_Store
- SD figure 1 /1A/Fig_1_A_data/Mock/A rab5&rab7 control rnai front_0007-1.tif
- __MACOSX/SD figure 1 /1A/Fig_1_A_data/Mock/._A rab5&rab7 control rnai front_0007-1.tif
- SD figure 1 /1A/Fig_1_A_data/hgrs-1 (RNAi)/A rab5&rab7 vps27 rnai front_0012-1.tif
- __MACOSX/SD figure 1 /1A/Fig_1_A_data/hgrs-1 (RNAi)/._A rab5&rab7 vps27 rnai front_0012-1.tif
- SD figure 1 /1A/Fig_1_A_data/tsg-101 (RNAi)/A rab5 rab7 tsg101 short rnai front_0008-1.tif
- __MACOSX/SD figure 1 /1A/Fig_1_A_data/tsg-101 (RNAi)/._A rab5 rab7 tsg101 short rnai front_0008-1.tif
- SD figure 1 /1A/Fig_1_A_data/vps-2 (RNAi)/A rab5 rab7 vps2 rnai front_0009-1.tif
- __MACOSX/SD figure 1 /1A/Fig_1_A_data/vps-2 (RNAi)/._A rab5 rab7 vps2 rnai front_0009-1.tif
- SD figure 1 /1A/Fig_1_A_data/vps-4 (RNAi)/A rab5 rab7 vps4 rnai front_0001-1-1.tif
- __MACOSX/SD figure 1 /1A/Fig_1_A_data/vps-4 (RNAi)/._A rab5 rab7 vps4 rnai front_0001-1-1.tif
- SD figure 1 /1A/Fig_1_A_data/vps-20 (RNAi)/A rab 5 rab7 vps20 rnai front_0007-1.tif
- __MACOSX/SD figure 1 /1A/Fig_1_A_data/vps-20 (RNAi)/._A rab 5 rab7 vps20 rnai front_0007-1.tif
- SD figure 1 /1A/Fig_1_A_Roi/Mock/.DS_Store
- __MACOSX/SD figure 1 /1A/Fig_1_A_Roi/Mock/._.DS_Store
- SD figure 1 /1A/Fig_1_A_Roi/Mock/Gut/
- __MACOSX/SD figure 1 /1A/Fig_1_A_Roi/Mock/._Gut
- SD figure 1 /1A/Fig_1_A_Roi/Mock/Gut close up/
- __MACOSX/SD figure 1 /1A/Fig_1_A_Roi/Mock/._Gut close up
- SD figure 1 /1A/Fig_1_A_Roi/hgrs-1 (RNAi)/Gut close up/
- __MACOSX/SD figure 1 /1A/Fig_1_A_Roi/hgrs-1 (RNAi)/._Gut close up
- SD figure 1 /1A/Fig_1_A_Roi/hgrs-1 (RNAi)/Gut/
- __MACOSX/SD figure 1 /1A/Fig_1_A_Roi/hgrs-1 (RNAi)/._Gut
- SD figure 1 /1A/Fig_1_A_Roi/hgrs-1 (RNAi)/.DS_Store
- __MACOSX/SD figure 1 /1A/Fig_1_A_Roi/hgrs-1 (RNAi)/._.DS_Store
- SD figure 1 /1A/Fig_1_A_Roi/tsg-101 (RNAi)/Gut close up/
- __MACOSX/SD figure 1 /1A/Fig_1_A_Roi/tsg-101 (RNAi)/._Gut close up
- SD figure 1 /1A/Fig_1_A_Roi/tsg-101 (RNAi)/Gut/
- __MACOSX/SD figure 1 /1A/Fig_1_A_Roi/tsg-101 (RNAi)/._Gut
- SD figure 1 /1A/Fig_1_A_Roi/tsg-101 (RNAi)/.DS_Store
- __MACOSX/SD figure 1 /1A/Fig_1_A_Roi/tsg-101 (RNAi)/._.DS_Store
- SD figure 1 /1A/Fig_1_A_Roi/vps-2 (RNAi)/Gut close up/
- __MACOSX/SD figure 1 /1A/Fig_1_A_Roi/vps-2 (RNAi)/._Gut close up
- SD figure 1 /1A/Fig_1_A_Roi/vps-2 (RNAi)/Gut/
- __MACOSX/SD figure 1 /1A/Fig_1_A_Roi/vps-2 (RNAi)/._Gut
- SD figure 1 /1A/Fig_1_A_Roi/vps-2 (RNAi)/.DS_Store
- __MACOSX/SD figure 1 /1A/Fig_1_A_Roi/vps-2 (RNAi)/._.DS_Store
- SD figure 1 /1A/Fig_1_A_Roi/vps-4 (RNAi)/Gut close up/
- __MACOSX/SD figure 1 /1A/Fig_1_A_Roi/vps-4 (RNAi)/._Gut close up
- SD figure 1 /1A/Fig_1_A_Roi/vps-4 (RNAi)/Gut/
- __MACOSX/SD figure 1 /1A/Fig_1_A_Roi/vps-4 (RNAi)/._Gut
- SD figure 1 /1A/Fig_1_A_Roi/vps-4 (RNAi)/.DS_Store
- __MACOSX/SD figure 1 /1A/Fig_1_A_Roi/vps-4 (RNAi)/._.DS_Store
- SD figure 1 /1A/Fig_1_A_Roi/vps-20 (RNAi)/Gut close up/
- __MACOSX/SD figure 1 /1A/Fig_1_A_Roi/vps-20 (RNAi)/._Gut close up
- SD figure 1 /1A/Fig_1_A_Roi/vps-20 (RNAi)/Gut/
- __MACOSX/SD figure 1 /1A/Fig_1_A_Roi/vps-20 (RNAi)/._Gut
- SD figure 1 /1A/Fig_1_A_Roi/vps-20 (RNAi)/.DS_Store
- __MACOSX/SD figure 1 /1A/Fig_1_A_Roi/vps-20 (RNAi)/._.DS_Store
- SD figure 1 /1B/Fig_1_B_Roi/Mock/Gut /GFP ART G rab5&rab7 sand1 control rnai front_0009-1-1-1-1.tif
- __MACOSX/SD figure 1 /1B/Fig_1_B_Roi/Mock/Gut /._GFP ART G rab5&rab7 sand1 control rnai front_0009-1-1-1-1.tif
- SD figure 1 /1B/Fig_1_B_Roi/Mock/Gut /mCherry ART MC rab5&rab7 sand1 control rnai front_0009-1-1-1-1.tif
- __MACOSX/SD figure 1 /1B/Fig_1_B_Roi/Mock/Gut /._mCherry ART MC rab5&rab7 sand1 control rnai front_0009-1-1-1-1.tif
- SD figure 1 /1B/Fig_1_B_Roi/Mock/Gut /Merge ART MGM rab5&rab7 sand1 control rnai front_0009-1-1-1.tif
- __MACOSX/SD figure 1 /1B/Fig_1_B_Roi/Mock/Gut /._Merge ART MGM rab5&rab7 sand1 control rnai front_0009-1-1-1.tif
- SD figure 1 /1B/Fig_1_B_Roi/Mock/Gut close up/GFP ART C G rab5&rab7 sand1 control rnai front_0009-1-1-1-1-1.tif
- __MACOSX/SD figure 1 /1B/Fig_1_B_Roi/Mock/Gut close up/._GFP ART C G rab5&rab7 sand1 control rnai front_0009-1-1-1-1-1.tif
- SD figure 1 /1B/Fig_1_B_Roi/Mock/Gut close up/GFP ART C2 G rab5&rab7 sand1 control rnai front_0009-1-1-1-1-1.tif
- __MACOSX/SD figure 1 /1B/Fig_1_B_Roi/Mock/Gut close up/._GFP ART C2 G rab5&rab7 sand1 control rnai front_0009-1-1-1-1-1.tif
- SD figure 1 /1B/Fig_1_B_Roi/Mock/Gut close up/mCherry ART C MC rab5&rab7 sand1 control rnai front_0009-1-1-1-1-1.tif
- __MACOSX/SD figure 1 /1B/Fig_1_B_Roi/Mock/Gut close up/._mCherry ART C MC rab5&rab7 sand1 control rnai front_0009-1-1-1-1-1.tif
- SD figure 1 /1B/Fig_1_B_Roi/Mock/Gut close up/mCherry ART C2 MC rab5&rab7 sand1 control rnai front_0009-1-1-1-1-1.tif
- __MACOSX/SD figure 1 /1B/Fig_1_B_Roi/Mock/Gut close up/._mCherry ART C2 MC rab5&rab7 sand1 control rnai front_0009-1-1-1-1-1.tif
- SD figure 1 /1B/Fig_1_B_Roi/Mock/Gut close up/Merge ART C MGM rab5&rab7 sand1 control rnai front_0009-1-1-1-1.tif
- __MACOSX/SD figure 1 /1B/Fig_1_B_Roi/Mock/Gut close up/._Merge ART C MGM rab5&rab7 sand1 control rnai front_0009-1-1-1-1.tif
- SD figure 1 /1B/Fig_1_B_Roi/Mock/Gut close up/Merge ART C2 MGM rab5&rab7 sand1 control rnai front_0009-1-1-1-1.tif
- __MACOSX/SD figure 1 /1B/Fig_1_B_Roi/Mock/Gut close up/._Merge ART C2 MGM rab5&rab7 sand1 control rnai front_0009-1-1-1-1.tif
- SD figure 1 /1B/Fig_1_B_Roi/vps-20 (RNAi)/Gut /GFP ART G2 Rab5&Rab7 sand1 vps20 RNAi front_0002-1-1-1-1.tif
- __MACOSX/SD figure 1 /1B/Fig_1_B_Roi/vps-20 (RNAi)/Gut /._GFP ART G2 Rab5&Rab7 sand1 vps20 RNAi front_0002-1-1-1-1.tif
- SD figure 1 /1B/Fig_1_B_Roi/vps-20 (RNAi)/Gut /mCherry ART MC2 Rab5&Rab7 sand1 vps20 RNAi front_0002-1-1-1-1.tif
- __MACOSX/SD figure 1 /1B/Fig_1_B_Roi/vps-20 (RNAi)/Gut /._mCherry ART MC2 Rab5&Rab7 sand1 vps20 RNAi front_0002-1-1-1-1.tif
- SD figure 1 /1B/Fig_1_B_Roi/vps-20 (RNAi)/Gut /Merge ART MGM2 Rab5&Rab7 sand1 vps20 RNAi front_0002-1-1-1.tif
- __MACOSX/SD figure 1 /1B/Fig_1_B_Roi/vps-20 (RNAi)/Gut /._Merge ART MGM2 Rab5&Rab7 sand1 vps20 RNAi front_0002-1-1-1.tif
- SD figure 1 /1B/Fig_1_B_Roi/vps-20 (RNAi)/Gut close up/GFP ART C G2 Rab5&Rab7 sand1 vps20 RNAi front_0002-1-1-1-1-1.tif
- __MACOSX/SD figure 1 /1B/Fig_1_B_Roi/vps-20 (RNAi)/Gut close up/._GFP ART C G2 Rab5&Rab7 sand1 vps20 RNAi front_0002-1-1-1-1-1.tif
- SD figure 1 /1B/Fig_1_B_Roi/vps-20 (RNAi)/Gut close up/GFP ART C2 G Rab5&Rab7 sand1 vps20 RNAi front_0002-1-1-1-1-1.tif
- __MACOSX/SD figure 1 /1B/Fig_1_B_Roi/vps-20 (RNAi)/Gut close up/._GFP ART C2 G Rab5&Rab7 sand1 vps20 RNAi front_0002-1-1-1-1-1.tif
- SD figure 1 /1B/Fig_1_B_Roi/vps-20 (RNAi)/Gut close up/mCherry ART C MC2 Rab5&Rab7 sand1 vps20 RNAi front_0002-1-1-1-1-1.tif
- __MACOSX/SD figure 1 /1B/Fig_1_B_Roi/vps-20 (RNAi)/Gut close up/._mCherry ART C MC2 Rab5&Rab7 sand1 vps20 RNAi front_0002-1-1-1-1-1.tif
- SD figure 1 /1B/Fig_1_B_Roi/vps-20 (RNAi)/Gut close up/mCherry ART C2 MC Rab5&Rab7 sand1 vps20 RNAi front_0002-1-1-1-1-1.tif
- __MACOSX/SD figure 1 /1B/Fig_1_B_Roi/vps-20 (RNAi)/Gut close up/._mCherry ART C2 MC Rab5&Rab7 sand1 vps20 RNAi front_0002-1-1-1-1-1.tif
- SD figure 1 /1B/Fig_1_B_Roi/vps-20 (RNAi)/Gut close up/Merge ART C MGM2 Rab5&Rab7 sand1 vps20 RNAi front_0002-1-1-1-1.tif
- __MACOSX/SD figure 1 /1B/Fig_1_B_Roi/vps-20 (RNAi)/Gut close up/._Merge ART C MGM2 Rab5&Rab7 sand1 vps20 RNAi front_0002-1-1-1-1.tif
- SD figure 1 /1B/Fig_1_B_Roi/vps-20 (RNAi)/Gut close up/Merge ART C2 MGM Rab5&Rab7 sand1 vps20 RNAi front_0002-1-1-1-1.tif
- __MACOSX/SD figure 1 /1B/Fig_1_B_Roi/vps-20 (RNAi)/Gut close up/._Merge ART C2 MGM Rab5&Rab7 sand1 vps20 RNAi front_0002-1-1-1-1.tif
- SD figure 1 /1B/Fig_1_B_Roi/tsg-101 (RNAi)/Gut /GFP ART2 G rab5 rab7 sand1 tsg101 rnai front_0001-1-1-1-1.tif
- __MACOSX/SD figure 1 /1B/Fig_1_B_Roi/tsg-101 (RNAi)/Gut /._GFP ART2 G rab5 rab7 sand1 tsg101 rnai front_0001-1-1-1-1.tif
- SD figure 1 /1B/Fig_1_B_Roi/tsg-101 (RNAi)/Gut /mCherry ART2 MC rab5 rab7 sand1 tsg101 rnai front_0001-1-1-1-1.tif
- __MACOSX/SD figure 1 /1B/Fig_1_B_Roi/tsg-101 (RNAi)/Gut /._mCherry ART2 MC rab5 rab7 sand1 tsg101 rnai front_0001-1-1-1-1.tif
- SD figure 1 /1B/Fig_1_B_Roi/tsg-101 (RNAi)/Gut /Merge ART2 MGM rab5 rab7 sand1 tsg101 rnai front_0001-1-1-1.tif
- __MACOSX/SD figure 1 /1B/Fig_1_B_Roi/tsg-101 (RNAi)/Gut /._Merge ART2 MGM rab5 rab7 sand1 tsg101 rnai front_0001-1-1-1.tif
- SD figure 1 /1B/Fig_1_B_Roi/tsg-101 (RNAi)/Gut close up/GFP ART2 C G rab5 rab7 sand1 tsg101 rnai front_0001-1-1-1-1-1.tif
- __MACOSX/SD figure 1 /1B/Fig_1_B_Roi/tsg-101 (RNAi)/Gut close up/._GFP ART2 C G rab5 rab7 sand1 tsg101 rnai front_0001-1-1-1-1-1.tif
- SD figure 1 /1B/Fig_1_B_Roi/tsg-101 (RNAi)/Gut close up/GFP ART2 C2 G rab5 rab7 sand1 tsg101 rnai front_0001-1-1-1-1-1.tif
- __MACOSX/SD figure 1 /1B/Fig_1_B_Roi/tsg-101 (RNAi)/Gut close up/._GFP ART2 C2 G rab5 rab7 sand1 tsg101 rnai front_0001-1-1-1-1-1.tif
- SD figure 1 /1B/Fig_1_B_Roi/tsg-101 (RNAi)/Gut close up/mCherry ART2 C MC rab5 rab7 sand1 tsg101 rnai front_0001-1-1-1-1-1.tif
- __MACOSX/SD figure 1 /1B/Fig_1_B_Roi/tsg-101 (RNAi)/Gut close up/._mCherry ART2 C MC rab5 rab7 sand1 tsg101 rnai front_0001-1-1-1-1-1.tif
- SD figure 1 /1B/Fig_1_B_Roi/tsg-101 (RNAi)/Gut close up/mCherry ART2 C2 MC rab5 rab7 sand1 tsg101 rnai front_0001-1-1-1-1-1.tif
- __MACOSX/SD figure 1 /1B/Fig_1_B_Roi/tsg-101 (RNAi)/Gut close up/._mCherry ART2 C2 MC rab5 rab7 sand1 tsg101 rnai front_0001-1-1-1-1-1.tif
- SD figure 1 /1B/Fig_1_B_Roi/tsg-101 (RNAi)/Gut close up/Merge ART2 C MGM rab5 rab7 sand1 tsg101 rnai front_0001-1-1-1-1.tif
- __MACOSX/SD figure 1 /1B/Fig_1_B_Roi/tsg-101 (RNAi)/Gut close up/._Merge ART2 C MGM rab5 rab7 sand1 tsg101 rnai front_0001-1-1-1-1.tif
- SD figure 1 /1B/Fig_1_B_Roi/tsg-101 (RNAi)/Gut close up/Merge ART2 C2 MGM rab5 rab7 sand1 tsg101 rnai front_0001-1-1-1-1.tif
- __MACOSX/SD figure 1 /1B/Fig_1_B_Roi/tsg-101 (RNAi)/Gut close up/._Merge ART2 C2 MGM rab5 rab7 sand1 tsg101 rnai front_0001-1-1-1-1.tif
- SD figure 1 /1B/Fig_1_B_Roi/vps-2 (RNAi)/Gut /GFP ART G rab5 rab7 sand1 vps 2rnai front-1-1-1-1.tif
- __MACOSX/SD figure 1 /1B/Fig_1_B_Roi/vps-2 (RNAi)/Gut /._GFP ART G rab5 rab7 sand1 vps 2rnai front-1-1-1-1.tif
- SD figure 1 /1B/Fig_1_B_Roi/vps-2 (RNAi)/Gut /mCherry ART MC rab5 rab7 sand1 vps 2rnai front-1-1-1-1.tif
- __MACOSX/SD figure 1 /1B/Fig_1_B_Roi/vps-2 (RNAi)/Gut /._mCherry ART MC rab5 rab7 sand1 vps 2rnai front-1-1-1-1.tif
- SD figure 1 /1B/Fig_1_B_Roi/vps-2 (RNAi)/Gut /Merge ART MGM rab5 rab7 sand1 vps 2rnai front-1-1-1.tif
- __MACOSX/SD figure 1 /1B/Fig_1_B_Roi/vps-2 (RNAi)/Gut /._Merge ART MGM rab5 rab7 sand1 vps 2rnai front-1-1-1.tif
- SD figure 1 /1B/Fig_1_B_Roi/vps-2 (RNAi)/Gut close up/GFP ART C G rab5 rab7 sand1 vps 2rnai front-1-1-1-1-1.tif
- __MACOSX/SD figure 1 /1B/Fig_1_B_Roi/vps-2 (RNAi)/Gut close up/._GFP ART C G rab5 rab7 sand1 vps 2rnai front-1-1-1-1-1.tif
- SD figure 1 /1B/Fig_1_B_Roi/vps-2 (RNAi)/Gut close up/GFP ART C2 G rab5 rab7 sand1 vps 2rnai front-1-1-1-1-1.tif
- __MACOSX/SD figure 1 /1B/Fig_1_B_Roi/vps-2 (RNAi)/Gut close up/._GFP ART C2 G rab5 rab7 sand1 vps 2rnai front-1-1-1-1-1.tif
- SD figure 1 /1B/Fig_1_B_Roi/vps-2 (RNAi)/Gut close up/mCherry ART C MC rab5 rab7 sand1 vps 2rnai front-1-1-1-1-1.tif
- __MACOSX/SD figure 1 /1B/Fig_1_B_Roi/vps-2 (RNAi)/Gut close up/._mCherry ART C MC rab5 rab7 sand1 vps 2rnai front-1-1-1-1-1.tif
- SD figure 1 /1B/Fig_1_B_Roi/vps-2 (RNAi)/Gut close up/mCherry ART C2 MC rab5 rab7 sand1 vps 2rnai front-1-1-1-1-1.tif
- __MACOSX/SD figure 1 /1B/Fig_1_B_Roi/vps-2 (RNAi)/Gut close up/._mCherry ART C2 MC rab5 rab7 sand1 vps 2rnai front-1-1-1-1-1.tif
- SD figure 1 /1B/Fig_1_B_Roi/vps-2 (RNAi)/Gut close up/Merge ART C MGM rab5 rab7 sand1 vps 2rnai front-1-1-1-1.tif
- __MACOSX/SD figure 1 /1B/Fig_1_B_Roi/vps-2 (RNAi)/Gut close up/._Merge ART C MGM rab5 rab7 sand1 vps 2rnai front-1-1-1-1.tif
- SD figure 1 /1B/Fig_1_B_Roi/vps-2 (RNAi)/Gut close up/Merge ART C2 MGM rab5 rab7 sand1 vps 2rnai front-1-1-1-1.tif
- __MACOSX/SD figure 1 /1B/Fig_1_B_Roi/vps-2 (RNAi)/Gut close up/._Merge ART C2 MGM rab5 rab7 sand1 vps 2rnai front-1-1-1-1.tif
- SD figure 1 /1B/Fig_1_B_Roi/vps-4 (RNAi) pre fed/Gut /GFP ART G rab5 raby sand1 vps4 rnai preefed front_0005-1-1-1-1-1.tif
- __MACOSX/SD figure 1 /1B/Fig_1_B_Roi/vps-4 (RNAi) pre fed/Gut /._GFP ART G rab5 raby sand1 vps4 rnai preefed front_0005-1-1-1-1-1.tif
- SD figure 1 /1B/Fig_1_B_Roi/vps-4 (RNAi) pre fed/Gut /mCherry ART MC rab5 raby sand1 vps4 rnai preefed front_0005-1-1-1-1-1.tif
- __MACOSX/SD figure 1 /1B/Fig_1_B_Roi/vps-4 (RNAi) pre fed/Gut /._mCherry ART MC rab5 raby sand1 vps4 rnai preefed front_0005-1-1-1-1-1.tif
- SD figure 1 /1B/Fig_1_B_Roi/vps-4 (RNAi) pre fed/Gut /Merge ART MGM rab5 raby sand1 vps4 rnai preefed front_0005-1-1-1-1.tif
- __MACOSX/SD figure 1 /1B/Fig_1_B_Roi/vps-4 (RNAi) pre fed/Gut /._Merge ART MGM rab5 raby sand1 vps4 rnai preefed front_0005-1-1-1-1.tif
- SD figure 1 /1B/Fig_1_B_Roi/vps-4 (RNAi) pre fed/Gut close up/GFP ART C G rab5 raby sand1 vps4 rnai preefed front_0005-1-1-1-1-1-1.tif
- __MACOSX/SD figure 1 /1B/Fig_1_B_Roi/vps-4 (RNAi) pre fed/Gut close up/._GFP ART C G rab5 raby sand1 vps4 rnai preefed front_0005-1-1-1-1-1-1.tif
- SD figure 1 /1B/Fig_1_B_Roi/vps-4 (RNAi) pre fed/Gut close up/GFP ART C2 G rab5 raby sand1 vps4 rnai preefed front_0005-1-1-1-1-1-1.tif
- __MACOSX/SD figure 1 /1B/Fig_1_B_Roi/vps-4 (RNAi) pre fed/Gut close up/._GFP ART C2 G rab5 raby sand1 vps4 rnai preefed front_0005-1-1-1-1-1-1.tif
- SD figure 1 /1B/Fig_1_B_Roi/vps-4 (RNAi) pre fed/Gut close up/mCherry ART C MC rab5 raby sand1 vps4 rnai preefed front_0005-1-1-1-1-1-1.tif
- __MACOSX/SD figure 1 /1B/Fig_1_B_Roi/vps-4 (RNAi) pre fed/Gut close up/._mCherry ART C MC rab5 raby sand1 vps4 rnai preefed front_0005-1-1-1-1-1-1.tif
- SD figure 1 /1B/Fig_1_B_Roi/vps-4 (RNAi) pre fed/Gut close up/mCherry ART C2 MC rab5 raby sand1 vps4 rnai preefed front_0005-1-1-1-1-1-1.tif
- __MACOSX/SD figure 1 /1B/Fig_1_B_Roi/vps-4 (RNAi) pre fed/Gut close up/._mCherry ART C2 MC rab5 raby sand1 vps4 rnai preefed front_0005-1-1-1-1-1-1.tif
- SD figure 1 /1B/Fig_1_B_Roi/vps-4 (RNAi) pre fed/Gut close up/Merge ART C MGM rab5 raby sand1 vps4 rnai preefed front_0005-1-1-1-1-1.tif
- __MACOSX/SD figure 1 /1B/Fig_1_B_Roi/vps-4 (RNAi) pre fed/Gut close up/._Merge ART C MGM rab5 raby sand1 vps4 rnai preefed front_0005-1-1-1-1-1.tif
- SD figure 1 /1B/Fig_1_B_Roi/vps-4 (RNAi) pre fed/Gut close up/Merge ART C2 MGM rab5 raby sand1 vps4 rnai preefed front_0005-1-1-1-1-1.tif
- __MACOSX/SD figure 1 /1B/Fig_1_B_Roi/vps-4 (RNAi) pre fed/Gut close up/._Merge ART C2 MGM rab5 raby sand1 vps4 rnai preefed front_0005-1-1-1-1-1.tif
- SD figure 1 /1B/Fig_1_B_Roi/hgrs-1 (RNAi) pre fed/Gut /mCherry ART MC rab5 rab7 sand1 pre fed vps27 rnai front_0005-1-1-1-1-1.tif
- __MACOSX/SD figure 1 /1B/Fig_1_B_Roi/hgrs-1 (RNAi) pre fed/Gut /._mCherry ART MC rab5 rab7 sand1 pre fed vps27 rnai front_0005-1-1-1-1-1.tif
- SD figure 1 /1B/Fig_1_B_Roi/hgrs-1 (RNAi) pre fed/Gut /GFP ART G rab5 rab7 sand1 pre fed vps27 rnai front_0005-1-1-1-1-1.tif
- __MACOSX/SD figure 1 /1B/Fig_1_B_Roi/hgrs-1 (RNAi) pre fed/Gut /._GFP ART G rab5 rab7 sand1 pre fed vps27 rnai front_0005-1-1-1-1-1.tif
- SD figure 1 /1B/Fig_1_B_Roi/hgrs-1 (RNAi) pre fed/Gut /Merge ART MGM rab5 rab7 sand1 pre fed vps27 rnai front_0005-1-1-1-1.tif
- __MACOSX/SD figure 1 /1B/Fig_1_B_Roi/hgrs-1 (RNAi) pre fed/Gut /._Merge ART MGM rab5 rab7 sand1 pre fed vps27 rnai front_0005-1-1-1-1.tif
- SD figure 1 /1B/Fig_1_B_Roi/hgrs-1 (RNAi) pre fed/Gut close up/GFP ART C G rab5 rab7 sand1 pre fed vps27 rnai front_0005-1-1-1-1-1-1.tif
- __MACOSX/SD figure 1 /1B/Fig_1_B_Roi/hgrs-1 (RNAi) pre fed/Gut close up/._GFP ART C G rab5 rab7 sand1 pre fed vps27 rnai front_0005-1-1-1-1-1-1.tif
- SD figure 1 /1B/Fig_1_B_Roi/hgrs-1 (RNAi) pre fed/Gut close up/GFP ART C2 G rab5 rab7 sand1 pre fed vps27 rnai front_0005-1-1-1-1-1-1.tif
- __MACOSX/SD figure 1 /1B/Fig_1_B_Roi/hgrs-1 (RNAi) pre fed/Gut close up/._GFP ART C2 G rab5 rab7 sand1 pre fed vps27 rnai front_0005-1-1-1-1-1-1.tif
- SD figure 1 /1B/Fig_1_B_Roi/hgrs-1 (RNAi) pre fed/Gut close up/mCherry ART C MC rab5 rab7 sand1 pre fed vps27 rnai front_0005-1-1-1-1-1-1.tif
- __MACOSX/SD figure 1 /1B/Fig_1_B_Roi/hgrs-1 (RNAi) pre fed/Gut close up/._mCherry ART C MC rab5 rab7 sand1 pre fed vps27 rnai front_0005-1-1-1-1-1-1.tif
- SD figure 1 /1B/Fig_1_B_Roi/hgrs-1 (RNAi) pre fed/Gut close up/mCherry ART C2 MC rab5 rab7 sand1 pre fed vps27 rnai front_0005-1-1-1-1-1-1.tif
- __MACOSX/SD figure 1 /1B/Fig_1_B_Roi/hgrs-1 (RNAi) pre fed/Gut close up/._mCherry ART C2 MC rab5 rab7 sand1 pre fed vps27 rnai front_0005-1-1-1-1-1-1.tif
- SD figure 1 /1B/Fig_1_B_Roi/hgrs-1 (RNAi) pre fed/Gut close up/Merge ART C MGM rab5 rab7 sand1 pre fed vps27 rnai front_0005-1-1-1-1-1.tif
- __MACOSX/SD figure 1 /1B/Fig_1_B_Roi/hgrs-1 (RNAi) pre fed/Gut close up/._Merge ART C MGM rab5 rab7 sand1 pre fed vps27 rnai front_0005-1-1-1-1-1.tif
- SD figure 1 /1B/Fig_1_B_Roi/hgrs-1 (RNAi) pre fed/Gut close up/Merge ART C2 MGM rab5 rab7 sand1 pre fed vps27 rnai front_0005-1-1-1-1-1.tif
- __MACOSX/SD figure 1 /1B/Fig_1_B_Roi/hgrs-1 (RNAi) pre fed/Gut close up/._Merge ART C2 MGM rab5 rab7 sand1 pre fed vps27 rnai front_0005-1-1-1-1-1.tif
- SD figure 1 /1A/Fig_1_A_Roi/Mock/Gut/mCherry ART MC rab5&rab7 control rnai front_0007-1-1-1-1.tif
- __MACOSX/SD figure 1 /1A/Fig_1_A_Roi/Mock/Gut/._mCherry ART MC rab5&rab7 control rnai front_0007-1-1-1-1.tif
- SD figure 1 /1A/Fig_1_A_Roi/Mock/Gut/GFP ART G rab5&rab7 control rnai front_0007-1-1-1-1.tif
- __MACOSX/SD figure 1 /1A/Fig_1_A_Roi/Mock/Gut/._GFP ART G rab5&rab7 control rnai front_0007-1-1-1-1.tif
- SD figure 1 /1A/Fig_1_A_Roi/Mock/Gut/Merge ART MGM rab5&rab7 control rnai front_0007-1-1-1.tif
- __MACOSX/SD figure 1 /1A/Fig_1_A_Roi/Mock/Gut/._Merge ART MGM rab5&rab7 control rnai front_0007-1-1-1.tif
- SD figure 1 /1A/Fig_1_A_Roi/Mock/Gut close up/Merge ART C2 MGM rab5&rab7 control rnai front_0007-1-1-1-1.tif
- __MACOSX/SD figure 1 /1A/Fig_1_A_Roi/Mock/Gut close up/._Merge ART C2 MGM rab5&rab7 control rnai front_0007-1-1-1-1.tif
- SD figure 1 /1A/Fig_1_A_Roi/Mock/Gut close up/GFP ART C2 G rab5&rab7 control rnai front_0007-1-1-1-1-1.tif
- __MACOSX/SD figure 1 /1A/Fig_1_A_Roi/Mock/Gut close up/._GFP ART C2 G rab5&rab7 control rnai front_0007-1-1-1-1-1.tif
- SD figure 1 /1A/Fig_1_A_Roi/Mock/Gut close up/Merge ART C MGM rab5&rab7 control rnai front_0007-1-1-1-1.tif
- __MACOSX/SD figure 1 /1A/Fig_1_A_Roi/Mock/Gut close up/._Merge ART C MGM rab5&rab7 control rnai front_0007-1-1-1-1.tif
- SD figure 1 /1A/Fig_1_A_Roi/Mock/Gut close up/GFP ART C G rab5&rab7 control rnai front_0007-1-1-1-1-1.tif
- __MACOSX/SD figure 1 /1A/Fig_1_A_Roi/Mock/Gut close up/._GFP ART C G rab5&rab7 control rnai front_0007-1-1-1-1-1.tif
- SD figure 1 /1A/Fig_1_A_Roi/Mock/Gut close up/mCherry ART C2 MC rab5&rab7 control rnai front_0007-1-1-1-1-1.tif
- __MACOSX/SD figure 1 /1A/Fig_1_A_Roi/Mock/Gut close up/._mCherry ART C2 MC rab5&rab7 control rnai front_0007-1-1-1-1-1.tif
- SD figure 1 /1A/Fig_1_A_Roi/Mock/Gut close up/mCherry ART C MC rab5&rab7 control rnai front_0007-1-1-1-1-1.tif
- __MACOSX/SD figure 1 /1A/Fig_1_A_Roi/Mock/Gut close up/._mCherry ART C MC rab5&rab7 control rnai front_0007-1-1-1-1-1.tif
- SD figure 1 /1A/Fig_1_A_Roi/hgrs-1 (RNAi)/Gut close up/Merge ART C2 MGM rab5&rab7 vps27 rnai front_0012-1-1-1-1.tif
- __MACOSX/SD figure 1 /1A/Fig_1_A_Roi/hgrs-1 (RNAi)/Gut close up/._Merge ART C2 MGM rab5&rab7 vps27 rnai front_0012-1-1-1-1.tif
[truncated: 88 more entries]
