# Supplementary material for: Coordination between ESCRT function and Rab conversion during endosome maturation
Source: EMBO J. 2025 Feb 5;44(6):1574–607. doi: 10.1038/s44318-025-00367-7 (PMC11914609; doi:10.1038/s44318-025-00367-7)
Supplement: Supplementary file 4 — Source data Fig. 2 [file 44318_2025_367_MOESM4_ESM.zip]

Archive with 28 entries (24 files):
- SD figure 2/
- __MACOSX/._SD figure 2
- SD figure 2/2B/
- __MACOSX/SD figure 2/._2B
- SD figure 2/.DS_Store
- __MACOSX/SD figure 2/._.DS_Store
- SD figure 2/2D/
- __MACOSX/SD figure 2/._2D
- SD figure 2/2F/
- __MACOSX/SD figure 2/._2F
- SD figure 2/2B/ILV amount summary calculation final 5 categories.xlsx
- __MACOSX/SD figure 2/2B/._ILV amount summary calculation final 5 categories.xlsx
- SD figure 2/2D/MVB+AE T1 final.csv
- __MACOSX/SD figure 2/2D/._MVB+AE T1 final.csv
- SD figure 2/2D/Kruskal-Wallis test of MVB+AE T1 final.csv
- __MACOSX/SD figure 2/2D/._Kruskal-Wallis test of MVB+AE T1 final.csv
- SD figure 2/2D/Kruskal-Wallis test multiple comparisons of MVB+AE T1 final.csv
- __MACOSX/SD figure 2/2D/._Kruskal-Wallis test multiple comparisons of MVB+AE T1 final.csv
- SD figure 2/2D/ILV size summary final in log scale ExP.xlsx
- __MACOSX/SD figure 2/2D/._ILV size summary final in log scale ExP.xlsx
- SD figure 2/2F/MVB+AE T1.csv
- __MACOSX/SD figure 2/2F/._MVB+AE T1.csv
- SD figure 2/2F/Kruskal-Wallis test of MVB+AE T1.csv
- __MACOSX/SD figure 2/2F/._Kruskal-Wallis test of MVB+AE T1.csv
- SD figure 2/2F/Kruskal-Wallis test multiple comparisons of MVB+AE T1.csv
- __MACOSX/SD figure 2/2F/._Kruskal-Wallis test multiple comparisons of MVB+AE T1.csv
- SD figure 2/2F/MVB size summary final new in log scale ExP.xlsx
- __MACOSX/SD figure 2/2F/._MVB size summary final new in log scale ExP.xlsx
