# Supplementary material for: Coordination between ESCRT function and Rab conversion during endosome maturation
Source: EMBO J. 2025 Feb 5;44(6):1574–607. doi: 10.1038/s44318-025-00367-7 (PMC11914609; doi:10.1038/s44318-025-00367-7)
Supplement: Supplementary file 4 — Source data Fig. 2 [file 44318_2025_367_MOESM4_ESM.zip › SD figure 2/2B/ILV amount summary calculation final 5 categories.xlsx]

## Sheet: Sheet1
		N2 MOCK MVB+AE T1																					sand-1 ko MOCK MVB + AE T1
	Amount of MVB/AE T1 per category	1	2	3	4 to 6	7 to > 8		Sum of the calculated %														Amount of MVB/AE T1 per category	1	2	3	4 to 6	7 to > 8		Sum of the calculated %
	Final summary	27.8689	25.4098	17.2131	22.1311	7.37705		100														Final summary	59.7015	11.9403	4.47761	20.8955	2.98507		100
	Sum of MVBs 4-6 ILVs (%)				22.1311																	Sum of MVBs 4-6 ILVs (%)				20.8955
	Sum of MVBs 7-> 8 ILVs (%)					7.37705																Sum of MVBs 7-> 8 ILVs (%)					2.98507
	Sum of MVBs > 8 ILVs (%)									0												Sum of MVBs > 8 ILVs (%)									1.49254
	Prozent ->	27.8689	25.4098	17.2131	6.55738	6.55738	9.01639	6.55738	0.819672	0	0	0	0	0	0	0	0	0	0	100		Prozent ->	59.7015	11.9403	4.47761	13.4328	5.97015	1.49254	1.49254	0	1.49254	0	0	0	0	0	0	0	0	0	100
	intermediat step	34	31	21	8	8	11	8	1	0	0	0	0	0	0	0	0	0	0	Total		intermediat step	40	8	3	9	4	1	1	0	1	0	0	0	0	0	0	0	0	0	Total
	Amount of MVB/AE T1	1	2	3	4	5	6	7	8	9	10	11	12	13	14	15	16	17	18			Amount of MVB/AE T1	1	2	3	4	5	6	7	8	9	10	11	12	13	14	15	16	17	18
	worm																			122		worm																			67
	8527_1_H_2	15	15	10	4	5	6	6	0	0	0	0	0	0	0	0	0	0	0	61		8527_4_D_3	15	3	2	7	2	0	1	0	0	0	0	0	0	0	0	0	0	0	30
	8527_1_i_2	10	10	4	1	3	3	2	1	0	0	0	0	0	0	0	0	0	0	34		8836_2_2_g81817_j1_i1 stufe 9	11	2	1	0	1	1	0	0	1	0	0	0	0	0	0	0	0	0	17
	8527_1L_2st	9	6	7	3	0	2	0	0	0	0	0	0	0	0	0	0	0	0	27		8836_2_7_g08029_j1_i1	14	3	0	2	1	0	0	0	0	0	0	0	0	0	0	0	0	0	20
		N2 tsg-101 RNAi MVB+AE T1																					sand-1 ko tsg-101 RNAi MVB + AE T1
	Amount of MVB/AE T1 per category	1	2	3	4 to 6	7 to > 8		Sum of the calculated %														Amount of MVB/AE T1 per category	1	2	3	4 to 6	7 to > 8		Sum of the calculated %
	Final summary	70.0535	17.1123	5.88235	5.88235	1.06952		100														Final summary	43.8202	20.7865	15.1685	16.8539	3.37079		100
	Sum of MVBs 4-6 ILVs (%)				5.88235																	Sum of MVBs 4-6 ILVs (%)				16.8539
	Sum of MVBs 7-> 8 ILVs (%)					1.06952																Sum of MVBs 7-> 8 ILVs (%)					3.37079
	Sum of MVBs > 8 ILVs (%)									0.534759												Sum of MVBs > 8 ILVs (%)									1.68539
	Prozent ->	70.0535	17.1123	5.88235	3.74332	1.60428	0.534759	0.534759	0	0	0	0	0.534759	0	0	0	0	0	0	100		Prozent ->	43.8202	20.7865	15.1685	8.98876	3.37079	4.49438	1.1236	0.561798	0	0.561798	0	0	0	0.561798	0	0	0	0.561798	100
	intermediat step	131	32	11	7	3	1	1	0	0	0	0	1	0	0	0	0	0	0	Total		intermediat step	78	37	27	16	6	8	2	1	0	1	0	0	0	1	0	0	0	1	Total
	Amount of MVB/AE T1	1	2	3	4	5	6	7	8	9	10	11	12	13	14	15	16	17	18			Amount of MVB/AE T1	1	2	3	4	5	6	7	8	9	10	11	12	13	14	15	16	17	18
	worm																			187		worm																			178
	8527-2g-g09126-f1-i2	71	18	3	4	0	0	0	0	0	0	0	0	0	0	0	0	0	0	96		8527_5_b_st3_g6369_a1_i1	8	3	8	4	3	4	1	1	0	1	0	0	0	1	0	0	0	0	34
	8527-2e-g01243-k1-i2 and i3	53	14	6	3	2	1	1	0	0	0	0	1	0	0	0	0	0	0	81		8527_5d_00006369_p1_i1 and i2	42	25	16	5	1	3	0	0	0	0	0	0	0	0	0	0	0	0	92
	8527_2_B_5St	7	0	2	0	1	0	0	0	0	0	0	0	0	0	0	0	0	0	10		8836_3_6_g07061_g2_i1	28	9	3	7	2	1	1	0	0	0	0	0	0	0	0	0	0	1	52
		N2 vps-2 RNAi MVB + AE T1																					sand-1 ko vps-2 RNAi MVB + AE T1
	Amount of MVB/AE T1 per category	1	2	3	4 to 6	7 to > 8		Sum of the calculated %														Amount of MVB/AE T1 per category	1	2	3	4 to 6	7 to > 8		Sum of the calculated %
	Final summary	57.3171	18.9024	6.70732	15.2439	1.82927		100														Final summary	58.8889	16.1111	13.3333	8.33333	3.33333		100
	Sum of MVBs 4-6 ILVs (%)				15.2439																	Sum of MVBs 4-6 ILVs (%)				8.33333
	Sum of MVBs 7-> 8 ILVs (%)					1.82927																Sum of MVBs 7-> 8 ILVs (%)					3.33333
	Sum of MVBs > 8 ILVs (%)									1.21951												Sum of MVBs > 8 ILVs (%)									1.11111
	Prozent ->	57.3171	18.9024	6.70732	7.92683	4.87805	2.43902	0.609756	0	0	0.609756	0	0.609756	0	0	0	0	0	0	100		Prozent ->	58.8889	16.1111	13.3333	2.22222	2.77778	3.33333	1.66667	0.555556	0	0	0	0.555556	0	0	0	0.555556	0	0	100
	intermediat step	94	31	11	13	8	4	1	0	0	1	0	1	0	0	0	0	0	0	Total		intermediat step	106	29	24	4	5	6	3	1	0	0	0	1	0	0	0	1	0	0	Total
	Amount of AE T1	1	2	3	4	5	6	7	8	9	10	11	12	13	14	15	16	17	18			Amount of MVB/AE T1	1	2	3	4	5	6	7	8	9	10	11	12	13	14	15	16	17	18
	worm																			164		worm																			180
	8527_3_A_3St	18	7	1	1	0	0	0	0	0	0	0	0	0	0	0	0	0	0	27		8527_6_D	39	11	7	1	2	2	0	1	0	0	0	1	0	0	0	1	0	0	65
	8527_3b_g00006369_g1_i2	32	5	4	4	0	2	0	0	0	0	0	0	0	0	0	0	0	0	47		8836_4_2_g68404_n1_i1	43	15	14	3	2	3	3	0	0	0	0	0	0	0	0	0	0	0	83
	8527_3d_g00008733_c1_i1	44	19	6	8	8	2	1	0	0	1	0	1	0	0	0	0	0	0	90		8836_4_7_g08029_n1_i1	24	3	3	0	1	1	0	0	0	0	0	0	0	0	0	0	0	0	32
