# Supplementary material for: Coordination between ESCRT function and Rab conversion during endosome maturation
Source: EMBO J. 2025 Feb 5;44(6):1574–607. doi: 10.1038/s44318-025-00367-7 (PMC11914609; doi:10.1038/s44318-025-00367-7)
Supplement: Supplementary file 4 — Source data Fig. 2 [file 44318_2025_367_MOESM4_ESM.zip › SD figure 2/2D/MVB+AE T1 final.csv]

N2 Mock	N2 tsg-101 RNAi	N2 vps-2 RNAi	sand-1 (ko) Mock	sand-1 (ko) tsg-101 RNAi	sand-1 (ko) vps-2 RNAi
0.002201069	0.000951996	0.000727163	0.001836475	0.001343597	0.000960098
0.001687936	0.001074878	0.000483425	0.002179463	0.001909393	0.001694688
0.001459727	0.004177980	0.002945111	0.002271287	0.001272704	0.000873676
0.001096483	0.005107695	0.000806158	0.002003918	0.005335229	0.000540140
0.001909393	0.001802041	0.000776451	0.000607657	0.001272704	0.000413207
0.000969551	0.017523478	0.002417125	0.001343597	0.005841609	0.000960098
0.001795964	0.018702332	0.000873676	0.001272704	0.001785161	0.000364594
0.001372630	0.005099593	0.000615759	0.001046520	0.001750052	0.000708933
0.001314565	0.014520302	0.000983729	0.001272704	0.001218015	0.001633922
0.001669031	0.004063200	0.000633314	0.001372630	0.001377356	0.001070152
0.001547500	0.006437113		0.002168660	0.004691112	0.001175479
0.002032950	0.005850387	0.001845252	0.002168660	0.002303695	0.000540140
0.001436771	0.003561545	0.001704816	0.001969484	0.001475256	0.000472622
0.001655528	0.000478024	0.001998516	0.002454934	0.001520493	0.001372630
0.001386133	0.000946595	0.000912836	0.000942544	0.001517792	0.001175479
0.001218015	0.000560395	0.000633314	0.000983729	0.002098442	0.001604215
0.001733848	0.016663981	0.002271287	0.000868274	0.000708933	0.000810885
0.001299036	0.013118640	0.000891905	0.001046520	0.004013912	0.001633922
0.001401662	0.020138429	0.000615759	0.001272704	0.003059891	0.001070152
0.002927556	0.008683419	0.001876985	0.001386133	0.002319899	0.000784553
0.002674366	0.003090273	0.001521843	0.001733848	0.001890488	0.001272704
0.001652152	0.009174946	0.001475256	0.000983729	0.002741208	0.000853421
0.001299036	0.004520968	0.000942544	0.000960098	0.002098442	0.000898657
0.000810885	0.006824663	0.000540140	0.000691379	0.001377356	0.000483425
0.001604215	0.004063200	0.000873676	0.001167377	0.001517792	0.000896632
0.001070152	0.003847819	0.000615759	0.000607657	0.002003918	0.000595504
0.001395586	0.008037277	0.001028966	0.000758896	0.001528595	0.000376747
0.001292284	0.002525152	0.001517792	0.002036326	0.001386133	0.000810209
0.001528595	0.005668765	0.001050571	0.001823646	0.002168660	0.000426710
0.001096483	0.000845318	0.001092432	0.001604890	0.007557903	0.000910135
0.002017421	0.004063200	0.000607657	0.001249073	0.005101618	0.000388900
0.002017421	0.000983729	0.000983729	0.000960098	0.005192092	0.000507731
0.002674366	0.001006010	0.000540140	0.000708933	0.003309030	0.000318682
0.001401662	0.002894473	0.001031667	0.001043820	0.003309030	0.000388900
0.001070152	0.000810209	0.000873676	0.001272704	0.002457635	0.000197826
0.001520493	0.003311056		0.001386133	0.001750052	0.000540140
0.001785161	0.001784486	0.012465071	0.001633922	0.002036326	0.000330160
0.001218015	0.001530620	0.005620152	0.001272704	0.002444132	0.002776317
0.001193708	0.000451017	0.005795698	0.001591386	0.003489977	0.002444132
0.001876985	0.000361894	0.007238545	0.001488760	0.001398961	0.001758154
0.001328743	0.002939710	0.007904943	0.002271287	0.001969484	0.002553510
0.001874284	0.000934441		0.002036326	0.002281414	0.002344206
0.002674366	0.004396736		0.001386133	0.001604890	0.002344206
0.001874284	0.005180614		0.001070152	0.004013912	0.000302478
0.001750052	0.001978261	0.000960098	0.001070152	0.002635881	0.000388900
0.001517792	0.002071435	0.001192358	0.001593412	0.001141045	0.000721761
0.001903992	0.000596854	0.003198977	0.001824997	0.007457977	0.003309030
0.001401662	0.007280406	0.001785161	0.001398961	0.003835666	0.001175479
0.001372630	0.001912094	0.000483425	0.001475256	0.001272704	0.001299036
0.002984946	0.003952471	0.000960098	0.001272704	0.001372630	0.002746610
0.001936400	0.003318482	0.000615759	0.000849369	0.001167377	0.001909393
0.002487343	0.001125516	0.001785161	0.001314565	0.002036326	0.000235636
0.001274729	0.001409764	0.000850720	0.001149147	0.002003918	0.000619810
0.002017421	0.000804808	0.000540140	0.001167377	0.001876985	0.001517792
0.001274729	0.002767540	0.001726421	0.001141045	0.001274729	0.000891905
0.001199110	0.001736549	0.000868274	0.002576466	0.002003918	0.001272704
0.001728447	0.001290258	0.001105936	0.001750052	0.002162584	0.001167377
0.001578558	0.001328743	0.002168660	0.001386133	0.001056648	0.003295527
0.002388092	0.001074878	0.001398961	0.001386133	0.001733848	0.002754712
0.001550876	0.006819262	0.000540140	0.001141045	0.001386133	0.000960098
0.001655528	0.007008311	0.001175479	0.002168660	0.001149147	0.000483425
0.001750052	0.014824130	0.000691379	0.001070152	0.004581059	0.001517792
0.002861389	0.001815544	0.002328002	0.000960098	0.002168660	0.000983729
0.001785161	0.006438464	0.000758896	0.000983729	0.004780235	0.000607657
0.002201069	0.001088381	0.000868274	0.001517792	0.001475256	0.000758896
0.001773683	0.001728447	0.000708933	0.001232869	0.002733106	0.001334145
0.001547500	0.014862615	0.000522585	0.001909393	0.001274729	0.001750052
0.001898591	0.002036326	0.002036326	0.001372630	0.001876985	0.000983729
0.002344206	0.001787187	0.002546758	0.001272704	0.001591386	0.000891905
0.002071435	0.001314565	0.001070152		0.002103844	0.000615759
0.002047129	0.003422459	0.001547500	0.004148272	0.006255491	0.000465870
0.000969551	0.004937551	0.001249073		0.001733848	0.001785161
0.001199110	0.003022756	0.002003918	0.005671465	0.002281414	0.000831815
0.001140370	0.001426644	0.001909393	0.005481741	0.005736282	0.002553510
0.001070152	0.001946528	0.001272704		0.005301470	0.001272704
0.000983729	0.000640741	0.001845252		0.002036326	0.000910135
0.001299036	0.000602256	0.000951996		0.001998516	0.002603473
0.001547500	0.003055164	0.001475256	0.003489977	0.002179463	0.000873676
0.001655528	0.006341238	0.001520493	0.002733106	0.000942544
0.001436771	0.003295527	0.001633922	0.003654719	0.003861998	0.003654719
0.001528595	0.000983054	0.001386133	0.001578558	0.001898591	0.002741208
0.001212613	0.007827297	0.001520493	0.001193708	0.000951996	0.000389576
0.001476607	0.008896774	0.001726421	0.000540140	0.003830265	0.000578625
0.003001826	0.000926339	0.001785161	0.000691379	0.002124774	0.000397003
0.002528528	0.000626562	0.001272704	0.002528528	0.002787120
0.001909393	0.002452234	0.001303087	0.004063200	0.003152390
0.002168660	0.002941060	0.000708933	0.002281414	0.001758154	0.003309030
0.001785161	0.000456418	0.000912836	0.002168660	0.002754712
0.002487343	0.000831815	0.002219974	0.002003918	0.003483900
0.001528595	0.003833641	0.000942544	0.002949162	0.007116339
0.003567622	0.000336912	0.000873676	0.001909393	0.003654719
0.002984946	0.001146446	0.000960098	0.002966041	0.002611575
0.002201069	0.004364328	0.001167377	0.002820204	0.005949637	0.003590578
0.001579233	0.004985488	0.001398961		0.003251640	0.003095000
0.002047129	0.003194250	0.001750052	0.002924856	0.002481941	0.001141045
0.001328743	0.000590778		0.001604890	0.001488760	0.002012020
0.002328002	0.002896498	0.006530963	0.004252249	0.001633922	0.003078120
0.001936400	0.001561003	0.006755120	0.002600772		0.001669031
0.001895215	0.001873609	0.002444132	0.002328002	0.024457519	0.000912836
0.001398961	0.002183514	0.002418475	0.001785161	0.004422393	0.000960098
0.001547500	0.002016746	0.004060499	0.002600772	0.003743167
0.001936400	0.000412532	0.011517126	0.001431370	0.002328002	0.002384716
0.001936400	0.001912094	0.005101618		0.002003918	0.002281414
0.002104519	0.001862131	0.002201069	0.001149147	0.002344206	0.002303695
0.001218015	0.001313889	0.002036326	0.000758896	0.002444132
0.002658162	0.001573156	0.000691379	0.000633314	0.002833707	0.004238745
0.002833707		0.010905418		0.001372630	0.002487343
0.002168660	0.035576968	0.006640341		0.030115481	0.001070152
0.001517792	0.053727007	0.004966583	0.001272704	0.009306605
0.001164001	0.047121776	0.002984271	0.002457635	0.013118640	0.004422393
0.001517792	0.037469482	0.005196143	0.003270545	0.003797856
0.002047129	0.022920822	0.006897582	0.002003918	0.008407272	0.007073128
0.001547500	0.010852079	0.016617394	0.001868883	0.009413957	0.025308239
0.001795964	0.028877211	0.012826964	0.002452234	0.006755120
0.002201069	0.007421518	0.003152390		0.001633922
0.002303695	0.023363062	0.003871450	0.005101618	0.016593087
0.002833707	0.026470215	0.004634397		0.002638582	0.017316874
0.002071435	0.041181591	0.000708933		0.002611575	0.006466821
0.001669031	0.009623937	0.000784553		0.002003918	0.004238745
0.001555602	0.047355386	0.007564655		0.002003918	0.003589227
0.000891905	0.018105478	0.051818289		0.011691321	0.005730881
0.002201069	0.002409022	0.008407272		0.002949162	0.005564788
0.001750052	0.034513568	0.006532988		0.001272704	0.000942544
0.001750052	0.005252857	0.016762556		0.001876985	0.001175479
0.001733848	0.035645160	0.015384525	0.004861256	0.001272704	0.001272704
0.001936400	0.122624510	0.011536031		0.001517792	0.001299036
0.002344206	0.113856019	0.009149289		0.001272704	0.001030991
0.002201069	0.018850196			0.007813119	0.000758221
0.002515025	0.020821705		0.006655870	0.002487343	0.000960098
0.002017421	0.034780937		0.009244489	0.001167377	0.000483425
0.001733848	0.031731849	0.001272704		0.020152607	0.000983729
0.002201069		0.002179463		0.019401813	0.001372630
0.001199110		0.000784553			0.000960098
0.002344206		0.001175479	0.002036326		0.019037219
0.002303695	0.001620419	0.001898591	0.001299036		0.010648852
0.002346906	0.002201069	0.001046520	0.001623119	0.000891905	0.000615759
0.002071435	0.000951996	0.001517792	0.001488760	0.000691379	0.000364594
0.001936400	0.003309030	0.000850720	0.002674366	0.004732298	0.009314707
0.001272704	0.006805759	0.000960098	0.003473773	0.005371013
0.002047129	0.002984946	0.000784553	0.002168660	0.000540140
0.002036326	0.005335229	0.001591386	0.002444132	0.003119306
0.001762881	0.002793197	0.001253799	0.001750052	0.000960098
0.002303695	0.003835666	0.000873676	0.002754712	0.006250765
0.001726421	0.001328743	0.001633922	0.003654719	0.003146313	0.006304104
0.002003918	0.001750052	0.001299036	0.001876985	0.000607657	0.005610025
0.000810885	0.002384716	0.001272704	0.002303695	0.001272704
0.001249073	0.001272704	0.000615759	0.002144354	0.000960098	0.005795698
0.001750052	0.001175479	0.001604890	0.003671599	0.000615759	0.006778752
0.000983729	0.001669031	0.001398961	0.002344206	0.000615759	0.000891905
0.001272704	0.001785161	0.001488760	0.001898591	0.000784553	0.007143346
0.001372630	0.001070152	0.001175479	0.002032950	0.000960098	0.000891905
0.001070152	0.001149147	0.001272704	0.002303695	0.000758896
0.000891905	0.001246372	0.001167377	0.001299036	0.000758896
0.002303695	0.001064075	0.000942544	0.002179463	0.000758896
0.001726421	0.005570189	0.001475256	0.001372630	0.001070152
0.001501588	0.001043820	0.000850720	0.001272704	0.000691379
0.001149147	0.003346165	0.000691379	0.001299036	0.002179463
0.001027616	0.003907910	0.000810885	0.001909393	0.001785161
0.001046520	0.001386133	0.000933766	0.001427994	0.003847144
0.001175479	0.002168660	0.000960098	0.002344206	0.001167377	0.017497146
0.002003918	0.002757412	0.001070152	0.003311731	0.001175479
0.001517792	0.002949162	0.001874284		0.000781852
0.002573090	0.002476540	0.001167377	0.009449742	0.000758896
0.001272704	0.001143746	0.000607657	0.005202219	0.004886913	0.012922839
0.002179463	0.002444132	0.000942544	0.004088857	0.001167377	0.005301470
0.001488760	0.002638582	0.000758896	0.004519618	0.001909393	0.000708933
0.002611575	0.007073128	0.000891905	0.004635748	0.001520493	0.000413207
0.001517792	0.007260151	0.000607657		0.000983729	0.000293026
0.001604890	0.001836475	0.001064075		0.003311731	0.000615759
0.002036326	0.003847144	0.001386133		0.001604890	0.009031134
0.001591386	0.002136252	0.001070152		0.001141045	0.002168660
0.001372630	0.003295527	0.000960098		0.000615759	0.000607657
0.001488760	0.002517050	0.001167377		0.000983729	0.004422393
0.001046520	0.001218015	0.001272704		0.000483425	0.005285266
0.001876985	0.002403621	0.000483425		0.002206470
0.001272704	0.004730272	0.001167377		0.002036326
0.000960098	0.001517792	0.000648167		0.001386133
0.001046520	0.001272704	0.000810885		0.004824797	0.001046520
0.002104519	0.011446233	0.000540140		0.003514958	0.001898591
0.000850720	0.002344206	0.002733106		0.002511649	0.000960098
	0.004483158	0.000850720		0.003871450	0.001249073
0.010358527	0.001272704	0.000831815		0.000727163	0.001070152
0.019477433	0.001043820	0.000560395		0.000305179	0.000364594
0.008431579	0.001785161	0.000758896		0.000983729	0.000615759
0.000983729	0.002528528	0.000951996		0.001272704	0.000615759
0.000978328	0.002638582	0.001272704		0.003136185	0.002746610
0.000983729	0.001987714	0.001070152		0.001377356	0.002303695
0.000784553	0.003248939	0.001070152		0.004110462	0.000810885
0.000483425	0.000983729	0.000465870		0.005631630	0.004013912
0.000540140	0.002638582	0.000891905		0.001070152	0.001386133
0.019477433	0.002032950	0.000540140		0.001299036	0.001043820
0.009268120	0.001868883	0.001868883		0.002487343	0.000691379
0.019718470	0.002481941	0.000951996		0.003641891	0.001141045
0.018613209	0.002515025	0.001372630		0.001070152	0.000891905
0.006022556	0.001604890	0.000684627		0.001175479	0.001149147
	0.000784553	0.001372630		0.001517792	0.000615759
	0.001274729	0.000540140		0.000983729	0.001249073
	0.000526636	0.000784553		0.005791646	0.001604890
0.000873676	0.000270070	0.000758896		0.002897849	0.000983729
0.001386133	0.001972185	0.001386133		0.001299036	0.002638582
0.000615759	0.001267302	0.001070152		0.000615759	0.000983729
0.001633922	0.002328002	0.001175479		0.003316457	0.000784553
0.001604890	0.000540140	0.000615759		0.001488760	0.001043820
0.001517792	0.002638582	0.001232869		0.002036326	0.000727163
0.001868883	0.000484775	0.001401662		0.001070152	0.000727163
0.000873676	0.000827764	0.001398961		0.002179463	0.000868274
0.000758896	0.000302478	0.002036326		0.001301736	0.000873676
0.001750052	0.000213355	0.001175479		0.001401662	0.000868274
0.001272704	0.000723787	0.001795964		0.006414157	0.000873676
0.001299036	0.000283573	0.001128892		0.002820204	0.000615759
0.001253799	0.001192358	0.000849369		0.001167377	0.000615759
0.001070152	0.000561745	0.000850720		0.000784553	0.000607657
0.000983729	0.007260151	0.000983729		0.000784553	0.001726421
0.001070152	0.006134635	0.000912836		0.000960098	0.001386133
0.001272704	0.004200260	0.000978328		0.000548242	0.002179463
0.000960098	0.001936400	0.001547500		0.001272704	0.001272704
0.001386133	0.003136185	0.000607657		0.000615759	0.000983729
0.001175479	0.002635881	0.000960098		0.002949162	0.000912836
0.001272704	0.001655528	0.000465870		0.001785161	0.001006010
0.001401662	0.004480458	0.000784553		0.001070152	0.001547500
0.000960098	0.001436771	0.001488760		0.000960098	0.000891905
0.001070152	0.002206470	0.001249073		0.001627846	0.000587402
0.000891905	0.002457635	0.001845252		0.001669031	0.000540140
0.000983729	0.002074136	0.000607657		0.000942544	0.001517792
0.001193708	0.002902575	0.000960098		0.000850720	0.001488760
0.002036326	0.001665655	0.000850720		0.001272704	0.002036326
0.001591386	0.003340763	0.000758896		0.002026874	0.000983729
0.002179463	0.001795964	0.000983729		0.003671599	0.000942544
0.002003918	0.007448525	0.001122815		0.001272704	0.001070152
0.001175479	0.003359668	0.001070152		0.001070152	0.000978328
0.001372630	0.001199110	0.000983729		0.001175479	0.001175479
0.001868883	0.000960098	0.001149147		0.000891905	0.000758896
0.000983729	0.004082780	0.000983729		0.001633922	0.001272704
0.001386133	0.004094258	0.000960098		0.001604890	0.000942544
0.002036326	0.005834182	0.000758896		0.002444132	0.000978328
0.000960098	0.003473773	0.001149147		0.000540140	0.000983729
0.001348323	0.002344206	0.001141045			0.000983729
0.001401662	0.002733106	0.001272704		0.010257926	0.001070152
0.001868883	0.007326993	0.001070152		0.001401662	0.002036326
0.001633922	0.007813119	0.000691379		0.026992800	0.001070152
0.001876985	0.002457635	0.001488760		0.013581809	0.000891905
0.001547500	0.002233477	0.000758896		0.012418484	0.000983729
0.001386133	0.001177504	0.000810885		0.018634815	0.000758896
0.001401662	0.006554594	0.000691379		0.016185957	0.001386133
0.001758154	0.001655528	0.000810885		0.013318491	0.000347040
0.002292892	0.007485659	0.000615759		0.013318491	0.001043820
0.001805416	0.004046996	0.000587402		0.007025190	0.001520493
0.001726421	0.004110462	0.001050571		0.012111279	0.000522585
0.002032950	0.000688678	0.000831815		0.001669031	0.001272704
0.001785161	0.000732564	0.002638582		0.002714201	0.000850720
0.001750052	0.000212680	0.001299036		0.001398961	0.000347040
0.001272704	0.000153940	0.001070152		0.025550627	0.000413207
0.002603473	0.000389576	0.001488760		0.016044171	0.000413207
0.001750052	0.000201202	0.001272704		0.002032950	0.001669031
0.001272704	0.000247114	0.001043820		0.009939243	0.001070152
0.001750052	0.002795222	0.001655528		0.009600981	0.000758896
0.001876985	0.000961448	0.000784553		0.001604890	0.001272704
0.002036326	0.001849978	0.000615759		0.019829874	0.000852745
0.001401662	0.000580650	0.000784553		0.019477433	0.001232869
0.001694688	0.001123490	0.000983729		0.006656545	0.000978328
0.001623119	0.003309030	0.000942544		0.001520493	0.000978328
0.001926948	0.003297552	0.000891905		0.006530963	0.001070152
0.001785161	0.006554594	0.000758896		0.000483425	0.001272704
0.001604890	0.006805759	0.000708933		0.009879153	0.001242321
0.001272704	0.002201069	0.000983729		0.008658437	0.001398961
0.001750052		0.001070152		0.009950721	0.001520493
0.001655528	0.044324528	0.001123490		0.000784553	0.001070152
0.002444132	0.009595579	0.000960098		0.013932900	0.001070152
0.001876985	0.026503298	0.000983729		0.011656212	0.000873676
0.002787120	0.008960915	0.000850720		0.008730681	0.001070152
0.001488760	0.002418475	0.000758896		0.014685044	0.001876985
0.002238878	0.009828515	0.001149147		0.002144354	0.001272704
0.002444132	0.002481941	0.000960098		0.010184331	0.000758896
0.002036326	0.020422677	0.000850720		0.005850387	0.000983729
0.001372630	0.024092250	0.001272704		0.007485659	0.001167377
0.001359801	0.239200806	0.000615759		0.011933709	0.000540140
0.001758154	0.221805612	0.000924989		0.001299036	0.001633922
0.001488760	0.112425999	0.000615759		0.000691379	0.001750052
0.001633922	0.096684307	0.000891905		0.001501588	0.001517792
0.000891905	0.024152341	0.000983729		0.007058274	0.000891905
0.001386133	0.012922839	0.000758896		0.001496862	0.001147797
0.001909393	0.018802258	0.000810885		0.009730614	0.001175479
0.001785161	0.023471765	0.001249073		0.000613058	0.000413207
0.001604890	0.002477890	0.000691379		0.005090815	0.000305179
0.001633922	0.000891230	0.000691379		0.010330169	0.000364594
0.001372630	0.006447916	0.001488760		0.010533397	0.000235636
0.001462428	0.009349816	0.000960098		0.009276897	0.000465870
0.001372630	0.017854313	0.000758896		0.001167377	0.000305179
0.001758154	0.020081714	0.000615759		0.001435421	0.000278847
0.001620419	0.008752962	0.000784553		0.008480191	0.000388900
0.002303695	0.033964651	0.001043820		0.007389109	0.000213355
0.001593412	0.009477424	0.001070152		0.014427803	0.000162042
0.001750052	0.022715569	0.000960098		0.000810885	0.000983729
0.001372630		0.000983729		0.001334145	0.000548242
0.001401662		0.000868274		0.010201211	0.000580650
0.001845252		0.000758896		0.001372630	0.000633314
0.001517792	0.002603473	0.000347040		0.058281059	0.001876985
0.000960098	0.002003918	0.000983729			0.001249073
0.000873676	0.002179463	0.001149147			0.000960098
	0.002674366	0.001070152			0.001070152
		0.001987714		0.001936400	0.000742692
		0.001386133		0.002642633	0.000540140
0.002603473		0.002012020		0.002638582	0.000526636
0.002168660	0.002444132	0.001272704		0.002746610	0.000667072
0.001056648		0.002168660		0.001167377	0.000483425
0.001726421		0.001253799		0.000633314	0.001070152
0.002201069		0.001488760		0.002820204	0.000727163
0.000758896	0.002303695	0.000472622		0.002036326	0.000784553
0.001043820	0.004474381	0.000784553		0.002776317	0.000540140
0.002036326	0.007262176	0.001141045		0.004288708	0.000483425
0.001868883	0.003489977	0.000983729		0.001488760	0.000891905
0.001623119	0.005241379	0.000691379		0.000960098	0.000758896
0.001520493	0.003351566	0.000850720		0.002638582	0.000483425
0.002292892	0.004446699	0.000810885		0.005101618	0.000560395
0.002036326	0.005356834	0.001272704		0.001272704	0.001175479
0.001475256		0.000633314		0.003654719	0.001175479
0.002589969	0.002976169	0.000960098		0.001909393	0.000540140
0.002003918	0.002017421	0.000560395		0.001669031	0.001604890
0.001785161	0.003435288	0.001046520		0.001167377	0.000607657
0.002179463	0.001909393	0.000942544		0.001547500	0.000656945
0.001488760	0.018697606	0.001272704		0.002036326	0.000758896
0.002136252		0.001372630		0.001272704	0.000891905
0.001372630		0.001620419		0.001070152	0.001175479
0.001175479		0.001043820		0.001398961
0.000983729		0.000758896		0.001167377	0.010544199
0.001372630		0.001488760		0.000784553	0.002481941
0.001386133		0.001046520		0.001167377	0.004627646
0.000978328		0.000758896		0.001175479	0.005663363
0.001876985		0.001704816		0.001876985	0.009800157
0.001299036		0.001633922		0.001750052	0.001809468
0.002303695		0.001386133		0.001909393	0.001809468
0.001655528		0.000758896		0.001758154	0.003018030
0.001386133		0.001175479		0.001488760	0.001175479
0.002984946		0.001347648		0.002757412	0.001301736
0.001785161		0.000951996		0.002892447	0.004888263
0.001898591		0.000691379		0.001723045	0.018950121
0.001175479		0.002344206		0.002109245	0.006824663
0.001175479				0.002036326	0.001070152
0.002032950		0.007867133		0.001547500	0.001398961
0.001386133				0.001269328	0.004238745
0.001193708		0.005519551		0.001274729	0.013654728
0.001571806		0.006406055		0.001601514	0.030926366
0.001955305		0.006020531		0.001177504	0.003342114
0.001427994		0.003815411		0.001328743	0.038983898
0.001175479		0.004776859		0.000853421	0.010149222
0.001895215				0.001261226	0.000873676
0.001070152				0.001334145	0.012492078
0.001272704				0.000980353	0.001031667
0.001633922				0.001328743	0.000764297
0.001272704				0.002109245	0.000615759
0.001272704				0.001455676	0.006314232
0.001488760				0.000850720	0.004888263
0.000873676				0.006061041	0.018275622
0.001750052				0.003514958	0.053290845
0.001571806				0.003136185
0.000810885				0.002528528
0.001909393				0.004677609
0.001299036				0.004483158	0.001386133
0.001272704				0.004627646	0.002047129
0.001070152				0.005415574	0.004288708
0.001868883				0.001669031	0.002344206
0.001750052				0.002036326	0.001517792
0.001633922				0.001401662	0.001909393
0.001750052				0.001517792	0.002638582
0.001488760				0.002036326	0.002984946
0.001520493				0.005066509	0.002168660
0.002136252				0.002776317	0.004589161
				0.002872867	0.002490719
				0.002638582	0.001620419
				0.004446699	0.003525761
				0.005049630	0.003715485
				0.004288708	0.001199110
				0.001987714	0.001070152
				0.001488760	0.001056648
				0.002674366	0.000810885
				0.004888263	0.001167377
				0.004211738	0.002957264
				0.002833707	0.001947203
				0.001488760	0.002481941
				0.003821487	0.002861389
				0.005631630	0.001528595
				0.004288708	0.002206470
				0.004888263	0.002179463
				0.003452167	0.000850720
				0.001771658	0.003907910
				0.000891905
				0.002787120	0.001301736
				0.003514958	0.001301736
				0.004780235	0.001161300
				0.002849236	0.001909393
				0.001750052	0.002487343
				0.002303695	0.001655528
				0.001771658	0.002586593
				0.002162584	0.001070152
				0.005356834	0.003328610
				0.003701306	0.032038378
				0.003136185
					0.010966859
				0.006061041	0.001750052
					0.002344206
				0.014826156	0.008342456
				0.008960240	0.009663772
				0.005356834	0.004938226
				0.001401662	0.001909393
				0.001620419	0.004338671
					0.001547500
				0.007734799	0.003150364
					0.009006827
					0.006119781
				0.007078529
				0.001987714
				0.002036326
				0.001488760
				0.015856472
				0.004691112
				0.019775860
				0.008685444
				0.003152390
				0.010467905
				0.001398961
				0.010456427
				0.018095351
				0.017634206
				0.015803133
				0.007073128
