# Supplementary material for: Coordination between ESCRT function and Rab conversion during endosome maturation
Source: EMBO J. 2025 Feb 5;44(6):1574–607. doi: 10.1038/s44318-025-00367-7 (PMC11914609; doi:10.1038/s44318-025-00367-7)
Supplement: Supplementary file 4 — Source data Fig. 2 [file 44318_2025_367_MOESM4_ESM.zip › SD figure 2/2D/ILV size summary final in log scale ExP.xlsx]

## Sheet: Sheet1
Number of families	1
Number of comparisons per family	15
Alpha	0.05
Dunn's multiple comparisons test	Mean rank diff.	Significant?	Summary	Adjusted P Value
N2 Mock vs. N2 tsg-101 RNAi	-290.8	Yes	****	2.37601e-10	B-C
N2 Mock vs. N2 vps-2 RNAi	293.7	Yes	****	4.8448e-11	B-D
N2 Mock vs. sand-1 (ko) Mock	-55.21	No	ns	>0.999999999999999	B-E
N2 Mock vs. sand-1 (ko) tsg-101 RNAi	-215.9	Yes	****	1.04522e-06	B-F
N2 Mock vs. sand-1 (ko) vps-2 RNAi	201	Yes	****	1.54728e-05	B-G
N2 tsg-101 RNAi vs. N2 vps-2 RNAi	584.6	Yes	****	<0.000000000000001	C-D
N2 tsg-101 RNAi vs. sand-1 (ko) Mock	235.6	Yes	***	0.00043445	C-E
N2 tsg-101 RNAi vs. sand-1 (ko) tsg-101 RNAi	74.95	No	ns	>0.999999999999999	C-F
N2 tsg-101 RNAi vs. sand-1 (ko) vps-2 RNAi	491.8	Yes	****	<0.000000000000001	C-G
N2 vps-2 RNAi vs. sand-1 (ko) Mock	-349	Yes	****	5.18807e-09	D-E
N2 vps-2 RNAi vs. sand-1 (ko) tsg-101 RNAi	-509.6	Yes	****	<0.000000000000001	D-F
N2 vps-2 RNAi vs. sand-1 (ko) vps-2 RNAi	-92.77	No	ns	0.404579	D-G
sand-1 (ko) Mock vs. sand-1 (ko) tsg-101 RNAi	-160.7	Yes	*	0.0439092	E-F
sand-1 (ko) Mock vs. sand-1 (ko) vps-2 RNAi	256.2	Yes	****	4.45425e-05	E-G
sand-1 (ko) tsg-101 RNAi vs. sand-1 (ko) vps-2 RNAi	416.9	Yes	****	<0.000000000000001	F-G
Test details	Mean rank 1	Mean rank 2	Mean rank diff.	n1	n2	Z
N2 Mock vs. N2 tsg-101 RNAi	954.4	1245	-290.8	360	306	6.74
N2 Mock vs. N2 vps-2 RNAi	954.4	660.6	293.7	360	334	6.967
N2 Mock vs. sand-1 (ko) Mock	954.4	1010	-55.21	360	142	1.004
N2 Mock vs. sand-1 (ko) tsg-101 RNAi	954.4	1170	-215.9	360	412	5.392
N2 Mock vs. sand-1 (ko) vps-2 RNAi	954.4	753.4	201	360	368	4.886
N2 tsg-101 RNAi vs. N2 vps-2 RNAi	1245	660.6	584.6	306	334	13.31
N2 tsg-101 RNAi vs. sand-1 (ko) Mock	1245	1010	235.6	306	142	4.181
N2 tsg-101 RNAi vs. sand-1 (ko) tsg-101 RNAi	1245	1170	74.95	306	412	1.79
N2 tsg-101 RNAi vs. sand-1 (ko) vps-2 RNAi	1245	753.4	491.8	306	368	11.46
N2 vps-2 RNAi vs. sand-1 (ko) Mock	660.6	1010	-349	334	142	6.277
N2 vps-2 RNAi vs. sand-1 (ko) tsg-101 RNAi	660.6	1170	-509.6	334	412	12.47
N2 vps-2 RNAi vs. sand-1 (ko) vps-2 RNAi	660.6	753.4	-92.77	334	368	2.212
sand-1 (ko) Mock vs. sand-1 (ko) tsg-101 RNAi	1010	1170	-160.7	142	412	2.975
sand-1 (ko) Mock vs. sand-1 (ko) vps-2 RNAi	1010	753.4	256.2	142	368	4.673
sand-1 (ko) tsg-101 RNAi vs. sand-1 (ko) vps-2 RNAi	1170	753.4	416.9	412	368	10.47
Compact letter display
N2 tsg-101 RNAi	A
sand-1 (ko) tsg-101 RNAi	A
sand-1 (ko) vps-2 RNAi	B
sand-1 (ko) Mock	C
N2 vps-2 RNAi	B
N2 Mock	C
