# Supplementary material for: Coordination between ESCRT function and Rab conversion during endosome maturation
Source: EMBO J. 2025 Feb 5;44(6):1574–607. doi: 10.1038/s44318-025-00367-7 (PMC11914609; doi:10.1038/s44318-025-00367-7)
Supplement: Supplementary file 4 — Source data Fig. 2 [file 44318_2025_367_MOESM4_ESM.zip › SD figure 2/2F/MVB+AE T1.csv]

N2 Mock	N2 tsg-101 RNAi	N2 vps-2 RNAi	sand-1 (ko) Mock	sand-1 (ko) tsg-101 RNAi	sand-1 (ko) vps-2 RNAi
0.052717622	0.275539370	0.015296752	0.021427337	0.907215712	0.044687097
0.043076805	0.986704676	0.116917935	0.040939878	0.711533951	0.028819822
0.048664549	0.699079008	0.031691339	0.075076699	2.576496107	0.012325310
0.027526187	0.318839659	0.133750709	0.063109907	1.214945376	0.128621409
0.043165929	5.275673439	0.019866333	0.038498447	1.235230992	0.040339648
0.066801761	5.411549598	0.015060441	0.020577292	0.932178263	0.007596388
0.054800535	1.587048198	0.093906639	0.015137411	1.443746470	0.081987109
0.064937604	1.078262384	0.070209366	0.018610509	2.436421039	0.026716653
0.046790265	0.018981179	0.041421953	0.024165844	0.914384039	0.152814935
0.051392929	0.017588295	0.017169686	0.041877020	0.221293154	0.011016146
0.025435172	0.018717861	0.058600417	0.041132978	1.108125350	0.007487685
0.031025617	0.026780795	0.030523287	0.037999494	0.099003531	0.005911828
0.022456302	0.170474798	0.012418484	0.034209739	0.079468033	0.056788248
0.032145056	0.035695123	0.030618486	0.025936152	0.415319388	0.024402155
0.036049590	0.059215500	0.013826223	0.058266205	0.076631626	0.019920347
0.033539966	0.048944747	0.032418502	0.030956074	0.740567803	0.018396478
0.060757599	0.097813874	0.019150648	0.028515318	0.083317878	0.038420127
0.030987807	0.046102937	0.036953648	0.013066651	1.612509026	0.075720140
0.016626171	0.019723871	0.052263904	0.026580268	0.088269608	0.004888263
0.056013148	0.043475158	0.033014681	0.048295229	0.086932762	0.054437966
0.045706610	0.250487698	0.013498088	0.038599724	0.324294393	0.021675126
0.037194686	0.137489150	0.013232744	0.029027100	2.896877190	0.034317092
0.100218845	0.490739751		0.050384894	0.959004294	0.021986381
0.042405682	0.150951454	0.031407090	0.024140188	0.231887992	0.048401231
0.046093485	0.009688753	0.031691339	0.016075904	5.702148059	0.018492353
0.043818147	0.165221266	0.032346933	0.030777152		0.072764226
0.035725506	0.074388021	0.014328552	0.089353263	4.415774627	0.013557503
0.039183750	0.232405175	0.068190595		0.227753223	0.039771827
0.079636152	0.075002430		0.297543981	0.155658095	0.005734932
0.031178206	0.020773092			0.155374522	0.033418435
0.018437664	0.244459065		0.044912605	3.088815784	0.103259831
0.060008155	0.164664247	0.010290334	0.021623812	0.443763813	0.008104119
0.034825498	0.020044579	0.017758439		0.178335179	0.006792930
0.044907879	0.013321192	0.041646786		1.173025144	0.018920414
0.020698148	0.069569301	0.008075086		0.085344752	0.029628005
0.061726474	0.054910588	0.005791646	0.026188667		0.027358069
0.040523971	0.084680380	0.017004269	0.073985617		0.062657540
0.058418795	0.179846220	0.008166910	0.010027691		0.008559187
0.058796892	0.087637644	0.045548619	0.042309132	0.006135985	0.011247056
0.021573174	0.015820013	0.021110005	0.102873631	0.009663772	0.014653986
0.038484944	0.069126386	0.011667690		0.018977128	0.069258721
0.044848463	0.178851688	0.044988224	0.022137620	0.031726448	0.050376792
0.020274139	0.038943387	0.095726234	0.007179805	0.006982654	0.021338214
0.043348901	0.214585296	0.040678586	0.068054884	0.093153145	0.081839246
0.045779529	0.049883239	0.053389420	0.010624545	0.267861962	0.029021699
0.035657313	0.017966392	0.014764715		0.049600341	0.082164005
0.027167670	0.107256189	0.031650828	0.007190608	0.009284999	0.024529088
0.037925900	0.035189417	0.041685271	0.024707334	0.062792575
0.024876128	0.018148689	0.021172796		0.160609824	0.055579686
0.053322578	0.076504018	0.058054200		0.054794458	0.058386386
0.044888299	0.035836910	0.034838327	0.008920405	0.054160469
0.009596930	0.889812416	0.009209380	0.060031111	0.087846948	0.099538945
0.007759780	0.060669826	0.004110462		0.051293003	0.115894371
	0.040244449	0.004982787	0.018932567	0.242197906	0.109589591
0.021091100	0.037199412	0.013485935		0.028179756	0.047728082
0.080467967	0.047206172	0.056886149	0.020787271	0.080890626	0.080387621
0.041186317	0.101593500	0.114299608	0.023791797	0.050013548	0.043794516
0.024508158	0.078801636		0.016883412	0.013581809
0.014020673	0.110436935	0.066486454		0.018848170	0.027177797
0.031844603	0.040673860	0.030543542		0.015461495	0.023544684
0.026761890	0.015941544	0.028187858		0.031939128
0.012490727	1.850333827	0.037759131	0.020266036	0.069357971	0.023229377
	0.018564597	0.025145522	0.024241464	0.045389278	0.060216784
	0.014674242	0.037805718	0.029461913	0.061202539	0.118322973
	0.091146526	0.098103524	0.049830576	0.092964771
0.040260653	0.068095395	0.060721140	0.021219383	0.023382642	0.056314276
0.058729375	0.060938546	0.045581703	0.023120674	0.047407374
0.056541810	0.029624630	0.077761868	0.046695065	0.064290787	0.151693471
0.023726981	0.057885407	0.063387403	0.050977697	0.044776220	0.073167981
0.035030751	0.048684805	0.024972678	0.089652365	0.052884390
0.025050998	0.040016915	0.127279162	0.043943054	0.042265921	0.030020957
0.024408907	0.020521252	0.061837203	0.042886406	0.060122260	0.028547051
0.019654328	0.011619752	0.034604041	0.020115473	0.012960649
0.022062001	0.043056550	0.395294389	0.018503156	0.051177549
0.038104821		0.076816623	0.031263278	0.082734528
0.024681677	0.311709816	0.067412118	0.050476718	0.095363666	0.018409307
0.027705109	1.184389006	0.197300155		0.093429291	0.019553052
0.024009204	0.561474403	0.047914430	0.019085156	0.020960116	0.025409515
0.038948789	0.169187916	0.050450386	0.012053890	0.011162659	0.078569376
0.019477433	0.092956669		0.010759580	0.077434408	0.054485228
0.067041448	0.127608647		0.013878211	0.039860274	0.036919890
0.066420287	1.067460268		0.028578784	0.036271047	0.417329382
0.022143021	0.044830234	0.034358278		0.031908745	0.063377951
0.033928192	0.056015174	0.106764662		0.065816006	0.007775309
0.032624430	0.107915159	0.028770534		0.040343699	0.006250765
0.031787213	0.031943179	0.026809152		0.023133502	0.084225988
0.033959250	0.097456707	0.044492646		0.086436509	0.089312077
0.060805536	0.254786533	0.020490194		0.007929924	0.064573685
0.051079648	0.119990654	0.030959450		0.009291751	0.070628650
0.033326611	0.224499558	0.041626531		0.032511000	0.079293163
0.078804337	0.508087008	0.045046289		0.596086546	0.072339542
0.024175297	0.617332260	0.041104621		0.021865525	0.044442683
0.010789288	0.177851079	0.026146806		0.116189422	0.038830633
0.030904085	0.602506105	0.051512435		0.014961866	0.046061077
0.053683796	0.040541525	0.027784104		0.079977790	0.038353285
0.030791331	1.383818660	0.046804444		0.035789648	0.012799957
0.053126777	0.054997686	0.105562176		0.110222230	0.070609745
0.047587646		0.052459030		0.109297241	0.038081865
0.021528613		0.034105087		0.054510885	0.067107615
		0.065037530		0.072822966	0.036754472
	0.099481555	0.046029343		0.028407965	0.062576519
	0.014426453	0.049332297		0.038586220	0.149567346
0.071900678	0.070156027	0.013414366			0.024591204
0.030505057	0.076641753	0.031394937		0.249213643	0.047441808
0.046166404	0.033731041	0.052705468		0.174822922	0.026469539
0.047487045	0.028908270	0.088785441		0.077505301	0.018251316
0.034879512	0.044118600	0.037531598		0.045190777	0.020876394
0.034815371	0.092357789	0.061122868		0.234173457	0.020796048
0.031347000	0.033475150	0.077140707		0.065023351	0.031236271
0.025175905	0.015886180	0.074612179		0.124722952	0.011766940
0.046517495	0.049472058	0.057090051		0.036532339	0.279062431
0.051029685	0.045749821	0.150852203		0.070197213	0.075847073
0.030291027	0.025929400	0.091345703		0.180650353	0.031981664
0.040825099	0.154789821	0.058333047		0.048885331	0.006601856
0.035846362	0.148484366	0.034489937		0.034163827	0.007006285
0.031205213	0.048447143	0.044855215		0.126551324	0.012908660
0.049349851	0.057944822	0.102332816		0.040276182	0.014857889
0.036710586	0.153183581	0.027381025		0.166277239	0.044693848
0.060168847	0.066397331	0.037765883		0.051029010	0.019125667
0.009871051	0.190190568	0.049057501		0.054689131	0.025316341
0.076898320	0.017620703	0.027917789		0.165351575	0.012574449
0.056140756	0.048605809	0.060073647		0.338860607	0.045165120
0.029129727	0.030482101	0.032405673		0.150865707	0.018412007
0.041078964	0.124779666	0.030372048		0.031125542	0.023383992
0.033675001	0.203297729	0.099188529		0.033113256	0.007564655
0.016730823	0.123171401	0.050191794		1.142314834	0.008815078
0.089829936	1.423309614	0.142282889		0.049413318	0.015400729
0.020058083	0.075283302	0.049047373		0.055953733	0.052287535
0.061943205	0.087918517	0.060160745		0.071176891	0.076853083
	0.013830274	0.074947740		0.064220569	0.036819964
	0.083054560	0.088867812		0.102143092	0.022822247
	0.029968293	0.055468957			0.027033310
	0.089214177	0.072710212			0.013932900
	0.334142488	0.011918179			0.010384183
	0.009442990	0.023384667		0.015784228	0.027884705
	0.017775993	0.055988167		0.030216082	0.023517001
	0.103587291	0.033225335		0.014789696	0.024076046
	0.073991693	0.084824868		0.029243831	0.011026949
	0.066655248	0.073536626		0.053113274	0.056458088
	0.025915221	0.022554203		0.011667015	0.019192509
	0.016357452	0.014543933		0.009610433
	0.166994949	0.031087733		0.250723334	0.047559964
	0.768816427	0.096202232		0.036815238	0.032154508
	0.138412789	0.172811577		0.056247434	0.041222776
	0.212559097	0.093157871		0.011027624	0.074356963
	0.426351739	0.041527955		0.012043762	0.020596872
	0.021909411	0.159736824		0.013840401	0.047742936
	0.089640212	0.050203947		0.085691116	0.067787515
	0.115566911	0.069073723		0.041718354	0.027120408
	0.128742265	0.067277084		0.059172965	0.043046423
	0.080388971	0.062382744		0.023722255	0.097568110
	0.047740235	0.019700915		0.061224820	0.010816970
	0.016591062	0.054713437		0.383515295	0.078143341
	0.030451043	0.048879930		0.055447352	0.055358904
	0.145244879	0.018634815		0.058282409	0.054582453
	0.042398930	0.125487924		0.140710408	0.023051131
	0.030382851	0.054709386		0.107858444	0.025868634
	0.062399623	0.063106531		0.039568599	0.034295486
	0.041199820	0.074171290		0.062288895	0.094602069
	0.030812261	0.010994541		0.043076805
	0.055233322	0.044311024		0.035075988
	0.969205505	0.042091726		0.059360663
	0.166960516	0.034606067		0.083180818	0.030607684
	0.012456969	0.052286185		0.047399948	0.033896458
	0.020779844	0.093310460		0.017939385	0.030978354
	0.071530683	0.031855406		0.133409746	0.053070063
	0.317992990			0.068360739	0.036621462
	0.009085823	0.076108365		0.007088657	0.028749604
				0.005890222	0.104866746
	0.085641154	0.029622604		0.067973864	0.052488062
	0.139123748	0.061269381		0.068553838	0.075954426
	0.066414886	0.037964384		0.037517419	0.020916905
	0.064932203	0.013862007		0.013254350	0.161000075
	0.057324337	0.016306813		0.038457937	0.052542076
	0.087309510			0.022907319	0.065221177
	1.480972214				0.049671910
	0.127892896			0.112543480	0.035126626
	0.388907238			0.101170166	0.041685271
	0.906107751				0.041440858
	0.484584860			0.014109121	0.061124894
	0.536717106				0.101909482
	0.098705104			0.249558658	0.111219463
	0.081202557			0.168280481
	0.192756231			0.100143901	0.026803076
	0.568885117			0.068701026	0.035061134
				0.062026927	0.135957180
					0.011373989
				0.123745974	0.011926282
	0.026735558			0.024846420
	0.035705926			0.090179001	0.071234956
	0.211310700				0.070939230
					0.078348594
					0.100877815
					0.168529621
	0.047972495				0.053698650
	0.082747356				0.070737353
	0.157743034
	0.020049981
	0.052443501
	0.124678390
	3.722903849
