# Supplementary material for: Coordination between ESCRT function and Rab conversion during endosome maturation
Source: EMBO J. 2025 Feb 5;44(6):1574–607. doi: 10.1038/s44318-025-00367-7 (PMC11914609; doi:10.1038/s44318-025-00367-7)
Supplement: Supplementary file 4 — Source data Fig. 2 [file 44318_2025_367_MOESM4_ESM.zip › SD figure 2/2F/MVB size summary final new in log scale ExP.xlsx]

## Sheet: Sheet1
Number of families	1
Number of comparisons per family	15
Alpha	0.05
Dunn's multiple comparisons test	Mean rank diff.	Significant?	Summary	Adjusted P Value
N2 Mock vs. N2 tsg-101 RNAi	-209.6	Yes	****	5.7924e-11	B-C
N2 Mock vs. N2 vps-2 RNAi	-50.47	No	ns	>0.999999999999999	B-D
N2 Mock vs. sand-1 (ko) Mock	63.08	No	ns	>0.999999999999999	B-E
N2 Mock vs. sand-1 (ko) tsg-101 RNAi	-179.3	Yes	****	6.86148e-08	B-F
N2 Mock vs. sand-1 (ko) vps-2 RNAi	-16.66	No	ns	>0.999999999999999	B-G
N2 tsg-101 RNAi vs. N2 vps-2 RNAi	159.1	Yes	****	1.44821e-07	C-D
N2 tsg-101 RNAi vs. sand-1 (ko) Mock	272.7	Yes	****	2.479e-12	C-E
N2 tsg-101 RNAi vs. sand-1 (ko) tsg-101 RNAi	30.3	No	ns	>0.999999999999999	C-F
N2 tsg-101 RNAi vs. sand-1 (ko) vps-2 RNAi	192.9	Yes	****	1.5273e-11	C-G
N2 vps-2 RNAi vs. sand-1 (ko) Mock	113.5	Yes	*	0.0392782	D-E
N2 vps-2 RNAi vs. sand-1 (ko) tsg-101 RNAi	-128.8	Yes	****	7.19111e-05	D-F
N2 vps-2 RNAi vs. sand-1 (ko) vps-2 RNAi	33.82	No	ns	>0.999999999999999	D-G
sand-1 (ko) Mock vs. sand-1 (ko) tsg-101 RNAi	-242.4	Yes	****	1.22034e-09	E-F
sand-1 (ko) Mock vs. sand-1 (ko) vps-2 RNAi	-79.73	No	ns	0.484354	E-G
sand-1 (ko) tsg-101 RNAi vs. sand-1 (ko) vps-2 RNAi	162.6	Yes	****	5.05081e-08	F-G
Test details	Mean rank 1	Mean rank 2	Mean rank diff.	n1	n2	Z
N2 Mock vs. N2 tsg-101 RNAi	363.6	573.2	-209.6	122	190	6.942
N2 Mock vs. N2 vps-2 RNAi	363.6	414	-50.47	122	164	1.622
N2 Mock vs. sand-1 (ko) Mock	363.6	300.5	63.08	122	67	1.594
N2 Mock vs. sand-1 (ko) tsg-101 RNAi	363.6	542.9	-179.3	122	178	5.862
N2 Mock vs. sand-1 (ko) vps-2 RNAi	363.6	380.2	-16.66	122	180	0.5457
N2 tsg-101 RNAi vs. N2 vps-2 RNAi	573.2	414	159.1	190	164	5.737
N2 tsg-101 RNAi vs. sand-1 (ko) Mock	573.2	300.5	272.7	190	67	7.374
N2 tsg-101 RNAi vs. sand-1 (ko) tsg-101 RNAi	573.2	542.9	30.3	190	178	1.116
N2 tsg-101 RNAi vs. sand-1 (ko) vps-2 RNAi	573.2	380.2	192.9	190	180	7.128
N2 vps-2 RNAi vs. sand-1 (ko) Mock	414	300.5	113.5	164	67	3.009
N2 vps-2 RNAi vs. sand-1 (ko) tsg-101 RNAi	414	542.9	-128.8	164	178	4.574
N2 vps-2 RNAi vs. sand-1 (ko) vps-2 RNAi	414	380.2	33.82	164	180	1.204
sand-1 (ko) Mock vs. sand-1 (ko) tsg-101 RNAi	300.5	542.9	-242.4	67	178	6.498
sand-1 (ko) Mock vs. sand-1 (ko) vps-2 RNAi	300.5	380.2	-79.73	67	180	2.141
sand-1 (ko) tsg-101 RNAi vs. sand-1 (ko) vps-2 RNAi	542.9	380.2	162.6	178	180	5.913
Compact letter display
sand-1 (ko) tsg-101 RNAi	A
N2 tsg-101 RNAi	A
N2 vps-2 RNAi	B
sand-1 (ko) vps-2 RNAi	B C
N2 Mock	B C
sand-1 (ko) Mock	C
