# Supplementary material for: Coordination between ESCRT function and Rab conversion during endosome maturation
Source: EMBO J. 2025 Feb 5;44(6):1574–607. doi: 10.1038/s44318-025-00367-7 (PMC11914609; doi:10.1038/s44318-025-00367-7)
Supplement: Supplementary file 5 — Source data Fig. 3 [file 44318_2025_367_MOESM5_ESM.zip]

Archive with 406 entries (353 files):
- SD figure 3/
- __MACOSX/._SD figure 3
- SD figure 3/3E/
- __MACOSX/SD figure 3/._3E
- SD figure 3/Fig_3_F and G/
- __MACOSX/SD figure 3/._Fig_3_F and G
- SD figure 3/.DS_Store
- __MACOSX/SD figure 3/._.DS_Store
- SD figure 3/3A/
- __MACOSX/SD figure 3/._3A
- SD figure 3/Fig_3_C and D/
- __MACOSX/SD figure 3/._Fig_3_C and D
- SD figure 3/3E/Fig_3_E_Roi/
- __MACOSX/SD figure 3/3E/._Fig_3_E_Roi
- SD figure 3/3E/.DS_Store
- __MACOSX/SD figure 3/3E/._.DS_Store
- SD figure 3/3E/Fig_3_E_data/
- __MACOSX/SD figure 3/3E/._Fig_3_E_data
- SD figure 3/Fig_3_F and G/Coloc RAB-7 HGRS-1 Kruskal-Wallis test of M2 seperated.csv
- __MACOSX/SD figure 3/Fig_3_F and G/._Coloc RAB-7 HGRS-1 Kruskal-Wallis test of M2 seperated.csv
- SD figure 3/Fig_3_F and G/colocalization RAB-7 HGRS-1 arranged cell.xlsx
- __MACOSX/SD figure 3/Fig_3_F and G/._colocalization RAB-7 HGRS-1 arranged cell.xlsx
- SD figure 3/Fig_3_F and G/Coloc RAB-7 HGRS-1 Kruskal-Wallis test multiple comparisons of M2 seperated.csv
- __MACOSX/SD figure 3/Fig_3_F and G/._Coloc RAB-7 HGRS-1 Kruskal-Wallis test multiple comparisons of M2 seperated.csv
- SD figure 3/Fig_3_F and G/Coloc RAB-7 HGRS-1 Kruskal-Wallis test of M1 seperated.csv
- __MACOSX/SD figure 3/Fig_3_F and G/._Coloc RAB-7 HGRS-1 Kruskal-Wallis test of M1 seperated.csv
- SD figure 3/Fig_3_F and G/Coloc RAB-7 HGRS-1 Kruskal-Wallis test multiple comparisons of M1 seperated.csv
- __MACOSX/SD figure 3/Fig_3_F and G/._Coloc RAB-7 HGRS-1 Kruskal-Wallis test multiple comparisons of M1 seperated.csv
- SD figure 3/Fig_3_F and G/Colocalization RAB-7 HGRS-1 cell graphical adjusted ExP.xlsx
- __MACOSX/SD figure 3/Fig_3_F and G/._Colocalization RAB-7 HGRS-1 cell graphical adjusted ExP.xlsx
- SD figure 3/3A/.DS_Store
- __MACOSX/SD figure 3/3A/._.DS_Store
- SD figure 3/3A/Fig_3_A_Roi/
- __MACOSX/SD figure 3/3A/._Fig_3_A_Roi
- SD figure 3/3A/Fig_3_A_data/
- __MACOSX/SD figure 3/3A/._Fig_3_A_data
- SD figure 3/Fig_3_C and D/Coloc RAB-5 HGRS-1 Ordinary one-way ANOVA of M2 seperated.csv
- __MACOSX/SD figure 3/Fig_3_C and D/._Coloc RAB-5 HGRS-1 Ordinary one-way ANOVA of M2 seperated.csv
- SD figure 3/Fig_3_C and D/Coloc RAB-5 HGRS-1 Ordinary one-way ANOVA multiple comparisons of M2 seperated.csv
- __MACOSX/SD figure 3/Fig_3_C and D/._Coloc RAB-5 HGRS-1 Ordinary one-way ANOVA multiple comparisons of M2 seperated.csv
- SD figure 3/Fig_3_C and D/Coloc RAB-5 HGRS-1 Ordinary one-way ANOVA of M1 seperated.csv
- __MACOSX/SD figure 3/Fig_3_C and D/._Coloc RAB-5 HGRS-1 Ordinary one-way ANOVA of M1 seperated.csv
- SD figure 3/Fig_3_C and D/colocalization RAB-5 HGRS-1 arranged cell.xlsx
- __MACOSX/SD figure 3/Fig_3_C and D/._colocalization RAB-5 HGRS-1 arranged cell.xlsx
- SD figure 3/Fig_3_C and D/Coloc RAB-5 HGRS-1 Ordinary one-way ANOVA multiple comparisons of M1 seperated.csv
- __MACOSX/SD figure 3/Fig_3_C and D/._Coloc RAB-5 HGRS-1 Ordinary one-way ANOVA multiple comparisons of M1 seperated.csv
- SD figure 3/Fig_3_C and D/Colocalization RAB-5 HGRS-1 ExP .xlsx
- __MACOSX/SD figure 3/Fig_3_C and D/._Colocalization RAB-5 HGRS-1 ExP .xlsx
- SD figure 3/3E/Fig_3_E_Roi/vps-20 (RNAi)/
- __MACOSX/SD figure 3/3E/Fig_3_E_Roi/._vps-20 (RNAi)
- SD figure 3/3E/Fig_3_E_Roi/.DS_Store
- __MACOSX/SD figure 3/3E/Fig_3_E_Roi/._.DS_Store
- SD figure 3/3E/Fig_3_E_Roi/Mock/
- __MACOSX/SD figure 3/3E/Fig_3_E_Roi/._Mock
- SD figure 3/3E/Fig_3_E_Roi/vps-24 (RNAi)/
- __MACOSX/SD figure 3/3E/Fig_3_E_Roi/._vps-24 (RNAi)
- SD figure 3/3E/Fig_3_E_Roi/vps-2 (RNAi)/
- __MACOSX/SD figure 3/3E/Fig_3_E_Roi/._vps-2 (RNAi)
- SD figure 3/3E/Fig_3_E_Roi/tsg-101 (RNAi)/
- __MACOSX/SD figure 3/3E/Fig_3_E_Roi/._tsg-101 (RNAi)
- SD figure 3/3E/Fig_3_E_data/vps-20 (RNAi)/
- __MACOSX/SD figure 3/3E/Fig_3_E_data/._vps-20 (RNAi)
- SD figure 3/3E/Fig_3_E_data/.DS_Store
- __MACOSX/SD figure 3/3E/Fig_3_E_data/._.DS_Store
- SD figure 3/3E/Fig_3_E_data/Mock/
- __MACOSX/SD figure 3/3E/Fig_3_E_data/._Mock
- SD figure 3/3E/Fig_3_E_data/vps-24 (RNAi)/
- __MACOSX/SD figure 3/3E/Fig_3_E_data/._vps-24 (RNAi)
- SD figure 3/3E/Fig_3_E_data/vps-2 (RNAi)/
- __MACOSX/SD figure 3/3E/Fig_3_E_data/._vps-2 (RNAi)
- SD figure 3/3E/Fig_3_E_data/tsg-101 (RNAi)/
- __MACOSX/SD figure 3/3E/Fig_3_E_data/._tsg-101 (RNAi)
- SD figure 3/3A/Fig_3_A_Roi/vps-20 (RNAi)/
- __MACOSX/SD figure 3/3A/Fig_3_A_Roi/._vps-20 (RNAi)
- SD figure 3/3A/Fig_3_A_Roi/.DS_Store
- __MACOSX/SD figure 3/3A/Fig_3_A_Roi/._.DS_Store
- SD figure 3/3A/Fig_3_A_Roi/Mock/
- __MACOSX/SD figure 3/3A/Fig_3_A_Roi/._Mock
- SD figure 3/3A/Fig_3_A_Roi/vps-24 (RNAi)/
- __MACOSX/SD figure 3/3A/Fig_3_A_Roi/._vps-24 (RNAi)
- SD figure 3/3A/Fig_3_A_Roi/vps-2 (RNAi)/
- __MACOSX/SD figure 3/3A/Fig_3_A_Roi/._vps-2 (RNAi)
- SD figure 3/3A/Fig_3_A_Roi/vps-4 (RNAi) pre fed/
- __MACOSX/SD figure 3/3A/Fig_3_A_Roi/._vps-4 (RNAi) pre fed
- SD figure 3/3A/Fig_3_A_Roi/tsg-101 (RNAi)/
- __MACOSX/SD figure 3/3A/Fig_3_A_Roi/._tsg-101 (RNAi)
- SD figure 3/3A/Fig_3_A_data/vps-20 (RNAi)/
- __MACOSX/SD figure 3/3A/Fig_3_A_data/._vps-20 (RNAi)
- SD figure 3/3A/Fig_3_A_data/.DS_Store
- __MACOSX/SD figure 3/3A/Fig_3_A_data/._.DS_Store
- SD figure 3/3A/Fig_3_A_data/Mock/
- __MACOSX/SD figure 3/3A/Fig_3_A_data/._Mock
- SD figure 3/3A/Fig_3_A_data/vps-24 (RNAi)/
- __MACOSX/SD figure 3/3A/Fig_3_A_data/._vps-24 (RNAi)
- SD figure 3/3A/Fig_3_A_data/vps-2 (RNAi)/
- __MACOSX/SD figure 3/3A/Fig_3_A_data/._vps-2 (RNAi)
- SD figure 3/3A/Fig_3_A_data/vps-4 (RNAi) pre fed/
- __MACOSX/SD figure 3/3A/Fig_3_A_data/._vps-4 (RNAi) pre fed
- SD figure 3/3A/Fig_3_A_data/tsg-101 (RNAi)/
- __MACOSX/SD figure 3/3A/Fig_3_A_data/._tsg-101 (RNAi)
- SD figure 3/3E/Fig_3_E_Roi/vps-20 (RNAi)/.DS_Store
- __MACOSX/SD figure 3/3E/Fig_3_E_Roi/vps-20 (RNAi)/._.DS_Store
- SD figure 3/3E/Fig_3_E_Roi/vps-20 (RNAi)/Gut close up/
- __MACOSX/SD figure 3/3E/Fig_3_E_Roi/vps-20 (RNAi)/._Gut close up
- SD figure 3/3E/Fig_3_E_Roi/vps-20 (RNAi)/Gut/
- __MACOSX/SD figure 3/3E/Fig_3_E_Roi/vps-20 (RNAi)/._Gut
- SD figure 3/3E/Fig_3_E_Roi/Mock/Gut /
- __MACOSX/SD figure 3/3E/Fig_3_E_Roi/Mock/._Gut 
- SD figure 3/3E/Fig_3_E_Roi/Mock/.DS_Store
- __MACOSX/SD figure 3/3E/Fig_3_E_Roi/Mock/._.DS_Store
- SD figure 3/3E/Fig_3_E_Roi/Mock/Gut close up/
- __MACOSX/SD figure 3/3E/Fig_3_E_Roi/Mock/._Gut close up
- SD figure 3/3E/Fig_3_E_Roi/vps-24 (RNAi)/.DS_Store
- __MACOSX/SD figure 3/3E/Fig_3_E_Roi/vps-24 (RNAi)/._.DS_Store
- SD figure 3/3E/Fig_3_E_Roi/vps-24 (RNAi)/Gut close up/
- __MACOSX/SD figure 3/3E/Fig_3_E_Roi/vps-24 (RNAi)/._Gut close up
- SD figure 3/3E/Fig_3_E_Roi/vps-24 (RNAi)/Gut/
- __MACOSX/SD figure 3/3E/Fig_3_E_Roi/vps-24 (RNAi)/._Gut
- SD figure 3/3E/Fig_3_E_Roi/vps-2 (RNAi)/.DS_Store
- __MACOSX/SD figure 3/3E/Fig_3_E_Roi/vps-2 (RNAi)/._.DS_Store
- SD figure 3/3E/Fig_3_E_Roi/vps-2 (RNAi)/Gut close up/
- __MACOSX/SD figure 3/3E/Fig_3_E_Roi/vps-2 (RNAi)/._Gut close up
- SD figure 3/3E/Fig_3_E_Roi/vps-2 (RNAi)/Gut/
- __MACOSX/SD figure 3/3E/Fig_3_E_Roi/vps-2 (RNAi)/._Gut
- SD figure 3/3E/Fig_3_E_Roi/tsg-101 (RNAi)/.DS_Store
- __MACOSX/SD figure 3/3E/Fig_3_E_Roi/tsg-101 (RNAi)/._.DS_Store
- SD figure 3/3E/Fig_3_E_Roi/tsg-101 (RNAi)/Gut close up/
- __MACOSX/SD figure 3/3E/Fig_3_E_Roi/tsg-101 (RNAi)/._Gut close up
- SD figure 3/3E/Fig_3_E_Roi/tsg-101 (RNAi)/Gut/
- __MACOSX/SD figure 3/3E/Fig_3_E_Roi/tsg-101 (RNAi)/._Gut
- SD figure 3/3E/Fig_3_E_data/vps-20 (RNAi)/A mCherrzRab7 GFPvps27 vps20 RNAi front_0014-1.tif
- __MACOSX/SD figure 3/3E/Fig_3_E_data/vps-20 (RNAi)/._A mCherrzRab7 GFPvps27 vps20 RNAi front_0014-1.tif
- SD figure 3/3E/Fig_3_E_data/Mock/A mCherrzRab7 GFPvps27 control RNAi front_0018-1.tif
- __MACOSX/SD figure 3/3E/Fig_3_E_data/Mock/._A mCherrzRab7 GFPvps27 control RNAi front_0018-1.tif
- SD figure 3/3E/Fig_3_E_data/vps-24 (RNAi)/A mCherrzRab7 GFPvps27 vps24 RNAi front_0013-1.tif
- __MACOSX/SD figure 3/3E/Fig_3_E_data/vps-24 (RNAi)/._A mCherrzRab7 GFPvps27 vps24 RNAi front_0013-1.tif
- SD figure 3/3E/Fig_3_E_data/vps-2 (RNAi)/A mCherrzrab7 GFPvps27 vps2 RNAi front_0011-1.tif
- __MACOSX/SD figure 3/3E/Fig_3_E_data/vps-2 (RNAi)/._A mCherrzrab7 GFPvps27 vps2 RNAi front_0011-1.tif
- SD figure 3/3E/Fig_3_E_data/tsg-101 (RNAi)/A mCherrzRab7 GFPvps27 tsg101 RNAi front_0002-1.tif
- __MACOSX/SD figure 3/3E/Fig_3_E_data/tsg-101 (RNAi)/._A mCherrzRab7 GFPvps27 tsg101 RNAi front_0002-1.tif
- SD figure 3/3A/Fig_3_A_Roi/vps-20 (RNAi)/.DS_Store
- __MACOSX/SD figure 3/3A/Fig_3_A_Roi/vps-20 (RNAi)/._.DS_Store
- SD figure 3/3A/Fig_3_A_Roi/vps-20 (RNAi)/Gut close up/
- __MACOSX/SD figure 3/3A/Fig_3_A_Roi/vps-20 (RNAi)/._Gut close up
- SD figure 3/3A/Fig_3_A_Roi/vps-20 (RNAi)/Gut/
- __MACOSX/SD figure 3/3A/Fig_3_A_Roi/vps-20 (RNAi)/._Gut
- SD figure 3/3A/Fig_3_A_Roi/Mock/.DS_Store
- __MACOSX/SD figure 3/3A/Fig_3_A_Roi/Mock/._.DS_Store
- SD figure 3/3A/Fig_3_A_Roi/Mock/Gut close up/
- __MACOSX/SD figure 3/3A/Fig_3_A_Roi/Mock/._Gut close up
- SD figure 3/3A/Fig_3_A_Roi/Mock/Gut/
- __MACOSX/SD figure 3/3A/Fig_3_A_Roi/Mock/._Gut
- SD figure 3/3A/Fig_3_A_Roi/vps-24 (RNAi)/.DS_Store
- __MACOSX/SD figure 3/3A/Fig_3_A_Roi/vps-24 (RNAi)/._.DS_Store
- SD figure 3/3A/Fig_3_A_Roi/vps-24 (RNAi)/Gut close up/
- __MACOSX/SD figure 3/3A/Fig_3_A_Roi/vps-24 (RNAi)/._Gut close up
- SD figure 3/3A/Fig_3_A_Roi/vps-24 (RNAi)/Gut/
- __MACOSX/SD figure 3/3A/Fig_3_A_Roi/vps-24 (RNAi)/._Gut
- SD figure 3/3A/Fig_3_A_Roi/vps-2 (RNAi)/.DS_Store
- __MACOSX/SD figure 3/3A/Fig_3_A_Roi/vps-2 (RNAi)/._.DS_Store
- SD figure 3/3A/Fig_3_A_Roi/vps-2 (RNAi)/Gut close up/
- __MACOSX/SD figure 3/3A/Fig_3_A_Roi/vps-2 (RNAi)/._Gut close up
- SD figure 3/3A/Fig_3_A_Roi/vps-2 (RNAi)/Gut/
- __MACOSX/SD figure 3/3A/Fig_3_A_Roi/vps-2 (RNAi)/._Gut
- SD figure 3/3A/Fig_3_A_Roi/vps-4 (RNAi) pre fed/.DS_Store
- __MACOSX/SD figure 3/3A/Fig_3_A_Roi/vps-4 (RNAi) pre fed/._.DS_Store
- SD figure 3/3A/Fig_3_A_Roi/vps-4 (RNAi) pre fed/Gut close up/
- __MACOSX/SD figure 3/3A/Fig_3_A_Roi/vps-4 (RNAi) pre fed/._Gut close up
- SD figure 3/3A/Fig_3_A_Roi/vps-4 (RNAi) pre fed/Gut/
- __MACOSX/SD figure 3/3A/Fig_3_A_Roi/vps-4 (RNAi) pre fed/._Gut
- SD figure 3/3A/Fig_3_A_Roi/tsg-101 (RNAi)/.DS_Store
- __MACOSX/SD figure 3/3A/Fig_3_A_Roi/tsg-101 (RNAi)/._.DS_Store
- SD figure 3/3A/Fig_3_A_Roi/tsg-101 (RNAi)/Gut close up/
- __MACOSX/SD figure 3/3A/Fig_3_A_Roi/tsg-101 (RNAi)/._Gut close up
- SD figure 3/3A/Fig_3_A_Roi/tsg-101 (RNAi)/Gut/
- __MACOSX/SD figure 3/3A/Fig_3_A_Roi/tsg-101 (RNAi)/._Gut
- SD figure 3/3A/Fig_3_A_data/vps-20 (RNAi)/GFPvps27 RFPrab5 vps20 RNAi front_0005-1.tif
- __MACOSX/SD figure 3/3A/Fig_3_A_data/vps-20 (RNAi)/._GFPvps27 RFPrab5 vps20 RNAi front_0005-1.tif
- SD figure 3/3A/Fig_3_A_data/Mock/GFPvps27 RFPrab5 control RNAi front mz final setting_0010 aligned.tif
- __MACOSX/SD figure 3/3A/Fig_3_A_data/Mock/._GFPvps27 RFPrab5 control RNAi front mz final setting_0010 aligned.tif
- SD figure 3/3A/Fig_3_A_data/vps-24 (RNAi)/GFPvps27 RFPrab5 vps24 RNAi front_0010-1.tif
- __MACOSX/SD figure 3/3A/Fig_3_A_data/vps-24 (RNAi)/._GFPvps27 RFPrab5 vps24 RNAi front_0010-1.tif
- SD figure 3/3A/Fig_3_A_data/vps-2 (RNAi)/GFPvps27 RFPrab5 vps2 RNAi front_0017-1.tif
- __MACOSX/SD figure 3/3A/Fig_3_A_data/vps-2 (RNAi)/._GFPvps27 RFPrab5 vps2 RNAi front_0017-1.tif
- SD figure 3/3A/Fig_3_A_data/vps-4 (RNAi) pre fed/GFPvps27 RFPrab5 vps4  RNAi L3 pre  front_0007-1.tif
- __MACOSX/SD figure 3/3A/Fig_3_A_data/vps-4 (RNAi) pre fed/._GFPvps27 RFPrab5 vps4  RNAi L3 pre  front_0007-1.tif
- SD figure 3/3A/Fig_3_A_data/tsg-101 (RNAi)/GFPvps27 RFPrab5 tsg101 RNAi front_0010-1.tif
- __MACOSX/SD figure 3/3A/Fig_3_A_data/tsg-101 (RNAi)/._GFPvps27 RFPrab5 tsg101 RNAi front_0010-1.tif
- SD figure 3/3E/Fig_3_E_Roi/vps-20 (RNAi)/Gut close up/mCherry ART C2 MC mCherrzRab7 GFPvps27 vps20 RNAi front_0014-1-1-1-1-1.tif
- __MACOSX/SD figure 3/3E/Fig_3_E_Roi/vps-20 (RNAi)/Gut close up/._mCherry ART C2 MC mCherrzRab7 GFPvps27 vps20 RNAi front_0014-1-1-1-1-1.tif
- SD figure 3/3E/Fig_3_E_Roi/vps-20 (RNAi)/Gut close up/Merge ART C2 MGM mCherrzRab7 GFPvps27 vps20 RNAi front_0014-1-1-1-1-1.tif
- __MACOSX/SD figure 3/3E/Fig_3_E_Roi/vps-20 (RNAi)/Gut close up/._Merge ART C2 MGM mCherrzRab7 GFPvps27 vps20 RNAi front_0014-1-1-1-1-1.tif
- SD figure 3/3E/Fig_3_E_Roi/vps-20 (RNAi)/Gut close up/mCherry ART C MC mCherrzRab7 GFPvps27 vps20 RNAi front_0014-1-1-1-1-1.tif
- __MACOSX/SD figure 3/3E/Fig_3_E_Roi/vps-20 (RNAi)/Gut close up/._mCherry ART C MC mCherrzRab7 GFPvps27 vps20 RNAi front_0014-1-1-1-1-1.tif
- SD figure 3/3E/Fig_3_E_Roi/vps-20 (RNAi)/Gut close up/Merge ART C MGM mCherrzRab7 GFPvps27 vps20 RNAi front_0014-1-1-1-1-1.tif
- __MACOSX/SD figure 3/3E/Fig_3_E_Roi/vps-20 (RNAi)/Gut close up/._Merge ART C MGM mCherrzRab7 GFPvps27 vps20 RNAi front_0014-1-1-1-1-1.tif
- SD figure 3/3E/Fig_3_E_Roi/vps-20 (RNAi)/Gut close up/GFP ART C2 G mCherrzRab7 GFPvps27 vps20 RNAi front_0014-1-1-1-1-1.tif
- __MACOSX/SD figure 3/3E/Fig_3_E_Roi/vps-20 (RNAi)/Gut close up/._GFP ART C2 G mCherrzRab7 GFPvps27 vps20 RNAi front_0014-1-1-1-1-1.tif
- SD figure 3/3E/Fig_3_E_Roi/vps-20 (RNAi)/Gut close up/GFP ART C G mCherrzRab7 GFPvps27 vps20 RNAi front_0014-1-1-1-1-1.tif
- __MACOSX/SD figure 3/3E/Fig_3_E_Roi/vps-20 (RNAi)/Gut close up/._GFP ART C G mCherrzRab7 GFPvps27 vps20 RNAi front_0014-1-1-1-1-1.tif
- SD figure 3/3E/Fig_3_E_Roi/vps-20 (RNAi)/Gut/Merge ART MGM mCherrzRab7 GFPvps27 vps20 RNAi front_0014-1-1-1-1.tif
- __MACOSX/SD figure 3/3E/Fig_3_E_Roi/vps-20 (RNAi)/Gut/._Merge ART MGM mCherrzRab7 GFPvps27 vps20 RNAi front_0014-1-1-1-1.tif
- SD figure 3/3E/Fig_3_E_Roi/vps-20 (RNAi)/Gut/mCherry ART MC mCherrzRab7 GFPvps27 vps20 RNAi front_0014-1-1-1-1.tif
- __MACOSX/SD figure 3/3E/Fig_3_E_Roi/vps-20 (RNAi)/Gut/._mCherry ART MC mCherrzRab7 GFPvps27 vps20 RNAi front_0014-1-1-1-1.tif
- SD figure 3/3E/Fig_3_E_Roi/vps-20 (RNAi)/Gut/GFP ART G mCherrzRab7 GFPvps27 vps20 RNAi front_0014-1-1-1-1.tif
- __MACOSX/SD figure 3/3E/Fig_3_E_Roi/vps-20 (RNAi)/Gut/._GFP ART G mCherrzRab7 GFPvps27 vps20 RNAi front_0014-1-1-1-1.tif
- SD figure 3/3E/Fig_3_E_Roi/Mock/Gut /.DS_Store
- __MACOSX/SD figure 3/3E/Fig_3_E_Roi/Mock/Gut /._.DS_Store
- SD figure 3/3E/Fig_3_E_Roi/Mock/Gut /GFP ART G mCherrzRab7 GFPvps27 control RNAi front_0018-1-1-1-1.tif
- __MACOSX/SD figure 3/3E/Fig_3_E_Roi/Mock/Gut /._GFP ART G mCherrzRab7 GFPvps27 control RNAi front_0018-1-1-1-1.tif
- SD figure 3/3E/Fig_3_E_Roi/Mock/Gut /Merge ART MGM mCherrzRab7 GFPvps27 control RNAi front_0018-1-1-1-1.tif
- __MACOSX/SD figure 3/3E/Fig_3_E_Roi/Mock/Gut /._Merge ART MGM mCherrzRab7 GFPvps27 control RNAi front_0018-1-1-1-1.tif
- SD figure 3/3E/Fig_3_E_Roi/Mock/Gut /mCherry ART MC mCherrzRab7 GFPvps27 control RNAi front_0018-1-1-1-1.tif
- __MACOSX/SD figure 3/3E/Fig_3_E_Roi/Mock/Gut /._mCherry ART MC mCherrzRab7 GFPvps27 control RNAi front_0018-1-1-1-1.tif
- SD figure 3/3E/Fig_3_E_Roi/Mock/Gut close up/GFP ART C4 G mCherrzRab7 GFPvps27 control RNAi front_0018-1-1-1-1-1.tif
- __MACOSX/SD figure 3/3E/Fig_3_E_Roi/Mock/Gut close up/._GFP ART C4 G mCherrzRab7 GFPvps27 control RNAi front_0018-1-1-1-1-1.tif
- SD figure 3/3E/Fig_3_E_Roi/Mock/Gut close up/mCherry ART C4 MC mCherrzRab7 GFPvps27 control RNAi front_0018-1-1-1-1-1.tif
- __MACOSX/SD figure 3/3E/Fig_3_E_Roi/Mock/Gut close up/._mCherry ART C4 MC mCherrzRab7 GFPvps27 control RNAi front_0018-1-1-1-1-1.tif
- SD figure 3/3E/Fig_3_E_Roi/Mock/Gut close up/GFP ART C3 G mCherrzRab7 GFPvps27 control RNAi front_0018-1-1-1-1-1.tif
- __MACOSX/SD figure 3/3E/Fig_3_E_Roi/Mock/Gut close up/._GFP ART C3 G mCherrzRab7 GFPvps27 control RNAi front_0018-1-1-1-1-1.tif
- SD figure 3/3E/Fig_3_E_Roi/Mock/Gut close up/Merge ART C4 MGM mCherrzRab7 GFPvps27 control RNAi front_0018-1-1-1-1-1.tif
- __MACOSX/SD figure 3/3E/Fig_3_E_Roi/Mock/Gut close up/._Merge ART C4 MGM mCherrzRab7 GFPvps27 control RNAi front_0018-1-1-1-1-1.tif
- SD figure 3/3E/Fig_3_E_Roi/Mock/Gut close up/Merge ART C3 MGM mCherrzRab7 GFPvps27 control RNAi front_0018-1-1-1-1-1.tif
- __MACOSX/SD figure 3/3E/Fig_3_E_Roi/Mock/Gut close up/._Merge ART C3 MGM mCherrzRab7 GFPvps27 control RNAi front_0018-1-1-1-1-1.tif
- SD figure 3/3E/Fig_3_E_Roi/Mock/Gut close up/mCherry ART C3 MC mCherrzRab7 GFPvps27 control RNAi front_0018-1-1-1-1-1.tif
- __MACOSX/SD figure 3/3E/Fig_3_E_Roi/Mock/Gut close up/._mCherry ART C3 MC mCherrzRab7 GFPvps27 control RNAi front_0018-1-1-1-1-1.tif
- SD figure 3/3E/Fig_3_E_Roi/vps-24 (RNAi)/Gut close up/GFP ART C G mCherrzRab7 GFPvps27 vps24 RNAi front_0013-1-1-1-1-1.tif
- __MACOSX/SD figure 3/3E/Fig_3_E_Roi/vps-24 (RNAi)/Gut close up/._GFP ART C G mCherrzRab7 GFPvps27 vps24 RNAi front_0013-1-1-1-1-1.tif
- SD figure 3/3E/Fig_3_E_Roi/vps-24 (RNAi)/Gut close up/GFP ART C2 G mCherrzRab7 GFPvps27 vps24 RNAi front_0013-1-1-1-1-1.tif
- __MACOSX/SD figure 3/3E/Fig_3_E_Roi/vps-24 (RNAi)/Gut close up/._GFP ART C2 G mCherrzRab7 GFPvps27 vps24 RNAi front_0013-1-1-1-1-1.tif
- SD figure 3/3E/Fig_3_E_Roi/vps-24 (RNAi)/Gut close up/Merge ART C MGM mCherrzRab7 GFPvps27 vps24 RNAi front_0013-1-1-1-1-1.tif
- __MACOSX/SD figure 3/3E/Fig_3_E_Roi/vps-24 (RNAi)/Gut close up/._Merge ART C MGM mCherrzRab7 GFPvps27 vps24 RNAi front_0013-1-1-1-1-1.tif
- SD figure 3/3E/Fig_3_E_Roi/vps-24 (RNAi)/Gut close up/mCherry ART C MC mCherrzRab7 GFPvps27 vps24 RNAi front_0013-1-1-1-1-1.tif
- __MACOSX/SD figure 3/3E/Fig_3_E_Roi/vps-24 (RNAi)/Gut close up/._mCherry ART C MC mCherrzRab7 GFPvps27 vps24 RNAi front_0013-1-1-1-1-1.tif
- SD figure 3/3E/Fig_3_E_Roi/vps-24 (RNAi)/Gut close up/Merge ART C2 MGM mCherrzRab7 GFPvps27 vps24 RNAi front_0013-1-1-1-1-1.tif
- __MACOSX/SD figure 3/3E/Fig_3_E_Roi/vps-24 (RNAi)/Gut close up/._Merge ART C2 MGM mCherrzRab7 GFPvps27 vps24 RNAi front_0013-1-1-1-1-1.tif
- SD figure 3/3E/Fig_3_E_Roi/vps-24 (RNAi)/Gut close up/mCherry ART C2 MC mCherrzRab7 GFPvps27 vps24 RNAi front_0013-1-1-1-1-1.tif
- __MACOSX/SD figure 3/3E/Fig_3_E_Roi/vps-24 (RNAi)/Gut close up/._mCherry ART C2 MC mCherrzRab7 GFPvps27 vps24 RNAi front_0013-1-1-1-1-1.tif
- SD figure 3/3E/Fig_3_E_Roi/vps-24 (RNAi)/Gut/GFP ART G mCherrzRab7 GFPvps27 vps24 RNAi front_0013-1-1-1-1.tif
- __MACOSX/SD figure 3/3E/Fig_3_E_Roi/vps-24 (RNAi)/Gut/._GFP ART G mCherrzRab7 GFPvps27 vps24 RNAi front_0013-1-1-1-1.tif
- SD figure 3/3E/Fig_3_E_Roi/vps-24 (RNAi)/Gut/Merge ART MGM mCherrzRab7 GFPvps27 vps24 RNAi front_0013-1-1-1-1.tif
- __MACOSX/SD figure 3/3E/Fig_3_E_Roi/vps-24 (RNAi)/Gut/._Merge ART MGM mCherrzRab7 GFPvps27 vps24 RNAi front_0013-1-1-1-1.tif
- SD figure 3/3E/Fig_3_E_Roi/vps-24 (RNAi)/Gut/mCherry ART MC mCherrzRab7 GFPvps27 vps24 RNAi front_0013-1-1-1-1.tif
- __MACOSX/SD figure 3/3E/Fig_3_E_Roi/vps-24 (RNAi)/Gut/._mCherry ART MC mCherrzRab7 GFPvps27 vps24 RNAi front_0013-1-1-1-1.tif
- SD figure 3/3E/Fig_3_E_Roi/vps-2 (RNAi)/Gut close up/.DS_Store
- __MACOSX/SD figure 3/3E/Fig_3_E_Roi/vps-2 (RNAi)/Gut close up/._.DS_Store
- SD figure 3/3E/Fig_3_E_Roi/vps-2 (RNAi)/Gut close up/mCherry ART C2 MC mCherrzrab7 GFPvps27 vps2 RNAi front_0011-1-1-1-1-1.tif
- __MACOSX/SD figure 3/3E/Fig_3_E_Roi/vps-2 (RNAi)/Gut close up/._mCherry ART C2 MC mCherrzrab7 GFPvps27 vps2 RNAi front_0011-1-1-1-1-1.tif
- SD figure 3/3E/Fig_3_E_Roi/vps-2 (RNAi)/Gut close up/mCherry ART C3 MC mCherrzrab7 GFPvps27 vps2 RNAi front_0011-1-1-1-1-1.tif
- __MACOSX/SD figure 3/3E/Fig_3_E_Roi/vps-2 (RNAi)/Gut close up/._mCherry ART C3 MC mCherrzrab7 GFPvps27 vps2 RNAi front_0011-1-1-1-1-1.tif
- SD figure 3/3E/Fig_3_E_Roi/vps-2 (RNAi)/Gut close up/Merge ART C3 MGM mCherrzrab7 GFPvps27 vps2 RNAi front_0011-1-1-1-1-1.tif
- __MACOSX/SD figure 3/3E/Fig_3_E_Roi/vps-2 (RNAi)/Gut close up/._Merge ART C3 MGM mCherrzrab7 GFPvps27 vps2 RNAi front_0011-1-1-1-1-1.tif
- SD figure 3/3E/Fig_3_E_Roi/vps-2 (RNAi)/Gut close up/GFP ART C2 G mCherrzrab7 GFPvps27 vps2 RNAi front_0011-1-1-1-1-1.tif
- __MACOSX/SD figure 3/3E/Fig_3_E_Roi/vps-2 (RNAi)/Gut close up/._GFP ART C2 G mCherrzrab7 GFPvps27 vps2 RNAi front_0011-1-1-1-1-1.tif
- SD figure 3/3E/Fig_3_E_Roi/vps-2 (RNAi)/Gut close up/GFP ART C3 G mCherrzrab7 GFPvps27 vps2 RNAi front_0011-1-1-1-1-1.tif
- __MACOSX/SD figure 3/3E/Fig_3_E_Roi/vps-2 (RNAi)/Gut close up/._GFP ART C3 G mCherrzrab7 GFPvps27 vps2 RNAi front_0011-1-1-1-1-1.tif
- SD figure 3/3E/Fig_3_E_Roi/vps-2 (RNAi)/Gut close up/Merge ART C2 MGM mCherrzrab7 GFPvps27 vps2 RNAi front_0011-1-1-1-1-1.tif
- __MACOSX/SD figure 3/3E/Fig_3_E_Roi/vps-2 (RNAi)/Gut close up/._Merge ART C2 MGM mCherrzrab7 GFPvps27 vps2 RNAi front_0011-1-1-1-1-1.tif
- SD figure 3/3E/Fig_3_E_Roi/vps-2 (RNAi)/Gut/GFP ART G mCherrzrab7 GFPvps27 vps2 RNAi front_0011-1-1-1-1.tif
- __MACOSX/SD figure 3/3E/Fig_3_E_Roi/vps-2 (RNAi)/Gut/._GFP ART G mCherrzrab7 GFPvps27 vps2 RNAi front_0011-1-1-1-1.tif
- SD figure 3/3E/Fig_3_E_Roi/vps-2 (RNAi)/Gut/mCherry ART MC mCherrzrab7 GFPvps27 vps2 RNAi front_0011-1-1-1-1.tif
- __MACOSX/SD figure 3/3E/Fig_3_E_Roi/vps-2 (RNAi)/Gut/._mCherry ART MC mCherrzrab7 GFPvps27 vps2 RNAi front_0011-1-1-1-1.tif
- SD figure 3/3E/Fig_3_E_Roi/vps-2 (RNAi)/Gut/Merge ART MGM mCherrzrab7 GFPvps27 vps2 RNAi front_0011-1-1-1-1.tif
- __MACOSX/SD figure 3/3E/Fig_3_E_Roi/vps-2 (RNAi)/Gut/._Merge ART MGM mCherrzrab7 GFPvps27 vps2 RNAi front_0011-1-1-1-1.tif
- SD figure 3/3E/Fig_3_E_Roi/tsg-101 (RNAi)/Gut close up/Merge ART C MGM mCherrzRab7 GFPvps27 tsg101 RNAi front_0002-1-1-1-1-1.tif
- __MACOSX/SD figure 3/3E/Fig_3_E_Roi/tsg-101 (RNAi)/Gut close up/._Merge ART C MGM mCherrzRab7 GFPvps27 tsg101 RNAi front_0002-1-1-1-1-1.tif
- SD figure 3/3E/Fig_3_E_Roi/tsg-101 (RNAi)/Gut close up/GFP ART C2 G mCherrzRab7 GFPvps27 tsg101 RNAi front_0002-1-1-1-1-1.tif
- __MACOSX/SD figure 3/3E/Fig_3_E_Roi/tsg-101 (RNAi)/Gut close up/._GFP ART C2 G mCherrzRab7 GFPvps27 tsg101 RNAi front_0002-1-1-1-1-1.tif
- SD figure 3/3E/Fig_3_E_Roi/tsg-101 (RNAi)/Gut close up/mCherry ART C MC mCherrzRab7 GFPvps27 tsg101 RNAi front_0002-1-1-1-1-1.tif
- __MACOSX/SD figure 3/3E/Fig_3_E_Roi/tsg-101 (RNAi)/Gut close up/._mCherry ART C MC mCherrzRab7 GFPvps27 tsg101 RNAi front_0002-1-1-1-1-1.tif
- SD figure 3/3E/Fig_3_E_Roi/tsg-101 (RNAi)/Gut close up/mCherry ART C2 MC mCherrzRab7 GFPvps27 tsg101 RNAi front_0002-1-1-1-1-1.tif
- __MACOSX/SD figure 3/3E/Fig_3_E_Roi/tsg-101 (RNAi)/Gut close up/._mCherry ART C2 MC mCherrzRab7 GFPvps27 tsg101 RNAi front_0002-1-1-1-1-1.tif
- SD figure 3/3E/Fig_3_E_Roi/tsg-101 (RNAi)/Gut close up/GFP ART C G mCherrzRab7 GFPvps27 tsg101 RNAi front_0002-1-1-1-1-1.tif
- __MACOSX/SD figure 3/3E/Fig_3_E_Roi/tsg-101 (RNAi)/Gut close up/._GFP ART C G mCherrzRab7 GFPvps27 tsg101 RNAi front_0002-1-1-1-1-1.tif
- SD figure 3/3E/Fig_3_E_Roi/tsg-101 (RNAi)/Gut close up/Merge ART C2 MGM mCherrzRab7 GFPvps27 tsg101 RNAi front_0002-1-1-1-1-1.tif
- __MACOSX/SD figure 3/3E/Fig_3_E_Roi/tsg-101 (RNAi)/Gut close up/._Merge ART C2 MGM mCherrzRab7 GFPvps27 tsg101 RNAi front_0002-1-1-1-1-1.tif
- SD figure 3/3E/Fig_3_E_Roi/tsg-101 (RNAi)/Gut/Merge ART MGM mCherrzRab7 GFPvps27 tsg101 RNAi front_0002-1-1-1-1.tif
- __MACOSX/SD figure 3/3E/Fig_3_E_Roi/tsg-101 (RNAi)/Gut/._Merge ART MGM mCherrzRab7 GFPvps27 tsg101 RNAi front_0002-1-1-1-1.tif
- SD figure 3/3E/Fig_3_E_Roi/tsg-101 (RNAi)/Gut/mCherry ART MC mCherrzRab7 GFPvps27 tsg101 RNAi front_0002-1-1-1-1.tif
- __MACOSX/SD figure 3/3E/Fig_3_E_Roi/tsg-101 (RNAi)/Gut/._mCherry ART MC mCherrzRab7 GFPvps27 tsg101 RNAi front_0002-1-1-1-1.tif
- SD figure 3/3E/Fig_3_E_Roi/tsg-101 (RNAi)/Gut/GFP ART G mCherrzRab7 GFPvps27 tsg101 RNAi front_0002-1-1-1-1.tif
- __MACOSX/SD figure 3/3E/Fig_3_E_Roi/tsg-101 (RNAi)/Gut/._GFP ART G mCherrzRab7 GFPvps27 tsg101 RNAi front_0002-1-1-1-1.tif
- SD figure 3/3A/Fig_3_A_Roi/vps-20 (RNAi)/Gut close up/Merge C2 MGRA GFPvps27 RFPrab5 vps20 RNAi front_0005-ART-3.tif
- __MACOSX/SD figure 3/3A/Fig_3_A_Roi/vps-20 (RNAi)/Gut close up/._Merge C2 MGRA GFPvps27 RFPrab5 vps20 RNAi front_0005-ART-3.tif
- SD figure 3/3A/Fig_3_A_Roi/vps-20 (RNAi)/Gut close up/Merge C MGRA GFPvps27 RFPrab5 vps20 RNAi front_0005-ART-1.tif
- __MACOSX/SD figure 3/3A/Fig_3_A_Roi/vps-20 (RNAi)/Gut close up/._Merge C MGRA GFPvps27 RFPrab5 vps20 RNAi front_0005-ART-1.tif
- SD figure 3/3A/Fig_3_A_Roi/vps-20 (RNAi)/Gut close up/GFP C2 G GFPvps27 RFPrab5 vps20 RNAi front_0005-ART-3-1.tif
- __MACOSX/SD figure 3/3A/Fig_3_A_Roi/vps-20 (RNAi)/Gut close up/._GFP C2 G GFPvps27 RFPrab5 vps20 RNAi front_0005-ART-3-1.tif
- SD figure 3/3A/Fig_3_A_Roi/vps-20 (RNAi)/Gut close up/GFP C G GFPvps27 RFPrab5 vps20 RNAi front_0005-ART-1-1.tif
- __MACOSX/SD figure 3/3A/Fig_3_A_Roi/vps-20 (RNAi)/Gut close up/._GFP C G GFPvps27 RFPrab5 vps20 RNAi front_0005-ART-1-1.tif
- SD figure 3/3A/Fig_3_A_Roi/vps-20 (RNAi)/Gut close up/RFP C R GFPvps27 RFPrab5 vps20 RNAi front_0005-ART-1-1.tif
- __MACOSX/SD figure 3/3A/Fig_3_A_Roi/vps-20 (RNAi)/Gut close up/._RFP C R GFPvps27 RFPrab5 vps20 RNAi front_0005-ART-1-1.tif
- SD figure 3/3A/Fig_3_A_Roi/vps-20 (RNAi)/Gut close up/RFP C2 R GFPvps27 RFPrab5 vps20 RNAi front_0005-ART-3-1.tif
- __MACOSX/SD figure 3/3A/Fig_3_A_Roi/vps-20 (RNAi)/Gut close up/._RFP C2 R GFPvps27 RFPrab5 vps20 RNAi front_0005-ART-3-1.tif
- SD figure 3/3A/Fig_3_A_Roi/vps-20 (RNAi)/Gut/.DS_Store
- __MACOSX/SD figure 3/3A/Fig_3_A_Roi/vps-20 (RNAi)/Gut/._.DS_Store
- SD figure 3/3A/Fig_3_A_Roi/vps-20 (RNAi)/Gut/GFP GFPvps27 RFPrab5 vps20 RNAi front_0005-ART-3.tif
- __MACOSX/SD figure 3/3A/Fig_3_A_Roi/vps-20 (RNAi)/Gut/._GFP GFPvps27 RFPrab5 vps20 RNAi front_0005-ART-3.tif
- SD figure 3/3A/Fig_3_A_Roi/vps-20 (RNAi)/Gut/RFP GFPvps27 RFPrab5 vps20 RNAi front_0005-ART-2.tif
- __MACOSX/SD figure 3/3A/Fig_3_A_Roi/vps-20 (RNAi)/Gut/._RFP GFPvps27 RFPrab5 vps20 RNAi front_0005-ART-2.tif
[truncated: 106 more entries]
