# Supplementary material for: Coordination between ESCRT function and Rab conversion during endosome maturation
Source: EMBO J. 2025 Feb 5;44(6):1574–607. doi: 10.1038/s44318-025-00367-7 (PMC11914609; doi:10.1038/s44318-025-00367-7)
Supplement: Supplementary file 5 — Source data Fig. 3 [file 44318_2025_367_MOESM5_ESM.zip › SD figure 3/Fig_3_F and G/colocalization RAB-7 HGRS-1 arranged cell.xlsx]

## Sheet: Sheet1
			Control							Results		M1 summary	M2 summary				tsg-101							Results		M1 summary	M2 summary				vps-20							Results		M1 summary	M2 summary				vps-24
										Manders' Coefficients (threshold):														Manders' Coefficients (threshold):														Manders' Coefficients (threshold):
												0.374	0.436													0.925	0.705													0.921	0.763
		Worm								M1	M2				Worm									M1	M2				Worm									M1	M2				Worm
		14	Manders' Coefficients (using threshold value of 348 for imgA and 287 for imgB):							0.007	0.027				4 (T1)	Manders' Coefficients (using threshold value of 529 for imgA and 422 for imgB):								0.129	0.133				2 (T1)	Manders' Coefficients (using threshold value of 652 for imgA and 435 for imgB):								0.062	0.01				5	Manders' Coefficients (using threshold value of 517 for imgA and 414 for imgB):
			M1=0.007 (fraction of A overlapping B)							0.032	0.037					M1=0.129 (fraction of A overlapping B)								0.067	0.107					M1=0.062 (fraction of A overlapping B)								0.116	0.055					M1=0.034 (fraction of A overlapping B)
			M2=0.027 (fraction of B overlapping A)							0.136	0.184	Mean	Mean			M2=0.133 (fraction of B overlapping A)								0.163	0.17	Mean	Mean			M2=0.01 (fraction of B overlapping A)								0.092	0.115	Mean	Mean			M2=0.052 (fraction of B overlapping A)
										0.155	0.112	0.04675	0.0545											0.097	0.054													0.108	0.104
		17	Manders' Coefficients (using threshold value of 340 for imgA and 309 for imgB):							0	0.001				11	Manders' Coefficients (using threshold value of 487 for imgA and 434 for imgB):								0.02	0.035	0.115625	0.088125		9	Manders' Coefficients (using threshold value of 616 for imgA and 374 for imgB):								0.116	0.075	0.115125	0.095375		6 (T1)	Manders' Coefficients (using threshold value of 409 for imgA and 392 for imgB):
			M1=0.032 (fraction of A overlapping B)							0.001	0.002					M1=0.067 (fraction of A overlapping B)								0.27	0.066					M1=0.116 (fraction of A overlapping B)								0.022	0.115					M1=0.069 (fraction of A overlapping B)
			M2=0.037 (fraction of B overlapping A)							0.015	0.025					M2=0.107 (fraction of B overlapping A)								0.041	0.021					M2=0.055 (fraction of B overlapping A)								0.256	0.202					M2=0.104 (fraction of B overlapping A)
										0.028	0.048													0.138	0.119													0.149	0.087
		12	Manders' Coefficients (using threshold value of 405 for imgA and 346 for imgB):												4 (T2)	Manders' Coefficients (using threshold value of 459 for imgA and 480 for imgB):													13	Manders' Coefficients (using threshold value of 362 for imgA and 435 for imgB):													6 (T2)	Manders' Coefficients (using threshold value of 456 for imgA and 388 for imgB):
			M1=0.136 (fraction of A overlapping B)													M1=0.163 (fraction of A overlapping B)														M1=0.092 (fraction of A overlapping B)														M1=0.108 (fraction of A overlapping B)
			M2=0.184 (fraction of B overlapping A)													M2=0.17 (fraction of B overlapping A)														M2=0.115 (fraction of B overlapping A)														M2=0.129 (fraction of B overlapping A)
		15	Manders' Coefficients (using threshold value of 298 for imgA and 283 for imgB):												5	Manders' Coefficients (using threshold value of 439 for imgA and 580 for imgB):													16	Manders' Coefficients (using threshold value of 725 for imgA and 343 for imgB):													9	Manders' Coefficients (using threshold value of 349 for imgA and 386 for imgB):
			M1=0.155 (fraction of A overlapping B)													M1=0.097 (fraction of A overlapping B)														M1=0.108 (fraction of A overlapping B)														M1=0.045 (fraction of A overlapping B)
			M2=0.112 (fraction of B overlapping A)													M2=0.054 (fraction of B overlapping A)														M2=0.104 (fraction of B overlapping A)														M2=0.04 (fraction of B overlapping A)
		16	Manders' Coefficients (using threshold value of 330 for imgA and 322 for imgB):												2	Manders' Coefficients (using threshold value of 555 for imgA and 591 for imgB):													2 (T2)	Manders' Coefficients (using threshold value of 616 for imgA and 356 for imgB):													13	Manders' Coefficients (using threshold value of 371 for imgA and 353 for imgB):
			M1=0.0 (fraction of A overlapping B)													M1=0.02 (fraction of A overlapping B)														M1=0.116 (fraction of A overlapping B)														M1=0.025 (fraction of A overlapping B)
			M2=0.001 (fraction of B overlapping A)													M2=0.035 (fraction of B overlapping A)														M2=0.075 (fraction of B overlapping A)														M2=0.049 (fraction of B overlapping A)
		18	Manders' Coefficients (using threshold value of 370 for imgA and 326 for imgB):												15	Manders' Coefficients (using threshold value of 616 for imgA and 471 for imgB):													3	Manders' Coefficients (using threshold value of 865 for imgA and 446 for imgB):													19	Manders' Coefficients (using threshold value of 471 for imgA and 327 for imgB):
			M1=0.001 (fraction of A overlapping B)													M1=0.27 (fraction of A overlapping B)														M1=0.022 (fraction of A overlapping B)														M1=0.042 (fraction of A overlapping B)
			M2=0.002 (fraction of B overlapping A)													M2=0.066 (fraction of B overlapping A)														M2=0.115 (fraction of B overlapping A)														M2=0.057 (fraction of B overlapping A)
		21	Manders' Coefficients (using threshold value of 330 for imgA and 332 for imgB):												17	Manders' Coefficients (using threshold value of 442 for imgA and 406 for imgB):													14	Manders' Coefficients (using threshold value of 522 for imgA and 406 for imgB):													16	Manders' Coefficients (using threshold value of 689 for imgA and 430 for imgB):
			M1=0.015 (fraction of A overlapping B)													M1=0.041 (fraction of A overlapping B)														M1=0.256 (fraction of A overlapping B)														M1=0.179 (fraction of A overlapping B)
			M2=0.025 (fraction of B overlapping A)													M2=0.021 (fraction of B overlapping A)														M2=0.202 (fraction of B overlapping A)														M2=0.234 (fraction of B overlapping A)
		18 (T3)	Manders' Coefficients (using threshold value of 369 for imgA and 287 for imgB):												19	Manders' Coefficients (using threshold value of 393 for imgA and 544 for imgB):													12	Manders' Coefficients (using threshold value of 416 for imgA and 369 for imgB):													20	Manders' Coefficients (using threshold value of 582 for imgA and 384 for imgB):
			M1=0.028 (fraction of A overlapping B)													M1=0.138 (fraction of A overlapping B)														M1=0.149 (fraction of A overlapping B)														M1=0.05 (fraction of A overlapping B)
			M2=0.048 (fraction of B overlapping A)													M2=0.119 (fraction of B overlapping A)														M2=0.087 (fraction of B overlapping A)														M2=0.087 (fraction of B overlapping A)
