# Supplementary material for: Coordination between ESCRT function and Rab conversion during endosome maturation
Source: EMBO J. 2025 Feb 5;44(6):1574–607. doi: 10.1038/s44318-025-00367-7 (PMC11914609; doi:10.1038/s44318-025-00367-7)
Supplement: Supplementary file 5 — Source data Fig. 3 [file 44318_2025_367_MOESM5_ESM.zip › SD figure 3/Fig_3_F and G/Coloc RAB-7 HGRS-1 Kruskal-Wallis test multiple comparisons of M2 seperated.csv]

Number of families	1
Number of comparisons per family	10
Alpha	0.05
Dunn's multiple comparisons test	Mean rank diff.	Significant?	Summary	Adjusted P Value
Mock M2 vs. tsg-101(RNAi) M2	-8.125	No	ns	>0.9999	A-B
Mock M2 vs. vps-20(RNAi) M2	-8.625	No	ns	>0.9999	A-C
Mock M2 vs. vps-24(RNAi) M2	-8.063	No	ns	>0.9999	A-D
Mock M2 vs. vps-2(RNAi) M2	-17.69	Yes	*	0.0247	A-E
tsg-101(RNAi) M2 vs. vps-20(RNAi) M2	-0.5000	No	ns	>0.9999	B-C
tsg-101(RNAi) M2 vs. vps-24(RNAi) M2	0.06250	No	ns	>0.9999	B-D
tsg-101(RNAi) M2 vs. vps-2(RNAi) M2	-9.563	No	ns	>0.9999	B-E
vps-20(RNAi) M2 vs. vps-24(RNAi) M2	0.5625	No	ns	>0.9999	C-D
vps-20(RNAi) M2 vs. vps-2(RNAi) M2	-9.063	No	ns	>0.9999	C-E
vps-24(RNAi) M2 vs. vps-2(RNAi) M2	-9.625	No	ns	0.9957	D-E
Test details	Mean rank 1	Mean rank 2	Mean rank diff.	n1	n2	Z
Mock M2 vs. tsg-101(RNAi) M2	12.00	20.13	-8.125	8	8	1.390
Mock M2 vs. vps-20(RNAi) M2	12.00	20.63	-8.625	8	8	1.476
Mock M2 vs. vps-24(RNAi) M2	12.00	20.06	-8.063	8	8	1.380
Mock M2 vs. vps-2(RNAi) M2	12.00	29.69	-17.69	8	8	3.027
tsg-101(RNAi) M2 vs. vps-20(RNAi) M2	20.13	20.63	-0.5000	8	8	0.08556
tsg-101(RNAi) M2 vs. vps-24(RNAi) M2	20.13	20.06	0.06250	8	8	0.01069
tsg-101(RNAi) M2 vs. vps-2(RNAi) M2	20.13	29.69	-9.563	8	8	1.636
vps-20(RNAi) M2 vs. vps-24(RNAi) M2	20.63	20.06	0.5625	8	8	0.09625
vps-20(RNAi) M2 vs. vps-2(RNAi) M2	20.63	29.69	-9.063	8	8	1.551
vps-24(RNAi) M2 vs. vps-2(RNAi) M2	20.06	29.69	-9.625	8	8	1.647
