# Supplementary material for: Coordination between ESCRT function and Rab conversion during endosome maturation
Source: EMBO J. 2025 Feb 5;44(6):1574–607. doi: 10.1038/s44318-025-00367-7 (PMC11914609; doi:10.1038/s44318-025-00367-7)
Supplement: Supplementary file 5 — Source data Fig. 3 [file 44318_2025_367_MOESM5_ESM.zip › SD figure 3/Fig_3_F and G/Coloc RAB-7 HGRS-1 Kruskal-Wallis test of M1 seperated.csv]

Table Analyzed	M1 seperated
Kruskal-Wallis test
P value	0.0588
Exact or approximate P value?	Approximate
P value summary	ns
Do the medians vary signif. (P < 0.05)?	No
Number of groups	5
Kruskal-Wallis statistic	9.094
Data summary
Number of treatments (columns)	5
Number of values (total)	40
