# Supplementary material for: Coordination between ESCRT function and Rab conversion during endosome maturation
Source: EMBO J. 2025 Feb 5;44(6):1574–607. doi: 10.1038/s44318-025-00367-7 (PMC11914609; doi:10.1038/s44318-025-00367-7)
Supplement: Supplementary file 5 — Source data Fig. 3 [file 44318_2025_367_MOESM5_ESM.zip › SD figure 3/Fig_3_F and G/Coloc RAB-7 HGRS-1 Kruskal-Wallis test multiple comparisons of M1 seperated.csv]

Number of families	1
Number of comparisons per family	10
Alpha	0.05
Dunn's multiple comparisons test	Mean rank diff.	Significant?	Summary	Adjusted P Value
Mock M1 vs. tsg-101(RNAi) M1	-12.13	No	ns	0.3800	A-B
Mock M1 vs. vps-20(RNAi) M1	-12.38	No	ns	0.3421	A-C
Mock M1 vs. vps-24(RNAi) M1	-5.250	No	ns	>0.9999	A-D
Mock M1 vs. vps-2(RNAi) M1	-15.25	No	ns	0.0907	A-E
tsg-101(RNAi) M1 vs. vps-20(RNAi) M1	-0.2500	No	ns	>0.9999	B-C
tsg-101(RNAi) M1 vs. vps-24(RNAi) M1	6.875	No	ns	>0.9999	B-D
tsg-101(RNAi) M1 vs. vps-2(RNAi) M1	-3.125	No	ns	>0.9999	B-E
vps-20(RNAi) M1 vs. vps-24(RNAi) M1	7.125	No	ns	>0.9999	C-D
vps-20(RNAi) M1 vs. vps-2(RNAi) M1	-2.875	No	ns	>0.9999	C-E
vps-24(RNAi) M1 vs. vps-2(RNAi) M1	-10.00	No	ns	0.8704	D-E
Test details	Mean rank 1	Mean rank 2	Mean rank diff.	n1	n2	Z
Mock M1 vs. tsg-101(RNAi) M1	11.50	23.63	-12.13	8	8	2.075
Mock M1 vs. vps-20(RNAi) M1	11.50	23.88	-12.38	8	8	2.118
Mock M1 vs. vps-24(RNAi) M1	11.50	16.75	-5.250	8	8	0.8984
Mock M1 vs. vps-2(RNAi) M1	11.50	26.75	-15.25	8	8	2.610
tsg-101(RNAi) M1 vs. vps-20(RNAi) M1	23.63	23.88	-0.2500	8	8	0.04278
tsg-101(RNAi) M1 vs. vps-24(RNAi) M1	23.63	16.75	6.875	8	8	1.176
tsg-101(RNAi) M1 vs. vps-2(RNAi) M1	23.63	26.75	-3.125	8	8	0.5347
vps-20(RNAi) M1 vs. vps-24(RNAi) M1	23.88	16.75	7.125	8	8	1.219
vps-20(RNAi) M1 vs. vps-2(RNAi) M1	23.88	26.75	-2.875	8	8	0.4920
vps-24(RNAi) M1 vs. vps-2(RNAi) M1	16.75	26.75	-10.00	8	8	1.711
