# Supplementary material for: Coordination between ESCRT function and Rab conversion during endosome maturation
Source: EMBO J. 2025 Feb 5;44(6):1574–607. doi: 10.1038/s44318-025-00367-7 (PMC11914609; doi:10.1038/s44318-025-00367-7)
Supplement: Supplementary file 5 — Source data Fig. 3 [file 44318_2025_367_MOESM5_ESM.zip › SD figure 3/Fig_3_F and G/Colocalization RAB-7 HGRS-1 cell graphical adjusted ExP.xlsx]

## Sheet: Sheet1
Number of families	1							Number of families	1
Number of comparisons per family	10							Number of comparisons per family	10
Alpha	0.05							Alpha	0.05
Dunn's multiple comparisons test	Mean rank diff.	Significant?	Summary	Adjusted P Value				Dunn's multiple comparisons test	Mean rank diff.	Significant?	Summary	Adjusted P Value
Mock M1 vs. tsg-101(RNAi) M1	-12.13	No	ns	0.380024	A-B			Mock M2 vs. tsg-101(RNAi) M2	-8.125	No	ns	>0.999999999999999	A-B
Mock M1 vs. vps-20(RNAi) M1	-12.38	No	ns	0.342082	A-C			Mock M2 vs. vps-20(RNAi) M2	-8.625	No	ns	>0.999999999999999	A-C
Mock M1 vs. vps-24(RNAi) M1	-5.25	No	ns	>0.999999999999999	A-D			Mock M2 vs. vps-24(RNAi) M2	-8.063	No	ns	>0.999999999999999	A-D
Mock M1 vs. vps-2(RNAi) M1	-15.25	No	ns	0.0906538	A-E			Mock M2 vs. vps-2(RNAi) M2	-17.69	Yes	*	0.0247369	A-E
tsg-101(RNAi) M1 vs. vps-20(RNAi) M1	-0.25	No	ns	>0.999999999999999	B-C			tsg-101(RNAi) M2 vs. vps-20(RNAi) M2	-0.5	No	ns	>0.999999999999999	B-C
tsg-101(RNAi) M1 vs. vps-24(RNAi) M1	6.875	No	ns	>0.999999999999999	B-D			tsg-101(RNAi) M2 vs. vps-24(RNAi) M2	0.0625	No	ns	>0.999999999999999	B-D
tsg-101(RNAi) M1 vs. vps-2(RNAi) M1	-3.125	No	ns	>0.999999999999999	B-E			tsg-101(RNAi) M2 vs. vps-2(RNAi) M2	-9.563	No	ns	>0.999999999999999	B-E
vps-20(RNAi) M1 vs. vps-24(RNAi) M1	7.125	No	ns	>0.999999999999999	C-D			vps-20(RNAi) M2 vs. vps-24(RNAi) M2	0.5625	No	ns	>0.999999999999999	C-D
vps-20(RNAi) M1 vs. vps-2(RNAi) M1	-2.875	No	ns	>0.999999999999999	C-E			vps-20(RNAi) M2 vs. vps-2(RNAi) M2	-9.063	No	ns	>0.999999999999999	C-E
vps-24(RNAi) M1 vs. vps-2(RNAi) M1	-10	No	ns	0.870443	D-E			vps-24(RNAi) M2 vs. vps-2(RNAi) M2	-9.625	No	ns	0.995679	D-E
Test details	Mean rank 1	Mean rank 2	Mean rank diff.	n1	n2	Z		Test details	Mean rank 1	Mean rank 2	Mean rank diff.	n1	n2	Z
Mock M1 vs. tsg-101(RNAi) M1	11.5	23.63	-12.13	8	8	2.075		Mock M2 vs. tsg-101(RNAi) M2	12	20.13	-8.125	8	8	1.39
Mock M1 vs. vps-20(RNAi) M1	11.5	23.88	-12.38	8	8	2.118		Mock M2 vs. vps-20(RNAi) M2	12	20.63	-8.625	8	8	1.476
Mock M1 vs. vps-24(RNAi) M1	11.5	16.75	-5.25	8	8	0.8984		Mock M2 vs. vps-24(RNAi) M2	12	20.06	-8.063	8	8	1.38
Mock M1 vs. vps-2(RNAi) M1	11.5	26.75	-15.25	8	8	2.61		Mock M2 vs. vps-2(RNAi) M2	12	29.69	-17.69	8	8	3.027
tsg-101(RNAi) M1 vs. vps-20(RNAi) M1	23.63	23.88	-0.25	8	8	0.04278		tsg-101(RNAi) M2 vs. vps-20(RNAi) M2	20.13	20.63	-0.5	8	8	0.08556
tsg-101(RNAi) M1 vs. vps-24(RNAi) M1	23.63	16.75	6.875	8	8	1.176		tsg-101(RNAi) M2 vs. vps-24(RNAi) M2	20.13	20.06	0.0625	8	8	0.01069
tsg-101(RNAi) M1 vs. vps-2(RNAi) M1	23.63	26.75	-3.125	8	8	0.5347		tsg-101(RNAi) M2 vs. vps-2(RNAi) M2	20.13	29.69	-9.563	8	8	1.636
vps-20(RNAi) M1 vs. vps-24(RNAi) M1	23.88	16.75	7.125	8	8	1.219		vps-20(RNAi) M2 vs. vps-24(RNAi) M2	20.63	20.06	0.5625	8	8	0.09625
vps-20(RNAi) M1 vs. vps-2(RNAi) M1	23.88	26.75	-2.875	8	8	0.492		vps-20(RNAi) M2 vs. vps-2(RNAi) M2	20.63	29.69	-9.063	8	8	1.551
vps-24(RNAi) M1 vs. vps-2(RNAi) M1	16.75	26.75	-10	8	8	1.711		vps-24(RNAi) M2 vs. vps-2(RNAi) M2	20.06	29.69	-9.625	8	8	1.647
Compact letter display								Compact letter display
vps-2(RNAi) M1	A							vps-2(RNAi) M2	A
tsg-101(RNAi) M1	A							vps-20(RNAi) M2	A B
vps-20(RNAi) M1	A							vps-24(RNAi) M2	A B
vps-24(RNAi) M1	A							tsg-101(RNAi) M2	A B
Mock M1	A							Mock M2	B
