# Supplementary material for: Coordination between ESCRT function and Rab conversion during endosome maturation
Source: EMBO J. 2025 Feb 5;44(6):1574–607. doi: 10.1038/s44318-025-00367-7 (PMC11914609; doi:10.1038/s44318-025-00367-7)
Supplement: Supplementary file 5 — Source data Fig. 3 [file 44318_2025_367_MOESM5_ESM.zip › SD figure 3/Fig_3_C and D/Coloc RAB-5 HGRS-1 Ordinary one-way ANOVA multiple comparisons of M2 seperated.csv]

Number of families	1
Number of comparisons per family	15
Alpha	0.05
Tukey's multiple comparisons test	Mean Diff.	95.00% CI of diff.	Below threshold?	Summary	Adjusted P Value
Mock M2 vs. tsg-101(RNAi) M2	0.006000	-0.2494 to 0.2614	No	ns	>0.9999	A-B
Mock M2 vs. vps-20(RNAi) M2	-0.1049	-0.3602 to 0.1505	No	ns	0.8217	A-C
Mock M2 vs. vps-24(RNAi) M2	-0.3041	-0.5595 to -0.04876	Yes	*	0.0114	A-D
Mock M2 vs. vps-2(RNAi) M2	-0.2980	-0.5534 to -0.04263	Yes	*	0.0139	A-E
Mock M2 vs. vps-4 L3 pre(RNAi) M2	-0.1021	-0.3575 to 0.1532	No	ns	0.8373	A-F
tsg-101(RNAi) M2 vs. vps-20(RNAi) M2	-0.1109	-0.3662 to 0.1445	No	ns	0.7854	B-C
tsg-101(RNAi) M2 vs. vps-24(RNAi) M2	-0.3101	-0.5655 to -0.05476	Yes	**	0.0094	B-D
tsg-101(RNAi) M2 vs. vps-2(RNAi) M2	-0.3040	-0.5594 to -0.04863	Yes	*	0.0115	B-E
tsg-101(RNAi) M2 vs. vps-4 L3 pre(RNAi) M2	-0.1081	-0.3635 to 0.1472	No	ns	0.8024	B-F
vps-20(RNAi) M2 vs. vps-24(RNAi) M2	-0.1993	-0.4546 to 0.05612	No	ns	0.2054	C-D
vps-20(RNAi) M2 vs. vps-2(RNAi) M2	-0.1931	-0.4485 to 0.06224	No	ns	0.2342	C-E
vps-20(RNAi) M2 vs. vps-4 L3 pre(RNAi) M2	0.002750	-0.2526 to 0.2581	No	ns	>0.9999	C-F
vps-24(RNAi) M2 vs. vps-2(RNAi) M2	0.006125	-0.2492 to 0.2615	No	ns	>0.9999	D-E
vps-24(RNAi) M2 vs. vps-4 L3 pre(RNAi) M2	0.2020	-0.05337 to 0.4574	No	ns	0.1934	D-F
vps-2(RNAi) M2 vs. vps-4 L3 pre(RNAi) M2	0.1959	-0.05949 to 0.4512	No	ns	0.2210	E-F
Test details	Mean 1	Mean 2	Mean Diff.	SE of diff.	n1	n2	q	DF
Mock M2 vs. tsg-101(RNAi) M2	0.2773	0.2713	0.006000	0.08554	8	8	0.09919	42
Mock M2 vs. vps-20(RNAi) M2	0.2773	0.3821	-0.1049	0.08554	8	8	1.734	42
Mock M2 vs. vps-24(RNAi) M2	0.2773	0.5814	-0.3041	0.08554	8	8	5.028	42
Mock M2 vs. vps-2(RNAi) M2	0.2773	0.5753	-0.2980	0.08554	8	8	4.927	42
Mock M2 vs. vps-4 L3 pre(RNAi) M2	0.2773	0.3794	-0.1021	0.08554	8	8	1.688	42
tsg-101(RNAi) M2 vs. vps-20(RNAi) M2	0.2713	0.3821	-0.1109	0.08554	8	8	1.833	42
tsg-101(RNAi) M2 vs. vps-24(RNAi) M2	0.2713	0.5814	-0.3101	0.08554	8	8	5.127	42
tsg-101(RNAi) M2 vs. vps-2(RNAi) M2	0.2713	0.5753	-0.3040	0.08554	8	8	5.026	42
tsg-101(RNAi) M2 vs. vps-4 L3 pre(RNAi) M2	0.2713	0.3794	-0.1081	0.08554	8	8	1.788	42
vps-20(RNAi) M2 vs. vps-24(RNAi) M2	0.3821	0.5814	-0.1993	0.08554	8	8	3.294	42
vps-20(RNAi) M2 vs. vps-2(RNAi) M2	0.3821	0.5753	-0.1931	0.08554	8	8	3.193	42
vps-20(RNAi) M2 vs. vps-4 L3 pre(RNAi) M2	0.3821	0.3794	0.002750	0.08554	8	8	0.04546	42
vps-24(RNAi) M2 vs. vps-2(RNAi) M2	0.5814	0.5753	0.006125	0.08554	8	8	0.1013	42
vps-24(RNAi) M2 vs. vps-4 L3 pre(RNAi) M2	0.5814	0.3794	0.2020	0.08554	8	8	3.340	42
vps-2(RNAi) M2 vs. vps-4 L3 pre(RNAi) M2	0.5753	0.3794	0.1959	0.08554	8	8	3.238	42
