# Supplementary material for: Coordination between ESCRT function and Rab conversion during endosome maturation
Source: EMBO J. 2025 Feb 5;44(6):1574–607. doi: 10.1038/s44318-025-00367-7 (PMC11914609; doi:10.1038/s44318-025-00367-7)
Supplement: Supplementary file 5 — Source data Fig. 3 [file 44318_2025_367_MOESM5_ESM.zip › SD figure 3/Fig_3_C and D/Coloc RAB-5 HGRS-1 Ordinary one-way ANOVA of M1 seperated.csv]

Table Analyzed	M1 seperated
Data sets analyzed	A-F
ANOVA summary
F	9.774
P value	<0.0001
P value summary	****
Significant diff. among means (P < 0.05)?	Yes
R squared	0.5378
Brown-Forsythe test
F (DFn, DFd)	0.8521 (5, 42)
P value	0.5210
P value summary	ns
Are SDs significantly different (P < 0.05)?	No
Bartlett's test
Bartlett's statistic (corrected)	6.697
P value	0.2441
P value summary	ns
Are SDs significantly different (P < 0.05)?	No
ANOVA table	SS	DF	MS	F (DFn, DFd)	P value
Treatment (between columns)	1.045	5	0.2090	F (5, 42) = 9.774	P<0.0001
Residual (within columns)	0.8980	42	0.02138
Total	1.943	47
Data summary
Number of treatments (columns)	6
Number of values (total)	48
