# Supplementary material for: Coordination between ESCRT function and Rab conversion during endosome maturation
Source: EMBO J. 2025 Feb 5;44(6):1574–607. doi: 10.1038/s44318-025-00367-7 (PMC11914609; doi:10.1038/s44318-025-00367-7)
Supplement: Supplementary file 5 — Source data Fig. 3 [file 44318_2025_367_MOESM5_ESM.zip › SD figure 3/Fig_3_C and D/colocalization RAB-5 HGRS-1 arranged cell.xlsx]

## Sheet: Sheet1
			Control							Results		M1 summary	M2 summary				tsg-101							Results		M1 summary	M2 summary				vps-20							Results		M1 summary	M2 summary				vps-24
										Manders' Coefficients (threshold):														Manders' Coefficients (threshold):														Manders' Coefficients (threshold):
												1.506	2.218													2.711	2.17													3.936	3.057
	Worm									M1	M2				Worm									M1	M2				Worm									M1	M2				Worm
	10	Manders' Coefficients (using threshold value of 845 for imgA and 393 for imgB):								0.189	0.28				5	Manders' Coefficients (using threshold value of 1413 for imgA and 635 for imgB):								0.241	0.293				7	Manders' Coefficients (using threshold value of 779 for imgA and 368 for imgB):								0.416	0.399				10 (T1)	Manders' Coefficients (using threshold value of 1087 for imgA and 432 for imgB):
		M1=0.189 (fraction of A overlapping B)								0.039	0.018					M1=0.241 (fraction of A overlapping B)								0.534	0.343					M1=0.416 (fraction of A overlapping B)								0.445	0.387					M1=0.585 (fraction of A overlapping B)
		M2=0.28 (fraction of B overlapping A)								0.256	0.442	Mean	Mean			M2=0.293 (fraction of B overlapping A)								0.261	0.232	Mean	Mean			M2=0.399 (fraction of B overlapping A)								0.636	0.479	Mean	Mean			M2=0.741 (fraction of B overlapping A)
										0.083	0.069	0.18825	0.27725											0.377	0.17													0.492	0.495
	8	Manders' Coefficients (using threshold value of 864 for imgA and 533 for imgB):								0.169	0.43				6	Manders' Coefficients (using threshold value of 1196 for imgA and 616 for imgB):								0.466	0.176	0.338875	0.27125		5	Manders' Coefficients (using threshold value of 1123 for imgA and 433 for imgB):								0.301	0.159	0.492	0.382125		4 (T2)	Manders' Coefficients (using threshold value of 787 for imgA and 458 for imgB):
		M1=0.039 (fraction of A overlapping B)								0.32	0.319					M1=0.534 (fraction of A overlapping B)								0.44	0.532					M1=0.445 (fraction of A overlapping B)								0.446	0.333					M1=0.23 (fraction of A overlapping B)
		M2=0.018 (fraction of B overlapping A)								0.174	0.143					M2=0.343 (fraction of B overlapping A)								0.18	0.114					M2=0.387 (fraction of B overlapping A)								0.712	0.533					M2=0.269 (fraction of B overlapping A)
										0.276	0.517													0.212	0.31													0.488	0.272
	8 (T3)	Manders' Coefficients (using threshold value of 884 for imgA and 419 for imgB):													3	Manders' Coefficients (using threshold value of 1278 for imgA and 466 for imgB):													7 (T2)	Manders' Coefficients (using threshold value of 1087 for imgA and 356 for imgB):													8	Manders' Coefficients (using threshold value of 730 for imgA and 402 for imgB):
		M1=0.256 (fraction of A overlapping B)														M1=0.261 (fraction of A overlapping B)														M1=0.636 (fraction of A overlapping B)														M1=0.215 (fraction of A overlapping B)
		M2=0.442 (fraction of B overlapping A)														M2=0.232 (fraction of B overlapping A)														M2=0.479 (fraction of B overlapping A)														M2=0.298 (fraction of B overlapping A)
	12	Manders' Coefficients (using threshold value of 712 for imgA and 405 for imgB):													10	Manders' Coefficients (using threshold value of 736 for imgA and 451 for imgB):													10	Manders' Coefficients (using threshold value of 1015 for imgA and 381 for imgB):													2	Manders' Coefficients (using threshold value of 1486 for imgA and 497 for imgB):
		M1=0.083 (fraction of A overlapping B)														M1=0.377 (fraction of A overlapping B)														M1=0.492 (fraction of A overlapping B)														M1=0.799 (fraction of A overlapping B)
		M2=0.069 (fraction of B overlapping A)														M2=0.17 (fraction of B overlapping A)														M2=0.495 (fraction of B overlapping A)														M2=0.747 (fraction of B overlapping A)
	13	Manders' Coefficients (using threshold value of 818 for imgA and 451 for imgB):													11	Manders' Coefficients (using threshold value of 1232 for imgA and 486 for imgB):													12	Manders' Coefficients (using threshold value of 843 for imgA and 347 for imgB):													4 (T3)	Manders' Coefficients (using threshold value of 1884 for imgA and 615 for imgB):
		M1=0.169 (fraction of A overlapping B)														M1=0.466 (fraction of A overlapping B)														M1=0.301 (fraction of A overlapping B)														M1=0.811 (fraction of A overlapping B)
		M2=0.43 (fraction of B overlapping A)														M2=0.176 (fraction of B overlapping A)														M2=0.159 (fraction of B overlapping A)														M2=0.529 (fraction of B overlapping A)
	16	Manders' Coefficients (using threshold value of 803 for imgA and 424 for imgB):													14	Manders' Coefficients (using threshold value of 1558 for imgA and 589 for imgB):													3	Manders' Coefficients (using threshold value of 1087 for imgA and 413 for imgB):													5	Manders' Coefficients (using threshold value of 1160 for imgA and 469 for imgB):
		M1=0.32 (fraction of A overlapping B)														M1=0.44 (fraction of A overlapping B)														M1=0.446 (fraction of A overlapping B)														M1=0.693 (fraction of A overlapping B)
		M2=0.319 (fraction of B overlapping A)														M2=0.532 (fraction of B overlapping A)														M2=0.333 (fraction of B overlapping A)														M2=0.747 (fraction of B overlapping A)
	18	Manders' Coefficients (using threshold value of 1012 for imgA and 437 for imgB):													13	Manders' Coefficients (using threshold value of 1201 for imgA and 653 for imgB):													8	Manders' Coefficients (using threshold value of 1015 for imgA and 367 for imgB):													7	Manders' Coefficients (using threshold value of 834 for imgA and 389 for imgB):
		M1=0.174 (fraction of A overlapping B)														M1=0.18 (fraction of A overlapping B)														M1=0.712 (fraction of A overlapping B)														M1=0.645 (fraction of A overlapping B)
		M2=0.143 (fraction of B overlapping A)														M2=0.114 (fraction of B overlapping A)														M2=0.533 (fraction of B overlapping A)														M2=0.587 (fraction of B overlapping A)
	19	Manders' Coefficients (using threshold value of 1065 for imgA and 535 for imgB):													24	Manders' Coefficients (using threshold value of 979 for imgA and 544 for imgB):													17	Manders' Coefficients (using threshold value of 970 for imgA and 419 for imgB):													10 (T3)	Manders' Coefficients (using threshold value of 906 for imgA and 469 for imgB):
		M1=0.276 (fraction of A overlapping B)														M1=0.212 (fraction of A overlapping B)														M1=0.488 (fraction of A overlapping B)														M1=0.63 (fraction of A overlapping B)
		M2=0.517 (fraction of B overlapping A)														M2=0.31 (fraction of B overlapping A)														M2=0.272 (fraction of B overlapping A)														M2=0.733 (fraction of B overlapping A)
