# Supplementary material for: Coordination between ESCRT function and Rab conversion during endosome maturation
Source: EMBO J. 2025 Feb 5;44(6):1574–607. doi: 10.1038/s44318-025-00367-7 (PMC11914609; doi:10.1038/s44318-025-00367-7)
Supplement: Supplementary file 5 — Source data Fig. 3 [file 44318_2025_367_MOESM5_ESM.zip › SD figure 3/Fig_3_C and D/Coloc RAB-5 HGRS-1 Ordinary one-way ANOVA multiple comparisons of M1 seperated.csv]

Number of families	1
Number of comparisons per family	15
Alpha	0.05
Tukey's multiple comparisons test	Mean Diff.	95.00% CI of diff.	Below threshold?	Summary	Adjusted P Value
Mock M1 vs. tsg-101(RNAi) M1	-0.1506	-0.3689 to 0.06763	No	ns	0.3273	A-B
Mock M1 vs. vps-20(RNAi) M1	-0.3038	-0.5220 to -0.08550	Yes	**	0.0020	A-C
Mock M1 vs. vps-24(RNAi) M1	-0.3878	-0.6060 to -0.1695	Yes	****	<0.0001	A-D
Mock M1 vs. vps-2(RNAi) M1	-0.4395	-0.6578 to -0.2212	Yes	****	<0.0001	A-E
Mock M1 vs. vps-4 L3 pre(RNAi) M1	-0.2844	-0.5026 to -0.06612	Yes	**	0.0044	A-F
tsg-101(RNAi) M1 vs. vps-20(RNAi) M1	-0.1531	-0.3714 to 0.06513	No	ns	0.3098	B-C
tsg-101(RNAi) M1 vs. vps-24(RNAi) M1	-0.2371	-0.4554 to -0.01887	Yes	*	0.0263	B-D
tsg-101(RNAi) M1 vs. vps-2(RNAi) M1	-0.2889	-0.5071 to -0.07062	Yes	**	0.0037	B-E
tsg-101(RNAi) M1 vs. vps-4 L3 pre(RNAi) M1	-0.1338	-0.3520 to 0.08450	No	ns	0.4587	B-F
vps-20(RNAi) M1 vs. vps-24(RNAi) M1	-0.08400	-0.3023 to 0.1343	No	ns	0.8578	C-D
vps-20(RNAi) M1 vs. vps-2(RNAi) M1	-0.1358	-0.3540 to 0.08250	No	ns	0.4421	C-E
vps-20(RNAi) M1 vs. vps-4 L3 pre(RNAi) M1	0.01938	-0.1989 to 0.2376	No	ns	0.9998	C-F
vps-24(RNAi) M1 vs. vps-2(RNAi) M1	-0.05175	-0.2700 to 0.1665	No	ns	0.9800	D-E
vps-24(RNAi) M1 vs. vps-4 L3 pre(RNAi) M1	0.1034	-0.1149 to 0.3216	No	ns	0.7185	D-F
vps-2(RNAi) M1 vs. vps-4 L3 pre(RNAi) M1	0.1551	-0.06313 to 0.3734	No	ns	0.2962	E-F
Test details	Mean 1	Mean 2	Mean Diff.	SE of diff.	n1	n2	q	DF
Mock M1 vs. tsg-101(RNAi) M1	0.1883	0.3389	-0.1506	0.07311	8	8	2.914	42
Mock M1 vs. vps-20(RNAi) M1	0.1883	0.4920	-0.3038	0.07311	8	8	5.876	42
Mock M1 vs. vps-24(RNAi) M1	0.1883	0.5760	-0.3878	0.07311	8	8	7.501	42
Mock M1 vs. vps-2(RNAi) M1	0.1883	0.6278	-0.4395	0.07311	8	8	8.502	42
Mock M1 vs. vps-4 L3 pre(RNAi) M1	0.1883	0.4726	-0.2844	0.07311	8	8	5.501	42
tsg-101(RNAi) M1 vs. vps-20(RNAi) M1	0.3389	0.4920	-0.1531	0.07311	8	8	2.962	42
tsg-101(RNAi) M1 vs. vps-24(RNAi) M1	0.3389	0.5760	-0.2371	0.07311	8	8	4.587	42
tsg-101(RNAi) M1 vs. vps-2(RNAi) M1	0.3389	0.6278	-0.2889	0.07311	8	8	5.588	42
tsg-101(RNAi) M1 vs. vps-4 L3 pre(RNAi) M1	0.3389	0.4726	-0.1338	0.07311	8	8	2.587	42
vps-20(RNAi) M1 vs. vps-24(RNAi) M1	0.4920	0.5760	-0.08400	0.07311	8	8	1.625	42
vps-20(RNAi) M1 vs. vps-2(RNAi) M1	0.4920	0.6278	-0.1358	0.07311	8	8	2.626	42
vps-20(RNAi) M1 vs. vps-4 L3 pre(RNAi) M1	0.4920	0.4726	0.01938	0.07311	8	8	0.3748	42
vps-24(RNAi) M1 vs. vps-2(RNAi) M1	0.5760	0.6278	-0.05175	0.07311	8	8	1.001	42
vps-24(RNAi) M1 vs. vps-4 L3 pre(RNAi) M1	0.5760	0.4726	0.1034	0.07311	8	8	2.000	42
vps-2(RNAi) M1 vs. vps-4 L3 pre(RNAi) M1	0.6278	0.4726	0.1551	0.07311	8	8	3.001	42
