# Supplementary material for: Coordination between ESCRT function and Rab conversion during endosome maturation
Source: EMBO J. 2025 Feb 5;44(6):1574–607. doi: 10.1038/s44318-025-00367-7 (PMC11914609; doi:10.1038/s44318-025-00367-7)
Supplement: Supplementary file 5 — Source data Fig. 3 [file 44318_2025_367_MOESM5_ESM.zip › SD figure 3/Fig_3_C and D/Colocalization RAB-5 HGRS-1 ExP .xlsx]

## Sheet: Sheet1
Number of families	1									Number of families	1
Number of comparisons per family	15									Number of comparisons per family	15
Alpha	0.05									Alpha	0.05
Tukey's multiple comparisons test	Mean Diff.	95.00% CI of diff.	Below threshold?	Summary	Adjusted P Value					Tukey's multiple comparisons test	Mean Diff.	95.00% CI of diff.	Below threshold?	Summary	Adjusted P Value
Mock M1 vs. tsg-101(RNAi) M1	-0.1506	-0.3689 to 0.06763	No	ns	0.327299	A-B				Mock M2 vs. tsg-101(RNAi) M2	0.006	-0.2494 to 0.2614	No	ns	1	A-B
Mock M1 vs. vps-20(RNAi) M1	-0.3038	-0.5220 to -0.08550	Yes	**	0.00203735	A-C				Mock M2 vs. vps-20(RNAi) M2	-0.1049	-0.3602 to 0.1505	No	ns	0.821699	A-C
Mock M1 vs. vps-24(RNAi) M1	-0.3878	-0.6060 to -0.1695	Yes	****	5.5523e-05	A-D				Mock M2 vs. vps-24(RNAi) M2	-0.3041	-0.5595 to -0.04876	Yes	*	0.0114353	A-D
Mock M1 vs. vps-2(RNAi) M1	-0.4395	-0.6578 to -0.2212	Yes	****	5.49056e-06	A-E				Mock M2 vs. vps-2(RNAi) M2	-0.298	-0.5534 to -0.04263	Yes	*	0.013903	A-E
Mock M1 vs. vps-4 L3 pre(RNAi) M1	-0.2844	-0.5026 to -0.06612	Yes	**	0.00444693	A-F				Mock M2 vs. vps-4 L3 pre(RNAi) M2	-0.1021	-0.3575 to 0.1532	No	ns	0.837277	A-F
tsg-101(RNAi) M1 vs. vps-20(RNAi) M1	-0.1531	-0.3714 to 0.06513	No	ns	0.309777	B-C				tsg-101(RNAi) M2 vs. vps-20(RNAi) M2	-0.1109	-0.3662 to 0.1445	No	ns	0.785424	B-C
tsg-101(RNAi) M1 vs. vps-24(RNAi) M1	-0.2371	-0.4554 to -0.01887	Yes	*	0.0262501	B-D				tsg-101(RNAi) M2 vs. vps-24(RNAi) M2	-0.3101	-0.5655 to -0.05476	Yes	**	0.00941994	B-D
tsg-101(RNAi) M1 vs. vps-2(RNAi) M1	-0.2889	-0.5071 to -0.07062	Yes	**	0.00371818	B-E				tsg-101(RNAi) M2 vs. vps-2(RNAi) M2	-0.304	-0.5594 to -0.04863	Yes	*	0.0114812	B-E
tsg-101(RNAi) M1 vs. vps-4 L3 pre(RNAi) M1	-0.1338	-0.3520 to 0.08450	No	ns	0.458655	B-F				tsg-101(RNAi) M2 vs. vps-4 L3 pre(RNAi) M2	-0.1081	-0.3635 to 0.1472	No	ns	0.802422	B-F
vps-20(RNAi) M1 vs. vps-24(RNAi) M1	-0.084	-0.3023 to 0.1343	No	ns	0.85784	C-D				vps-20(RNAi) M2 vs. vps-24(RNAi) M2	-0.1993	-0.4546 to 0.05612	No	ns	0.205432	C-D
vps-20(RNAi) M1 vs. vps-2(RNAi) M1	-0.1358	-0.3540 to 0.08250	No	ns	0.442075	C-E				vps-20(RNAi) M2 vs. vps-2(RNAi) M2	-0.1931	-0.4485 to 0.06224	No	ns	0.234228	C-E
vps-20(RNAi) M1 vs. vps-4 L3 pre(RNAi) M1	0.01938	-0.1989 to 0.2376	No	ns	0.999809	C-F				vps-20(RNAi) M2 vs. vps-4 L3 pre(RNAi) M2	0.00275	-0.2526 to 0.2581	No	ns	1	C-F
vps-24(RNAi) M1 vs. vps-2(RNAi) M1	-0.05175	-0.2700 to 0.1665	No	ns	0.979966	D-E				vps-24(RNAi) M2 vs. vps-2(RNAi) M2	0.006125	-0.2492 to 0.2615	No	ns	1	D-E
vps-24(RNAi) M1 vs. vps-4 L3 pre(RNAi) M1	0.1034	-0.1149 to 0.3216	No	ns	0.718499	D-F				vps-24(RNAi) M2 vs. vps-4 L3 pre(RNAi) M2	0.202	-0.05337 to 0.4574	No	ns	0.193367	D-F
vps-2(RNAi) M1 vs. vps-4 L3 pre(RNAi) M1	0.1551	-0.06313 to 0.3734	No	ns	0.29617	E-F				vps-2(RNAi) M2 vs. vps-4 L3 pre(RNAi) M2	0.1959	-0.05949 to 0.4512	No	ns	0.220969	E-F
Test details	Mean 1	Mean 2	Mean Diff.	SE of diff.	n1	n2	q	DF		Test details	Mean 1	Mean 2	Mean Diff.	SE of diff.	n1	n2	q	DF
Mock M1 vs. tsg-101(RNAi) M1	0.1883	0.3389	-0.1506	0.07311	8	8	2.914	42		Mock M2 vs. tsg-101(RNAi) M2	0.2773	0.2713	0.006	0.08554	8	8	0.09919	42
Mock M1 vs. vps-20(RNAi) M1	0.1883	0.492	-0.3038	0.07311	8	8	5.876	42		Mock M2 vs. vps-20(RNAi) M2	0.2773	0.3821	-0.1049	0.08554	8	8	1.734	42
Mock M1 vs. vps-24(RNAi) M1	0.1883	0.576	-0.3878	0.07311	8	8	7.501	42		Mock M2 vs. vps-24(RNAi) M2	0.2773	0.5814	-0.3041	0.08554	8	8	5.028	42
Mock M1 vs. vps-2(RNAi) M1	0.1883	0.6278	-0.4395	0.07311	8	8	8.502	42		Mock M2 vs. vps-2(RNAi) M2	0.2773	0.5753	-0.298	0.08554	8	8	4.927	42
Mock M1 vs. vps-4 L3 pre(RNAi) M1	0.1883	0.4726	-0.2844	0.07311	8	8	5.501	42		Mock M2 vs. vps-4 L3 pre(RNAi) M2	0.2773	0.3794	-0.1021	0.08554	8	8	1.688	42
tsg-101(RNAi) M1 vs. vps-20(RNAi) M1	0.3389	0.492	-0.1531	0.07311	8	8	2.962	42		tsg-101(RNAi) M2 vs. vps-20(RNAi) M2	0.2713	0.3821	-0.1109	0.08554	8	8	1.833	42
tsg-101(RNAi) M1 vs. vps-24(RNAi) M1	0.3389	0.576	-0.2371	0.07311	8	8	4.587	42		tsg-101(RNAi) M2 vs. vps-24(RNAi) M2	0.2713	0.5814	-0.3101	0.08554	8	8	5.127	42
tsg-101(RNAi) M1 vs. vps-2(RNAi) M1	0.3389	0.6278	-0.2889	0.07311	8	8	5.588	42		tsg-101(RNAi) M2 vs. vps-2(RNAi) M2	0.2713	0.5753	-0.304	0.08554	8	8	5.026	42
tsg-101(RNAi) M1 vs. vps-4 L3 pre(RNAi) M1	0.3389	0.4726	-0.1338	0.07311	8	8	2.587	42		tsg-101(RNAi) M2 vs. vps-4 L3 pre(RNAi) M2	0.2713	0.3794	-0.1081	0.08554	8	8	1.788	42
vps-20(RNAi) M1 vs. vps-24(RNAi) M1	0.492	0.576	-0.084	0.07311	8	8	1.625	42		vps-20(RNAi) M2 vs. vps-24(RNAi) M2	0.3821	0.5814	-0.1993	0.08554	8	8	3.294	42
vps-20(RNAi) M1 vs. vps-2(RNAi) M1	0.492	0.6278	-0.1358	0.07311	8	8	2.626	42		vps-20(RNAi) M2 vs. vps-2(RNAi) M2	0.3821	0.5753	-0.1931	0.08554	8	8	3.193	42
vps-20(RNAi) M1 vs. vps-4 L3 pre(RNAi) M1	0.492	0.4726	0.01938	0.07311	8	8	0.3748	42		vps-20(RNAi) M2 vs. vps-4 L3 pre(RNAi) M2	0.3821	0.3794	0.00275	0.08554	8	8	0.04546	42
vps-24(RNAi) M1 vs. vps-2(RNAi) M1	0.576	0.6278	-0.05175	0.07311	8	8	1.001	42		vps-24(RNAi) M2 vs. vps-2(RNAi) M2	0.5814	0.5753	0.006125	0.08554	8	8	0.1013	42
vps-24(RNAi) M1 vs. vps-4 L3 pre(RNAi) M1	0.576	0.4726	0.1034	0.07311	8	8	2	42		vps-24(RNAi) M2 vs. vps-4 L3 pre(RNAi) M2	0.5814	0.3794	0.202	0.08554	8	8	3.34	42
vps-2(RNAi) M1 vs. vps-4 L3 pre(RNAi) M1	0.6278	0.4726	0.1551	0.07311	8	8	3.001	42		vps-2(RNAi) M2 vs. vps-4 L3 pre(RNAi) M2	0.5753	0.3794	0.1959	0.08554	8	8	3.238	42
Compact letter display										Compact letter display
vps-2(RNAi) M1	A									vps-24(RNAi) M2	A
vps-24(RNAi) M1	A									vps-2(RNAi) M2	A
vps-20(RNAi) M1	A B									vps-20(RNAi) M2	A B
vps-4 L3 pre(RNAi) M1	A B									vps-4 L3 pre(RNAi) M2	A B
tsg-101(RNAi) M1	B C									Mock M2	B
Mock M1	C									tsg-101(RNAi) M2	B
