# Supplementary material for: Coordination between ESCRT function and Rab conversion during endosome maturation
Source: EMBO J. 2025 Feb 5;44(6):1574–607. doi: 10.1038/s44318-025-00367-7 (PMC11914609; doi:10.1038/s44318-025-00367-7)
Supplement: Supplementary file 6 — Source data Fig. 4 [file 44318_2025_367_MOESM6_ESM.zip]

Archive with 208 entries (175 files):
- SD figure 4/
- __MACOSX/._SD figure 4
- SD figure 4/.DS_Store
- __MACOSX/SD figure 4/._.DS_Store
- SD figure 4/4B/
- __MACOSX/SD figure 4/._4B
- SD figure 4/4A/
- __MACOSX/SD figure 4/._4A
- SD figure 4/4B/Kruskal-Wallis test of nucleus vs cytoplasm brightness.xlsx
- __MACOSX/SD figure 4/4B/._Kruskal-Wallis test of nucleus vs cytoplasm brightness.xlsx
- SD figure 4/4B/UBQ brightness nucleus vs cytoplasm.xlsx
- __MACOSX/SD figure 4/4B/._UBQ brightness nucleus vs cytoplasm.xlsx
- SD figure 4/4B/Kruskal-Wallis test multiple comparisons of nucleus vs cytoplasm brightness.csv
- __MACOSX/SD figure 4/4B/._Kruskal-Wallis test multiple comparisons of nucleus vs cytoplasm brightness.csv
- SD figure 4/4B/UBQ exp. nucleus vs cytoplasm brightness ExP.xlsx
- __MACOSX/SD figure 4/4B/._UBQ exp. nucleus vs cytoplasm brightness ExP.xlsx
- SD figure 4/4A/.DS_Store
- __MACOSX/SD figure 4/4A/._.DS_Store
- SD figure 4/4A/Fig_4_A_Roi/
- __MACOSX/SD figure 4/4A/._Fig_4_A_Roi
- SD figure 4/4A/Fig_4_A_data/
- __MACOSX/SD figure 4/4A/._Fig_4_A_data
- SD figure 4/4A/Fig_4_A_Roi/vps-20 (RNAi)/
- __MACOSX/SD figure 4/4A/Fig_4_A_Roi/._vps-20 (RNAi)
- SD figure 4/4A/Fig_4_A_Roi/vps-4 (RNAi) /
- __MACOSX/SD figure 4/4A/Fig_4_A_Roi/._vps-4 (RNAi) 
- SD figure 4/4A/Fig_4_A_Roi/.DS_Store
- __MACOSX/SD figure 4/4A/Fig_4_A_Roi/._.DS_Store
- SD figure 4/4A/Fig_4_A_Roi/Mock/
- __MACOSX/SD figure 4/4A/Fig_4_A_Roi/._Mock
- SD figure 4/4A/Fig_4_A_Roi/vps-24 (RNAi)/
- __MACOSX/SD figure 4/4A/Fig_4_A_Roi/._vps-24 (RNAi)
- SD figure 4/4A/Fig_4_A_Roi/vps-2 (RNAi)/
- __MACOSX/SD figure 4/4A/Fig_4_A_Roi/._vps-2 (RNAi)
- SD figure 4/4A/Fig_4_A_Roi/hgrs-1 (RNAi)/
- __MACOSX/SD figure 4/4A/Fig_4_A_Roi/._hgrs-1 (RNAi)
- SD figure 4/4A/Fig_4_A_Roi/tsg-101 (RNAi)/
- __MACOSX/SD figure 4/4A/Fig_4_A_Roi/._tsg-101 (RNAi)
- SD figure 4/4A/Fig_4_A_data/vps-20 (RNAi)/
- __MACOSX/SD figure 4/4A/Fig_4_A_data/._vps-20 (RNAi)
- SD figure 4/4A/Fig_4_A_data/vps-4 (RNAi) /
- __MACOSX/SD figure 4/4A/Fig_4_A_data/._vps-4 (RNAi) 
- SD figure 4/4A/Fig_4_A_data/.DS_Store
- __MACOSX/SD figure 4/4A/Fig_4_A_data/._.DS_Store
- SD figure 4/4A/Fig_4_A_data/Mock/
- __MACOSX/SD figure 4/4A/Fig_4_A_data/._Mock
- SD figure 4/4A/Fig_4_A_data/vps-24 (RNAi)/
- __MACOSX/SD figure 4/4A/Fig_4_A_data/._vps-24 (RNAi)
- SD figure 4/4A/Fig_4_A_data/vps-2 (RNAi)/
- __MACOSX/SD figure 4/4A/Fig_4_A_data/._vps-2 (RNAi)
- SD figure 4/4A/Fig_4_A_data/hgrs-1 (RNAi)/
- __MACOSX/SD figure 4/4A/Fig_4_A_data/._hgrs-1 (RNAi)
- SD figure 4/4A/Fig_4_A_data/tsg-101 (RNAi)/
- __MACOSX/SD figure 4/4A/Fig_4_A_data/._tsg-101 (RNAi)
- SD figure 4/4A/Fig_4_A_Roi/vps-20 (RNAi)/.DS_Store
- __MACOSX/SD figure 4/4A/Fig_4_A_Roi/vps-20 (RNAi)/._.DS_Store
- SD figure 4/4A/Fig_4_A_Roi/vps-20 (RNAi)/Gut/
- __MACOSX/SD figure 4/4A/Fig_4_A_Roi/vps-20 (RNAi)/._Gut
- SD figure 4/4A/Fig_4_A_Roi/vps-20 (RNAi)/Gut close up/
- __MACOSX/SD figure 4/4A/Fig_4_A_Roi/vps-20 (RNAi)/._Gut close up
- SD figure 4/4A/Fig_4_A_Roi/vps-4 (RNAi) /.DS_Store
- __MACOSX/SD figure 4/4A/Fig_4_A_Roi/vps-4 (RNAi) /._.DS_Store
- SD figure 4/4A/Fig_4_A_Roi/vps-4 (RNAi) /Gut/
- __MACOSX/SD figure 4/4A/Fig_4_A_Roi/vps-4 (RNAi) /._Gut
- SD figure 4/4A/Fig_4_A_Roi/vps-4 (RNAi) /Gut close up/
- __MACOSX/SD figure 4/4A/Fig_4_A_Roi/vps-4 (RNAi) /._Gut close up
- SD figure 4/4A/Fig_4_A_Roi/Mock/.DS_Store
- __MACOSX/SD figure 4/4A/Fig_4_A_Roi/Mock/._.DS_Store
- SD figure 4/4A/Fig_4_A_Roi/Mock/Gut/
- __MACOSX/SD figure 4/4A/Fig_4_A_Roi/Mock/._Gut
- SD figure 4/4A/Fig_4_A_Roi/Mock/Gut close up/
- __MACOSX/SD figure 4/4A/Fig_4_A_Roi/Mock/._Gut close up
- SD figure 4/4A/Fig_4_A_Roi/vps-24 (RNAi)/.DS_Store
- __MACOSX/SD figure 4/4A/Fig_4_A_Roi/vps-24 (RNAi)/._.DS_Store
- SD figure 4/4A/Fig_4_A_Roi/vps-24 (RNAi)/Gut/
- __MACOSX/SD figure 4/4A/Fig_4_A_Roi/vps-24 (RNAi)/._Gut
- SD figure 4/4A/Fig_4_A_Roi/vps-24 (RNAi)/Gut close up/
- __MACOSX/SD figure 4/4A/Fig_4_A_Roi/vps-24 (RNAi)/._Gut close up
- SD figure 4/4A/Fig_4_A_Roi/vps-2 (RNAi)/.DS_Store
- __MACOSX/SD figure 4/4A/Fig_4_A_Roi/vps-2 (RNAi)/._.DS_Store
- SD figure 4/4A/Fig_4_A_Roi/vps-2 (RNAi)/Gut/
- __MACOSX/SD figure 4/4A/Fig_4_A_Roi/vps-2 (RNAi)/._Gut
- SD figure 4/4A/Fig_4_A_Roi/vps-2 (RNAi)/Gut close up/
- __MACOSX/SD figure 4/4A/Fig_4_A_Roi/vps-2 (RNAi)/._Gut close up
- SD figure 4/4A/Fig_4_A_Roi/hgrs-1 (RNAi)/.DS_Store
- __MACOSX/SD figure 4/4A/Fig_4_A_Roi/hgrs-1 (RNAi)/._.DS_Store
- SD figure 4/4A/Fig_4_A_Roi/hgrs-1 (RNAi)/hgrs-1 (RNAi) Gut close up/
- __MACOSX/SD figure 4/4A/Fig_4_A_Roi/hgrs-1 (RNAi)/._hgrs-1 (RNAi) Gut close up
- SD figure 4/4A/Fig_4_A_Roi/hgrs-1 (RNAi)/Gut/
- __MACOSX/SD figure 4/4A/Fig_4_A_Roi/hgrs-1 (RNAi)/._Gut
- SD figure 4/4A/Fig_4_A_Roi/tsg-101 (RNAi)/.DS_Store
- __MACOSX/SD figure 4/4A/Fig_4_A_Roi/tsg-101 (RNAi)/._.DS_Store
- SD figure 4/4A/Fig_4_A_Roi/tsg-101 (RNAi)/Gut/
- __MACOSX/SD figure 4/4A/Fig_4_A_Roi/tsg-101 (RNAi)/._Gut
- SD figure 4/4A/Fig_4_A_Roi/tsg-101 (RNAi)/Gut close up/
- __MACOSX/SD figure 4/4A/Fig_4_A_Roi/tsg-101 (RNAi)/._Gut close up
- SD figure 4/4A/Fig_4_A_data/vps-20 (RNAi)/A ERT261 GFPubq vps20 RNAi front_0017-1.tif
- __MACOSX/SD figure 4/4A/Fig_4_A_data/vps-20 (RNAi)/._A ERT261 GFPubq vps20 RNAi front_0017-1.tif
- SD figure 4/4A/Fig_4_A_data/vps-4 (RNAi) /A ERT261 GFPubq vps4 RNAi front_0011-1.tif
- __MACOSX/SD figure 4/4A/Fig_4_A_data/vps-4 (RNAi) /._A ERT261 GFPubq vps4 RNAi front_0011-1.tif
- SD figure 4/4A/Fig_4_A_data/Mock/A ERT261 GFPubq control RNAi front_0002-1.tif
- __MACOSX/SD figure 4/4A/Fig_4_A_data/Mock/._A ERT261 GFPubq control RNAi front_0002-1.tif
- SD figure 4/4A/Fig_4_A_data/vps-24 (RNAi)/A ERT261 GFPubq vps24 RNAi front_0018-1.tif
- __MACOSX/SD figure 4/4A/Fig_4_A_data/vps-24 (RNAi)/._A ERT261 GFPubq vps24 RNAi front_0018-1.tif
- SD figure 4/4A/Fig_4_A_data/vps-2 (RNAi)/A ERT261 GFPubq vps2 RNAi front_0005-1.tif
- __MACOSX/SD figure 4/4A/Fig_4_A_data/vps-2 (RNAi)/._A ERT261 GFPubq vps2 RNAi front_0005-1.tif
- SD figure 4/4A/Fig_4_A_data/hgrs-1 (RNAi)/A ERT261 GFPubq vps27 RNAi front_0007-1.tif
- __MACOSX/SD figure 4/4A/Fig_4_A_data/hgrs-1 (RNAi)/._A ERT261 GFPubq vps27 RNAi front_0007-1.tif
- SD figure 4/4A/Fig_4_A_data/tsg-101 (RNAi)/A ERT261 GFPubq tsg101 RNAi front_0022-1.tif
- __MACOSX/SD figure 4/4A/Fig_4_A_data/tsg-101 (RNAi)/._A ERT261 GFPubq tsg101 RNAi front_0022-1.tif
- SD figure 4/4A/Fig_4_A_Roi/vps-20 (RNAi)/Gut/.DS_Store
- __MACOSX/SD figure 4/4A/Fig_4_A_Roi/vps-20 (RNAi)/Gut/._.DS_Store
- SD figure 4/4A/Fig_4_A_Roi/vps-20 (RNAi)/Gut/ART GFP ERT261 GFPubq vps20 RNAi front_0017-1-1-1-1.tif
- __MACOSX/SD figure 4/4A/Fig_4_A_Roi/vps-20 (RNAi)/Gut/._ART GFP ERT261 GFPubq vps20 RNAi front_0017-1-1-1-1.tif
- SD figure 4/4A/Fig_4_A_Roi/vps-20 (RNAi)/Gut/ART DIC ERT261 GFPubq vps20 RNAi front_0017-1-1-1-1.tif
- __MACOSX/SD figure 4/4A/Fig_4_A_Roi/vps-20 (RNAi)/Gut/._ART DIC ERT261 GFPubq vps20 RNAi front_0017-1-1-1-1.tif
- SD figure 4/4A/Fig_4_A_Roi/vps-20 (RNAi)/Gut close up/ART GFP CU2 ERT261 GFPubq vps20 RNAi front_0017-1-1-1-1-1.tif
- __MACOSX/SD figure 4/4A/Fig_4_A_Roi/vps-20 (RNAi)/Gut close up/._ART GFP CU2 ERT261 GFPubq vps20 RNAi front_0017-1-1-1-1-1.tif
- SD figure 4/4A/Fig_4_A_Roi/vps-20 (RNAi)/Gut close up/ART DIC CU ERT261 GFPubq vps20 RNAi front_0017-1-1-1-1-1.tif
- __MACOSX/SD figure 4/4A/Fig_4_A_Roi/vps-20 (RNAi)/Gut close up/._ART DIC CU ERT261 GFPubq vps20 RNAi front_0017-1-1-1-1-1.tif
- SD figure 4/4A/Fig_4_A_Roi/vps-20 (RNAi)/Gut close up/ART DIC CU2 ERT261 GFPubq vps20 RNAi front_0017-1-1-1-1-1.tif
- __MACOSX/SD figure 4/4A/Fig_4_A_Roi/vps-20 (RNAi)/Gut close up/._ART DIC CU2 ERT261 GFPubq vps20 RNAi front_0017-1-1-1-1-1.tif
- SD figure 4/4A/Fig_4_A_Roi/vps-20 (RNAi)/Gut close up/ART GFP CU ERT261 GFPubq vps20 RNAi front_0017-1-1-1-1-1.tif
- __MACOSX/SD figure 4/4A/Fig_4_A_Roi/vps-20 (RNAi)/Gut close up/._ART GFP CU ERT261 GFPubq vps20 RNAi front_0017-1-1-1-1-1.tif
- SD figure 4/4A/Fig_4_A_Roi/vps-4 (RNAi) /Gut/.DS_Store
- __MACOSX/SD figure 4/4A/Fig_4_A_Roi/vps-4 (RNAi) /Gut/._.DS_Store
- SD figure 4/4A/Fig_4_A_Roi/vps-4 (RNAi) /Gut/ART DIC ERT261 GFPubq vps4 RNAi front_0011-1-1-1-1.tif
- __MACOSX/SD figure 4/4A/Fig_4_A_Roi/vps-4 (RNAi) /Gut/._ART DIC ERT261 GFPubq vps4 RNAi front_0011-1-1-1-1.tif
- SD figure 4/4A/Fig_4_A_Roi/vps-4 (RNAi) /Gut/ART GFP ERT261 GFPubq vps4 RNAi front_0011-1-1-1-1.tif
- __MACOSX/SD figure 4/4A/Fig_4_A_Roi/vps-4 (RNAi) /Gut/._ART GFP ERT261 GFPubq vps4 RNAi front_0011-1-1-1-1.tif
- SD figure 4/4A/Fig_4_A_Roi/vps-4 (RNAi) /Gut close up/ART GFP CU ERT261 GFPubq vps4 RNAi front_0011-1-1-1-1-1.tif
- __MACOSX/SD figure 4/4A/Fig_4_A_Roi/vps-4 (RNAi) /Gut close up/._ART GFP CU ERT261 GFPubq vps4 RNAi front_0011-1-1-1-1-1.tif
- SD figure 4/4A/Fig_4_A_Roi/vps-4 (RNAi) /Gut close up/ART DIC CU2 ERT261 GFPubq vps4 RNAi front_0011-1-1-1-1-1.tif
- __MACOSX/SD figure 4/4A/Fig_4_A_Roi/vps-4 (RNAi) /Gut close up/._ART DIC CU2 ERT261 GFPubq vps4 RNAi front_0011-1-1-1-1-1.tif
- SD figure 4/4A/Fig_4_A_Roi/vps-4 (RNAi) /Gut close up/ART GFP CU2 ERT261 GFPubq vps4 RNAi front_0011-1-1-1-1-1.tif
- __MACOSX/SD figure 4/4A/Fig_4_A_Roi/vps-4 (RNAi) /Gut close up/._ART GFP CU2 ERT261 GFPubq vps4 RNAi front_0011-1-1-1-1-1.tif
- SD figure 4/4A/Fig_4_A_Roi/vps-4 (RNAi) /Gut close up/ART DIC CU ERT261 GFPubq vps4 RNAi front_0011-1-1-1-1-1.tif
- __MACOSX/SD figure 4/4A/Fig_4_A_Roi/vps-4 (RNAi) /Gut close up/._ART DIC CU ERT261 GFPubq vps4 RNAi front_0011-1-1-1-1-1.tif
- SD figure 4/4A/Fig_4_A_Roi/Mock/Gut/ART DIC ERT261 GFPubq control RNAi front_0002-1-1-1-1.tif
- __MACOSX/SD figure 4/4A/Fig_4_A_Roi/Mock/Gut/._ART DIC ERT261 GFPubq control RNAi front_0002-1-1-1-1.tif
- SD figure 4/4A/Fig_4_A_Roi/Mock/Gut/.DS_Store
- __MACOSX/SD figure 4/4A/Fig_4_A_Roi/Mock/Gut/._.DS_Store
- SD figure 4/4A/Fig_4_A_Roi/Mock/Gut/ART GFP ERT261 GFPubq control RNAi front_0002-1-1-1-1.tif
- __MACOSX/SD figure 4/4A/Fig_4_A_Roi/Mock/Gut/._ART GFP ERT261 GFPubq control RNAi front_0002-1-1-1-1.tif
- SD figure 4/4A/Fig_4_A_Roi/Mock/Gut close up/ART DIC CU ERT261 GFPubq control RNAi front_0002-1-1-1-1-1.tif
- __MACOSX/SD figure 4/4A/Fig_4_A_Roi/Mock/Gut close up/._ART DIC CU ERT261 GFPubq control RNAi front_0002-1-1-1-1-1.tif
- SD figure 4/4A/Fig_4_A_Roi/Mock/Gut close up/ART DIC CU2 ERT261 GFPubq control RNAi front_0002-1-1-1-1-1.tif
- __MACOSX/SD figure 4/4A/Fig_4_A_Roi/Mock/Gut close up/._ART DIC CU2 ERT261 GFPubq control RNAi front_0002-1-1-1-1-1.tif
- SD figure 4/4A/Fig_4_A_Roi/Mock/Gut close up/ART GFP CU2 ERT261 GFPubq control RNAi front_0002-1-1-1-1-1.tif
- __MACOSX/SD figure 4/4A/Fig_4_A_Roi/Mock/Gut close up/._ART GFP CU2 ERT261 GFPubq control RNAi front_0002-1-1-1-1-1.tif
- SD figure 4/4A/Fig_4_A_Roi/Mock/Gut close up/ART GFP CU ERT261 GFPubq control RNAi front_0002-1-1-1-1-1.tif
- __MACOSX/SD figure 4/4A/Fig_4_A_Roi/Mock/Gut close up/._ART GFP CU ERT261 GFPubq control RNAi front_0002-1-1-1-1-1.tif
- SD figure 4/4A/Fig_4_A_Roi/vps-24 (RNAi)/Gut/.DS_Store
- __MACOSX/SD figure 4/4A/Fig_4_A_Roi/vps-24 (RNAi)/Gut/._.DS_Store
- SD figure 4/4A/Fig_4_A_Roi/vps-24 (RNAi)/Gut/ART GFP ERT261 GFPubq vps24 RNAi front_0018-1-1-1-1.tif
- __MACOSX/SD figure 4/4A/Fig_4_A_Roi/vps-24 (RNAi)/Gut/._ART GFP ERT261 GFPubq vps24 RNAi front_0018-1-1-1-1.tif
- SD figure 4/4A/Fig_4_A_Roi/vps-24 (RNAi)/Gut/ART DIC ERT261 GFPubq vps24 RNAi front_0018-1-1-1-1.tif
- __MACOSX/SD figure 4/4A/Fig_4_A_Roi/vps-24 (RNAi)/Gut/._ART DIC ERT261 GFPubq vps24 RNAi front_0018-1-1-1-1.tif
- SD figure 4/4A/Fig_4_A_Roi/vps-24 (RNAi)/Gut close up/ART GFP CU2 ERT261 GFPubq vps24 RNAi front_0018-1-1-1-1-1.tif
- __MACOSX/SD figure 4/4A/Fig_4_A_Roi/vps-24 (RNAi)/Gut close up/._ART GFP CU2 ERT261 GFPubq vps24 RNAi front_0018-1-1-1-1-1.tif
- SD figure 4/4A/Fig_4_A_Roi/vps-24 (RNAi)/Gut close up/ART DIC CU2 ERT261 GFPubq vps24 RNAi front_0018-1-1-1-1-1.tif
- __MACOSX/SD figure 4/4A/Fig_4_A_Roi/vps-24 (RNAi)/Gut close up/._ART DIC CU2 ERT261 GFPubq vps24 RNAi front_0018-1-1-1-1-1.tif
- SD figure 4/4A/Fig_4_A_Roi/vps-24 (RNAi)/Gut close up/ART DIC CU ERT261 GFPubq vps24 RNAi front_0018-1-1-1-1-1.tif
- __MACOSX/SD figure 4/4A/Fig_4_A_Roi/vps-24 (RNAi)/Gut close up/._ART DIC CU ERT261 GFPubq vps24 RNAi front_0018-1-1-1-1-1.tif
- SD figure 4/4A/Fig_4_A_Roi/vps-24 (RNAi)/Gut close up/ART GFP CU ERT261 GFPubq vps24 RNAi front_0018-1-1-1-1-1.tif
- __MACOSX/SD figure 4/4A/Fig_4_A_Roi/vps-24 (RNAi)/Gut close up/._ART GFP CU ERT261 GFPubq vps24 RNAi front_0018-1-1-1-1-1.tif
- SD figure 4/4A/Fig_4_A_Roi/vps-2 (RNAi)/Gut/ART DIC ERT261 GFPubq vps2 RNAi front_0005-1-1-1-1.tif
- __MACOSX/SD figure 4/4A/Fig_4_A_Roi/vps-2 (RNAi)/Gut/._ART DIC ERT261 GFPubq vps2 RNAi front_0005-1-1-1-1.tif
- SD figure 4/4A/Fig_4_A_Roi/vps-2 (RNAi)/Gut/.DS_Store
- __MACOSX/SD figure 4/4A/Fig_4_A_Roi/vps-2 (RNAi)/Gut/._.DS_Store
- SD figure 4/4A/Fig_4_A_Roi/vps-2 (RNAi)/Gut/ART GFP ERT261 GFPubq vps2 RNAi front_0005-1-1-1-1.tif
- __MACOSX/SD figure 4/4A/Fig_4_A_Roi/vps-2 (RNAi)/Gut/._ART GFP ERT261 GFPubq vps2 RNAi front_0005-1-1-1-1.tif
- SD figure 4/4A/Fig_4_A_Roi/vps-2 (RNAi)/Gut close up/ART GFP CU ERT261 GFPubq vps2 RNAi front_0005-1-1-1-1-1.tif
- __MACOSX/SD figure 4/4A/Fig_4_A_Roi/vps-2 (RNAi)/Gut close up/._ART GFP CU ERT261 GFPubq vps2 RNAi front_0005-1-1-1-1-1.tif
- SD figure 4/4A/Fig_4_A_Roi/vps-2 (RNAi)/Gut close up/ART DIC CU ERT261 GFPubq vps2 RNAi front_0005-1-1-1-1-1.tif
- __MACOSX/SD figure 4/4A/Fig_4_A_Roi/vps-2 (RNAi)/Gut close up/._ART DIC CU ERT261 GFPubq vps2 RNAi front_0005-1-1-1-1-1.tif
- SD figure 4/4A/Fig_4_A_Roi/vps-2 (RNAi)/Gut close up/ART DIC CU2 ERT261 GFPubq vps2 RNAi front_0005-1-1-1-1-1.tif
- __MACOSX/SD figure 4/4A/Fig_4_A_Roi/vps-2 (RNAi)/Gut close up/._ART DIC CU2 ERT261 GFPubq vps2 RNAi front_0005-1-1-1-1-1.tif
- SD figure 4/4A/Fig_4_A_Roi/vps-2 (RNAi)/Gut close up/ART GFP CU2 ERT261 GFPubq vps2 RNAi front_0005-1-1-1-1-1.tif
- __MACOSX/SD figure 4/4A/Fig_4_A_Roi/vps-2 (RNAi)/Gut close up/._ART GFP CU2 ERT261 GFPubq vps2 RNAi front_0005-1-1-1-1-1.tif
- SD figure 4/4A/Fig_4_A_Roi/hgrs-1 (RNAi)/hgrs-1 (RNAi) Gut close up/ART GFP CU2 ERT261 GFPubq vps27 RNAi front_0007-1-1-1-1-1.tif
- __MACOSX/SD figure 4/4A/Fig_4_A_Roi/hgrs-1 (RNAi)/hgrs-1 (RNAi) Gut close up/._ART GFP CU2 ERT261 GFPubq vps27 RNAi front_0007-1-1-1-1-1.tif
- SD figure 4/4A/Fig_4_A_Roi/hgrs-1 (RNAi)/hgrs-1 (RNAi) Gut close up/ART DIC CU2 ERT261 GFPubq vps27 RNAi front_0007-1-1-1-1-1.tif
- __MACOSX/SD figure 4/4A/Fig_4_A_Roi/hgrs-1 (RNAi)/hgrs-1 (RNAi) Gut close up/._ART DIC CU2 ERT261 GFPubq vps27 RNAi front_0007-1-1-1-1-1.tif
- SD figure 4/4A/Fig_4_A_Roi/hgrs-1 (RNAi)/hgrs-1 (RNAi) Gut close up/ART DIC CU ERT261 GFPubq vps27 RNAi front_0007-1-1-1-1-1.tif
- __MACOSX/SD figure 4/4A/Fig_4_A_Roi/hgrs-1 (RNAi)/hgrs-1 (RNAi) Gut close up/._ART DIC CU ERT261 GFPubq vps27 RNAi front_0007-1-1-1-1-1.tif
- SD figure 4/4A/Fig_4_A_Roi/hgrs-1 (RNAi)/hgrs-1 (RNAi) Gut close up/ART GFP CU ERT261 GFPubq vps27 RNAi front_0007-1-1-1-1-1.tif
- __MACOSX/SD figure 4/4A/Fig_4_A_Roi/hgrs-1 (RNAi)/hgrs-1 (RNAi) Gut close up/._ART GFP CU ERT261 GFPubq vps27 RNAi front_0007-1-1-1-1-1.tif
- SD figure 4/4A/Fig_4_A_Roi/hgrs-1 (RNAi)/Gut/.DS_Store
- __MACOSX/SD figure 4/4A/Fig_4_A_Roi/hgrs-1 (RNAi)/Gut/._.DS_Store
- SD figure 4/4A/Fig_4_A_Roi/hgrs-1 (RNAi)/Gut/ART DIC ERT261 GFPubq vps27 RNAi front_0007-1-1-1-1.tif
- __MACOSX/SD figure 4/4A/Fig_4_A_Roi/hgrs-1 (RNAi)/Gut/._ART DIC ERT261 GFPubq vps27 RNAi front_0007-1-1-1-1.tif
- SD figure 4/4A/Fig_4_A_Roi/hgrs-1 (RNAi)/Gut/ART GFP ERT261 GFPubq vps27 RNAi front_0007-1-1-1-1.tif
- __MACOSX/SD figure 4/4A/Fig_4_A_Roi/hgrs-1 (RNAi)/Gut/._ART GFP ERT261 GFPubq vps27 RNAi front_0007-1-1-1-1.tif
- SD figure 4/4A/Fig_4_A_Roi/tsg-101 (RNAi)/Gut/.DS_Store
- __MACOSX/SD figure 4/4A/Fig_4_A_Roi/tsg-101 (RNAi)/Gut/._.DS_Store
- SD figure 4/4A/Fig_4_A_Roi/tsg-101 (RNAi)/Gut/ART GFP ERT261 GFPubq tsg101 RNAi front_0022-1-1-1-1.tif
- __MACOSX/SD figure 4/4A/Fig_4_A_Roi/tsg-101 (RNAi)/Gut/._ART GFP ERT261 GFPubq tsg101 RNAi front_0022-1-1-1-1.tif
- SD figure 4/4A/Fig_4_A_Roi/tsg-101 (RNAi)/Gut/ART DIC ERT261 GFPubq tsg101 RNAi front_0022-1-1-1-1.tif
- __MACOSX/SD figure 4/4A/Fig_4_A_Roi/tsg-101 (RNAi)/Gut/._ART DIC ERT261 GFPubq tsg101 RNAi front_0022-1-1-1-1.tif
- SD figure 4/4A/Fig_4_A_Roi/tsg-101 (RNAi)/Gut close up/ART DIC CU2 ERT261 GFPubq tsg101 RNAi front_0022-1-1-1-1-1.tif
- __MACOSX/SD figure 4/4A/Fig_4_A_Roi/tsg-101 (RNAi)/Gut close up/._ART DIC CU2 ERT261 GFPubq tsg101 RNAi front_0022-1-1-1-1-1.tif
- SD figure 4/4A/Fig_4_A_Roi/tsg-101 (RNAi)/Gut close up/ART GFP CU ERT261 GFPubq tsg101 RNAi front_0022-1-1-1-1-1.tif
- __MACOSX/SD figure 4/4A/Fig_4_A_Roi/tsg-101 (RNAi)/Gut close up/._ART GFP CU ERT261 GFPubq tsg101 RNAi front_0022-1-1-1-1-1.tif
- SD figure 4/4A/Fig_4_A_Roi/tsg-101 (RNAi)/Gut close up/ART DIC CU ERT261 GFPubq tsg101 RNAi front_0022-1-1-1-1-1.tif
- __MACOSX/SD figure 4/4A/Fig_4_A_Roi/tsg-101 (RNAi)/Gut close up/._ART DIC CU ERT261 GFPubq tsg101 RNAi front_0022-1-1-1-1-1.tif
- SD figure 4/4A/Fig_4_A_Roi/tsg-101 (RNAi)/Gut close up/ART GFP CU2 ERT261 GFPubq tsg101 RNAi front_0022-1-1-1-1-1.tif
- __MACOSX/SD figure 4/4A/Fig_4_A_Roi/tsg-101 (RNAi)/Gut close up/._ART GFP CU2 ERT261 GFPubq tsg101 RNAi front_0022-1-1-1-1-1.tif
