# Supplementary material for: Coordination between ESCRT function and Rab conversion during endosome maturation
Source: EMBO J. 2025 Feb 5;44(6):1574–607. doi: 10.1038/s44318-025-00367-7 (PMC11914609; doi:10.1038/s44318-025-00367-7)
Supplement: Supplementary file 6 — Source data Fig. 4 [file 44318_2025_367_MOESM6_ESM.zip › SD figure 4/4B/Kruskal-Wallis test of nucleus vs cytoplasm brightness.xlsx]

## Sheet: Sheet1
	Table Analyzed	Nucleus vs cytoplasm brightness
	Kruskal-Wallis test
	P value	<0.0001
	Exact or approximate P value?	Approximate
	P value summary	****
	Do the medians vary signif. (P < 0.05)?	Yes
	Number of groups	9
	Kruskal-Wallis statistic	131.6
	Data summary
	Number of treatments (columns)	9
	Number of values (total)	237
