# Supplementary material for: Coordination between ESCRT function and Rab conversion during endosome maturation
Source: EMBO J. 2025 Feb 5;44(6):1574–607. doi: 10.1038/s44318-025-00367-7 (PMC11914609; doi:10.1038/s44318-025-00367-7)
Supplement: Supplementary file 6 — Source data Fig. 4 [file 44318_2025_367_MOESM6_ESM.zip › SD figure 4/4B/UBQ brightness nucleus vs cytoplasm.xlsx]

## Sheet: Sheet1
Knockdown:	Mock													hgrs-1													tsg-101													vps-20
Worm		Nucleus					Cytoplasm				Brightness change in %		Worm		Nucleus					Cytoplasm				Brightness change in %		Worm		Nucleus					Cytoplasm				Brightness change in %		Worm		Nucleus					Cytoplasm
		Area	IntDen	RawIntDen			Area	IntDen	RawIntDen						Area	IntDen	RawIntDen			Area	IntDen	RawIntDen						Area	IntDen	RawIntDen			Area	IntDen	RawIntDen						Area	IntDen	RawIntDen			Area	IntDen	RawIntDen
2	1	17.1661	45062.6	6562712		2	17.1661	15874	2311819		183.877		6	1	17.1661	12366.9	1801060		2	17.1661	9506.84	1384534		30.0842		9	1	17.1661	18084.3	2633713		2	17.1661	11609.3	1690721		55.7745		3	1	17.1661	3580.75	521484		2	17.1661	3632.15	528970
	1	17.1661	38290.1	5576407		2	17.1661	16310.3	2375357		134.761			1	17.1661	15048.6	2191612		2	17.1661	10401.1	1514767		44.6831			1	17.1661	17589.3	2561626		2	17.1661	11321.8	1648863		55.3571			1	17.1661	3519.56	512573		2	17.1661	3131.88	456113
6	1	17.1661	61270.1	8923107		2	17.1661	17136.7	2495720		257.536			1	17.1661	9208.43	1341075		2	17.1661	8622.76	1255781		6.79211		15	1	17.1661	14856.2	2163588		2	17.1661	7186.21	1046568		106.732		5	1	17.1661	3111.71	453175		2	17.1661	3299.67	480550
	1	17.1661	65271.2	9505804		2	17.1661	25812.5	3759212		152.867		7	1	17.1661	6923.86	1008360		2	17.1661	5120.99	745798		35.2055			1	17.1661	13721	1998268		2	17.1661	8630.65	1256930		58.9801		front	1	17.1661	5842.18	850829		2	17.1661	6192.27	901815
11	1	17.1661	63142.7	9195828		2	17.1661	29297	4266684		115.526			1	17.1661	9015.72	1313010		2	17.1661	8222	1197415		9.65371		18	1	17.1661	11088.2	1614843		2	17.1661	7108.08	1035189		55.995		4	1	17.1661	10667.5	1553565		2	17.1661	6257.94	911378
	1	17.1661	52580	7657513		2	17.1661	27752.3	4041719		89.4618		8	1	17.1661	7689.86	1119917		2	17.1661	6450.47	939418		19.2139			1	17.1661	8777.23	1278277		2	17.1661	6312.26	919290		39.0505			1	17.1661	6177.74	899699		2	17.1661	7300.66	1063235
	1	17.1661	46407.7	6758608		2	17.1661	26077.3	3797778		77.9622			1	17.1661	9108.15	1326470		2	17.1661	6037.07	879212		50.8703		3	1	17.1661	16315.6	2376133		2	17.1661	11424.4	1663801		42.8135		5 (T2)	1	17.1661	9720.87	1415704		2	17.1661	11014.6	1604120
front	1	17.1661	62104.1	9044571		2	17.1661	36115.6	5259714		71.9594			1	17.1661	8120.89	1182690		2	17.1661	6091.4	887125		33.3172			1	17.1661	12433.7	1810791		2	17.1661	9819.24	1430031		26.626			1	17.1661	8331.23	1213323		2	17.1661	8879.43	1293160
	1	17.1661	59185.8	8619562		2	17.1661	18832.6	2742700		214.273		14	1	17.1661	4828.96	703269		2	17.1661	3965.81	577563		21.7649			1	17.1661	10684.4	1556028		2	17.1661	9946.2	1448520		7.42192			1	17.1661	8785.16	1279432		2	17.1661	5867.7	854546
	1	17.1661	38099.1	5548579		2	17.1661	14593.6	2125349		161.067		4	1	17.1661	7503.29	1092746		2	17.1661	6053.84	881655		23.9426		8	1	17.1661	8453.54	1231136		2	17.1661	6021.75	876981		40.3834		front (T2)	1	17.1661	3362.88	489755		2	17.1661	4125.24	600781
4	1	17.1661	51012	7429163		2	17.1661	27350.8	3983248		86.5102			1	17.1661	14224.7	2071623		2	17.1661	10681.9	1555658		33.167		11	1	17.1661	9610.59	1399643		2	17.1661	7700.5	1121467		24.8047			1	17.1661	3614.35	526378		2	17.1661	3916.97	570450
	1	17.1661	38537.5	5612426		2	17.1661	24729.7	3601524		55.8348			1	17.1661	11681.6	1701250		2	17.1661	7659.92	1115557		52.5023			1	17.1661	9136.08	1330538		2	17.1661	8807.38	1282667		3.73215		1	1	17.1661	3638.34	529871		2	17.1661	3848.98	560548
	1	17.1661	43799.5	6378763		2	17.1661	27839.3	4054388		57.3299		7 (T2)	1	17.1661	11017.3	1604505		2	17.1661	7646.15	1113551		44.089		18 (T2)	1	17.1661	8931.8	1300788		2	17.1661	8667.03	1262228		3.05492			1	17.1661	4048.18	589559		2	17.1661	3649.74	531532
7	1	17.1661	54426.3	7926398		2	17.1661	23264.7	3388163		133.944			1	17.1661	8463.4	1232572		2	17.1661	6320.48	920487		33.9043			1	17.1661	12696.6	1849072		2	17.1661	7247.58	1055505		75.1836			1	17.1661	3724.65	542442		2	17.1661	4666.98	679678
	1	17.1661	37277.3	5428904		2	17.1661	14778.7	2152303		152.237			1	17.1661	7135.22	1039142		2	17.1661	6480.48	943788		10.1033			1	17.1661	16324.8	2377473		2	17.1661	10926.2	1591236		49.4105			1	17.1661	3895.61	567340		2	17.1661	4061.74	591534
	1	17.1661	41653.6	6066247		2	17.1661	19119.1	2784416		117.864			1	17.1661	9238.93	1345516		2	17.1661	6534.19	951611		41.3935		22	1	17.1661	17830.1	2596700		2	17.1661	11545.4	1681419		54.435		3 (T3)	1	17.1661	4835.81	704266		2	17.1661	4513.57	657336
10	1	17.1661	68766.5	10014849		2	17.1661	32993.6	4805046		108.424		16	1	17.1661	11748.2	1710950		2	17.1661	7545.5	1098893		55.6976			1	17.1661	18070.2	2631667		2	17.1661	11504.7	1675487		57.0688			1	17.1661	5368.85	781896		2	17.1661	4469.49	650917
	1	17.1661	62240.9	9064488		2	17.1661	25824.8	3761012		141.012			1	17.1661	11220.5	1634106		2	17.1661	8434.21	1228321		33.0357		18 (T3)	1	17.1661	14559.7	2120411		2	17.1661	8915.21	1298371		63.3132			1	17.1661	5501.23	801175		2	17.1661	5210.19	758789
	1	17.1661	63750.1	9284277		2	17.1661	25226.1	3673822		152.714		17	1	17.1661	7064.17	1028794		2	17.1661	6276.27	914048		12.5536			1	17.1661	16461.7	2397412		2	17.1661	13943.9	2030728		18.0568		11	1	17.1661	3680.17	535963		2	17.1661	3604.56	524952
	1	17.1661	68386.4	9959498		2	17.1661	29304.5	4267773		133.365			1	17.1661	9051.77	1318260		2	17.1661	6631.7	965812		36.4924		19	1	17.1661	6881.32	1002165		2	17.1661	6202.83	903352		10.9385			1	17.1661	3452.88	502862		2	17.1661	3212.74	467889
3	1	17.1661	50399.5	7339965		2	17.1661	16065.1	2339651		213.721		3	1	17.1661	11352.3	1653299		2	17.1661	8290.99	1207463		36.9234			1	17.1661	7986.96	1163185		2	17.1661	6583.66	958815		21.3149			1	17.1661	3842.46	559599		2	17.1661	3694.4	538036
	1	17.1661	61149.2	8905502		2	17.1661	20314.4	2958498		201.014			1	17.1661	11571.6	1685243		2	17.1661	7685.23	1119243		50.5699			1	17.1661	9902.03	1442088		2	17.1661	9059.85	1319437		9.29571		17	1	17.1661	3906.88	568981		2	17.1661	4248.16	618683
	1	17.1661	52593	7659412		2	17.1661	22149.3	3225719		137.448			1	17.1661	10582.7	1541211		2	17.1661	7254.29	1056482		45.8814			1	17.1661	9732.88	1417454		2	17.1661	5968.66	869249		63.0665			1	17.1661	3923.23	571362		2	17.1661	3592.32	523170
2 (T3)	1	17.1661	40331.5	5873705		2	17.1661	15464.3	2252150		160.804			1	17.1661	11203.8	1631676		2	17.1661	7673.02	1117464		46.016			1	17.1661	14062.2	2047951		2	17.1661	6238.7	908576		125.402			1	17.1661	4235.42	616828		2	17.1661	4544.73	661875
	1	17.1661	38112.3	5550511		2	17.1661	14073.2	2049558		170.815			1	17.1661	8514.02	1239944		2	17.1661	7368.5	1073115		15.5462																1	17.1661	3952	575552		2	17.1661	3228.05	470119
	1	17.1661	26619.9	3876803		2	17.1661	13815.2	2011978		92.6862		14	1	17.1661	5069.2	738256		2	17.1661	4693.2	683497		8.01159																1	17.1661	4359.79	634941		2	17.1661	3819.51	556256
5	1	17.1661	56350.2	8206597		2	17.1661	25593.6	3727333		120.173
	1	17.1661	52979.6	7715716		2	17.1661	21675.5	3156730		144.421
[truncated: 51 more columns]
