# Supplementary material for: Coordination between ESCRT function and Rab conversion during endosome maturation
Source: EMBO J. 2025 Feb 5;44(6):1574–607. doi: 10.1038/s44318-025-00367-7 (PMC11914609; doi:10.1038/s44318-025-00367-7)
Supplement: Supplementary file 6 — Source data Fig. 4 [file 44318_2025_367_MOESM6_ESM.zip › SD figure 4/4B/UBQ exp. nucleus vs cytoplasm brightness ExP.xlsx]

## Sheet: Sheet1
Number of families	1
Number of comparisons per family	36
Alpha	0.05
Dunn's multiple comparisons test	Mean rank diff.	Significant?	Summary	Adjusted P Value
Mock vs. hgrs-1(RNAi)	115.6	Yes	****	2.12823e-08	A-B
Mock vs. tsg-101(RNAi)	94.96	Yes	****	2.30063e-05	A-C
Mock vs. vps-20(RNAi)	172.1	Yes	****	<0.000000000000001	A-D
Mock vs. vps-24(RNAi)	49.1	No	ns	0.1914	A-E
Mock vs. vps-2(RNAi)	134.5	Yes	****	3.002e-12	A-F
Mock vs. did-2(RNAi)	46.63	No	ns	0.521867	A-G
Mock vs. vps-4(RNAi)	89.95	Yes	***	0.000112771	A-H
Mock vs. usp-50(RNAi)	131.5	Yes	****	3.3634e-10	A-I
hgrs-1(RNAi) vs. tsg-101(RNAi)	-20.68	No	ns	>0.999999999999999	B-C
hgrs-1(RNAi) vs. vps-20(RNAi)	56.42	No	ns	0.108166	B-D
hgrs-1(RNAi) vs. vps-24(RNAi)	-66.54	Yes	**	0.00773519	B-E
hgrs-1(RNAi) vs. vps-2(RNAi)	18.85	No	ns	>0.999999999999999	B-F
hgrs-1(RNAi) vs. did-2(RNAi)	-69.01	Yes	*	0.0135627	B-G
hgrs-1(RNAi) vs. vps-4(RNAi)	-25.69	No	ns	>0.999999999999999	B-H
hgrs-1(RNAi) vs. usp-50(RNAi)	15.88	No	ns	>0.999999999999999	B-I
tsg-101(RNAi) vs. vps-20(RNAi)	77.1	Yes	**	0.00255823	C-D
tsg-101(RNAi) vs. vps-24(RNAi)	-45.86	No	ns	0.45554	C-E
tsg-101(RNAi) vs. vps-2(RNAi)	39.53	No	ns	>0.999999999999999	C-F
tsg-101(RNAi) vs. did-2(RNAi)	-48.33	No	ns	0.52566	C-G
tsg-101(RNAi) vs. vps-4(RNAi)	-5.013	No	ns	>0.999999999999999	C-H
tsg-101(RNAi) vs. usp-50(RNAi)	36.55	No	ns	>0.999999999999999	C-I
vps-20(RNAi) vs. vps-24(RNAi)	-123	Yes	****	2.86649e-10	D-E
vps-20(RNAi) vs. vps-2(RNAi)	-37.57	No	ns	>0.999999999999999	D-F
vps-20(RNAi) vs. did-2(RNAi)	-125.4	Yes	****	3.691e-09	D-G
vps-20(RNAi) vs. vps-4(RNAi)	-82.11	Yes	**	0.00103132	D-H
vps-20(RNAi) vs. usp-50(RNAi)	-40.55	No	ns	>0.999999999999999	D-I
vps-24(RNAi) vs. vps-2(RNAi)	85.38	Yes	****	2.85717e-05	E-F
vps-24(RNAi) vs. did-2(RNAi)	-2.473	No	ns	>0.999999999999999	E-G
vps-24(RNAi) vs. vps-4(RNAi)	40.85	No	ns	>0.999999999999999	E-H
vps-24(RNAi) vs. usp-50(RNAi)	82.41	Yes	***	0.000346635	E-I
vps-2(RNAi) vs. did-2(RNAi)	-87.86	Yes	***	0.000103631	F-G
vps-2(RNAi) vs. vps-4(RNAi)	-44.54	No	ns	0.686967	F-H
vps-2(RNAi) vs. usp-50(RNAi)	-2.972	No	ns	>0.999999999999999	F-I
did-2(RNAi) vs. vps-4(RNAi)	43.32	No	ns	>0.999999999999999	G-H
did-2(RNAi) vs. usp-50(RNAi)	84.89	Yes	***	0.000793607	G-I
vps-4(RNAi) vs. usp-50(RNAi)	41.57	No	ns	>0.999999999999999	H-I
Test details	Mean rank 1	Mean rank 2	Mean rank diff.	n1	n2	Z
Mock vs. hgrs-1(RNAi)	210.3	94.62	115.6	28	26	6.193
Mock vs. tsg-101(RNAi)	210.3	115.3	94.96	28	24	4.979
Mock vs. vps-20(RNAi)	210.3	38.19	172.1	28	26	9.214
Mock vs. vps-24(RNAi)	210.3	161.2	49.1	28	33	2.787
Mock vs. vps-2(RNAi)	210.3	75.77	134.5	28	30	7.465
Mock vs. did-2(RNAi)	210.3	163.6	46.63	28	24	2.445
Mock vs. vps-4(RNAi)	210.3	120.3	89.95	28	23	4.662
Mock vs. usp-50(RNAi)	210.3	78.74	131.5	28	23	6.816
hgrs-1(RNAi) vs. tsg-101(RNAi)	94.62	115.3	-20.68	26	24	1.065
hgrs-1(RNAi) vs. vps-20(RNAi)	94.62	38.19	56.42	26	26	2.967
hgrs-1(RNAi) vs. vps-24(RNAi)	94.62	161.2	-66.54	26	33	3.701
hgrs-1(RNAi) vs. vps-2(RNAi)	94.62	75.77	18.85	26	30	1.026
hgrs-1(RNAi) vs. did-2(RNAi)	94.62	163.6	-69.01	26	24	3.556
hgrs-1(RNAi) vs. vps-4(RNAi)	94.62	120.3	-25.69	26	23	1.309
hgrs-1(RNAi) vs. usp-50(RNAi)	94.62	78.74	15.88	26	23	0.809
tsg-101(RNAi) vs. vps-20(RNAi)	115.3	38.19	77.1	24	26	3.973
tsg-101(RNAi) vs. vps-24(RNAi)	115.3	161.2	-45.86	24	33	2.493
tsg-101(RNAi) vs. vps-2(RNAi)	115.3	75.77	39.53	24	30	2.105
tsg-101(RNAi) vs. did-2(RNAi)	115.3	163.6	-48.33	24	24	2.442
tsg-101(RNAi) vs. vps-4(RNAi)	115.3	120.3	-5.013	24	23	0.2506
tsg-101(RNAi) vs. usp-50(RNAi)	115.3	78.74	36.55	24	23	1.827
vps-20(RNAi) vs. vps-24(RNAi)	38.19	161.2	-123	26	33	6.839
vps-20(RNAi) vs. vps-2(RNAi)	38.19	75.77	-37.57	26	30	2.045
vps-20(RNAi) vs. did-2(RNAi)	38.19	163.6	-125.4	26	24	6.463
vps-20(RNAi) vs. vps-4(RNAi)	38.19	120.3	-82.11	26	23	4.184
vps-20(RNAi) vs. usp-50(RNAi)	38.19	78.74	-40.55	26	23	2.066
vps-24(RNAi) vs. vps-2(RNAi)	161.2	75.77	85.38	33	30	4.937
vps-24(RNAi) vs. did-2(RNAi)	161.2	163.6	-2.473	33	24	0.1345
vps-24(RNAi) vs. vps-4(RNAi)	161.2	120.3	40.85	33	23	2.193
vps-24(RNAi) vs. usp-50(RNAi)	161.2	78.74	82.41	33	23	4.425
vps-2(RNAi) vs. did-2(RNAi)	75.77	163.6	-87.86	30	24	4.679
vps-2(RNAi) vs. vps-4(RNAi)	75.77	120.3	-44.54	30	23	2.344
vps-2(RNAi) vs. usp-50(RNAi)	75.77	78.74	-2.972	30	23	0.1564
did-2(RNAi) vs. vps-4(RNAi)	163.6	120.3	43.32	24	23	2.165
did-2(RNAi) vs. usp-50(RNAi)	163.6	78.74	84.89	24	23	4.243
vps-4(RNAi) vs. usp-50(RNAi)	120.3	78.74	41.57	23	23	2.056
Compact letter display
Mock	A
did-2(RNAi)	A B
vps-24(RNAi)	A B
vps-4(RNAi)	B C
tsg-101(RNAi)	B C
hgrs-1(RNAi)	C D
usp-50(RNAi)	C D
vps-2(RNAi)	C D
vps-20(RNAi)	D
