# Supplementary material for: Coordination between ESCRT function and Rab conversion during endosome maturation
Source: EMBO J. 2025 Feb 5;44(6):1574–607. doi: 10.1038/s44318-025-00367-7 (PMC11914609; doi:10.1038/s44318-025-00367-7)
Supplement: Supplementary file 7 — Source data Fig. 5 [file 44318_2025_367_MOESM7_ESM.zip]

Archive with 284 entries (244 files):
- SD figure 5/
- __MACOSX/._SD figure 5
- SD figure 5/5I/
- __MACOSX/SD figure 5/._5I
- SD figure 5/5A/
- __MACOSX/SD figure 5/._5A
- SD figure 5/5F/
- __MACOSX/SD figure 5/._5F
- SD figure 5/.DS_Store
- __MACOSX/SD figure 5/._.DS_Store
- SD figure 5/5G and H/
- __MACOSX/SD figure 5/._5G and H
- SD figure 5/5C + 6B/
- __MACOSX/SD figure 5/._5C + 6B
- SD figure 5/5B + EV4F/
- __MACOSX/SD figure 5/._5B + EV4F
- SD figure 5/5L + 6E/
- __MACOSX/SD figure 5/._5L + 6E
- SD figure 5/5D/
- __MACOSX/SD figure 5/._5D
- SD figure 5/5K + EV4B and C/
- __MACOSX/SD figure 5/._5K + EV4B and C
- SD figure 5/5I/.DS_Store
- __MACOSX/SD figure 5/5I/._.DS_Store
- SD figure 5/5I/Fig_5_I_data/
- __MACOSX/SD figure 5/5I/._Fig_5_I_data
- SD figure 5/5I/Fig_5_I_Roi/
- __MACOSX/SD figure 5/5I/._Fig_5_I_Roi
- SD figure 5/5A/Fig_5_A_Roi/
- __MACOSX/SD figure 5/5A/._Fig_5_A_Roi
- SD figure 5/5A/.DS_Store
- __MACOSX/SD figure 5/5A/._.DS_Store
- SD figure 5/5A/Fig_5_A_data/
- __MACOSX/SD figure 5/5A/._Fig_5_A_data
- SD figure 5/5F/Area localization hTfR RAB-7 sand-1 ko exp. 1 summary graphical adjusted vers 2.xlsx
- __MACOSX/SD figure 5/5F/._Area localization hTfR RAB-7 sand-1 ko exp. 1 summary graphical adjusted vers 2.xlsx
- SD figure 5/5G and H/Particle amount per gut area (1000 square micron).csv
- __MACOSX/SD figure 5/5G and H/._Particle amount per gut area (1000 square micron).csv
- SD figure 5/5G and H/ubq-1: control raw particle size.csv
- __MACOSX/SD figure 5/5G and H/._ubq-1: control raw particle size.csv
- SD figure 5/5G and H/Mann-Whitney test of particle size (all indivdual particles).csv
- __MACOSX/SD figure 5/5G and H/._Mann-Whitney test of particle size (all indivdual particles).csv
- SD figure 5/5G and H/Mock raw particle size.csv
- __MACOSX/SD figure 5/5G and H/._Mock raw particle size.csv
- SD figure 5/5G and H/Mann-Whitney test of particle amount per gut area (1000 square micron).csv
- __MACOSX/SD figure 5/5G and H/._Mann-Whitney test of particle amount per gut area (1000 square micron).csv
- SD figure 5/5G and H/hTfR structure size hTfR RAB-7 sand-1 ko exp-1 particle size + amount  summary + all statistics summary ExP .xlsx
- __MACOSX/SD figure 5/5G and H/._hTfR structure size hTfR RAB-7 sand-1 ko exp-1 particle size + amount  summary + all statistics summary ExP .xlsx
- SD figure 5/5C + 6B/Ordinary one-way ANOVA of mean particle size values per worm.xlsx
- __MACOSX/SD figure 5/5C + 6B/._Ordinary one-way ANOVA of mean particle size values per worm.xlsx
- SD figure 5/5C + 6B/ Mock raw size measurements.csv
- __MACOSX/SD figure 5/5C + 6B/._ Mock raw size measurements.csv
- SD figure 5/5C + 6B/Mean particle size values (RAB-5) per worm.csv
- __MACOSX/SD figure 5/5C + 6B/._Mean particle size values (RAB-5) per worm.csv
- SD figure 5/5C + 6B/ubq-1:control 1 to 250 (RNAi) raw size measurements.csv
- __MACOSX/SD figure 5/5C + 6B/._ubq-1:control 1 to 250 (RNAi) raw size measurements.csv
- SD figure 5/5C + 6B/vps-39 (RNAi) raw size measurements.csv
- __MACOSX/SD figure 5/5C + 6B/._vps-39 (RNAi) raw size measurements.csv
- SD figure 5/5C + 6B/ubq-1:vps-39 1 to 250 (RNAi) raw size measurements.csv
- __MACOSX/SD figure 5/5C + 6B/._ubq-1:vps-39 1 to 250 (RNAi) raw size measurements.csv
- SD figure 5/5C + 6B/Ordinary one-way ANOVA multiple comparisons of Mean particle size values per worm.csv
- __MACOSX/SD figure 5/5C + 6B/._Ordinary one-way ANOVA multiple comparisons of Mean particle size values per worm.csv
- SD figure 5/5B + EV4F/Area localization RAB-5 RAB-7 sand-1 ko exp. 1 summary graphical adjusted vers. 6.xlsx
- __MACOSX/SD figure 5/5B + EV4F/._Area localization RAB-5 RAB-7 sand-1 ko exp. 1 summary graphical adjusted vers. 6.xlsx
- SD figure 5/5L + 6E/Ordinary one-way ANOVA of colocalization LMP-1 RAB-7 in sand-1 ko.xlsx
- __MACOSX/SD figure 5/5L + 6E/._Ordinary one-way ANOVA of colocalization LMP-1 RAB-7 in sand-1 ko.xlsx
- SD figure 5/5L + 6E/Ordinary one-way ANOVA multiple comparisons of colocalization LMP-1 RAB-7 in sand-1 ko.csv
- __MACOSX/SD figure 5/5L + 6E/._Ordinary one-way ANOVA multiple comparisons of colocalization LMP-1 RAB-7 in sand-1 ko.csv
- SD figure 5/5L + 6E/Colocalization LMP-1 RAB-7 in sand-1 ko.csv
- __MACOSX/SD figure 5/5L + 6E/._Colocalization LMP-1 RAB-7 in sand-1 ko.csv
- SD figure 5/5D/Fig_5_D_Roi/
- __MACOSX/SD figure 5/5D/._Fig_5_D_Roi
- SD figure 5/5D/.DS_Store
- __MACOSX/SD figure 5/5D/._.DS_Store
- SD figure 5/5D/Fig_5_D_data/
- __MACOSX/SD figure 5/5D/._Fig_5_D_data
- SD figure 5/5K + EV4B and C/Area localization LMP-1 RAB-7 sand-1 ko exp. 1 summary graphical adjusted vers. 5.xlsx
- __MACOSX/SD figure 5/5K + EV4B and C/._Area localization LMP-1 RAB-7 sand-1 ko exp. 1 summary graphical adjusted vers. 5.xlsx
- SD figure 5/5I/Fig_5_I_data/ubq-1 (RNAi)/
- __MACOSX/SD figure 5/5I/Fig_5_I_data/._ubq-1 (RNAi)
- SD figure 5/5I/Fig_5_I_data/.DS_Store
- __MACOSX/SD figure 5/5I/Fig_5_I_data/._.DS_Store
- SD figure 5/5I/Fig_5_I_data/Mock/
- __MACOSX/SD figure 5/5I/Fig_5_I_data/._Mock
- SD figure 5/5I/Fig_5_I_Roi/ubq-1 (RNAi)/
- __MACOSX/SD figure 5/5I/Fig_5_I_Roi/._ubq-1 (RNAi)
- SD figure 5/5I/Fig_5_I_Roi/.DS_Store
- __MACOSX/SD figure 5/5I/Fig_5_I_Roi/._.DS_Store
- SD figure 5/5I/Fig_5_I_Roi/Mock/
- __MACOSX/SD figure 5/5I/Fig_5_I_Roi/._Mock
- SD figure 5/5A/Fig_5_A_Roi/ubq-1 (RNAi)/
- __MACOSX/SD figure 5/5A/Fig_5_A_Roi/._ubq-1 (RNAi)
- SD figure 5/5A/Fig_5_A_Roi/.DS_Store
- __MACOSX/SD figure 5/5A/Fig_5_A_Roi/._.DS_Store
- SD figure 5/5A/Fig_5_A_Roi/Mock/
- __MACOSX/SD figure 5/5A/Fig_5_A_Roi/._Mock
- SD figure 5/5A/Fig_5_A_data/ubq-1 (RNAi)/
- __MACOSX/SD figure 5/5A/Fig_5_A_data/._ubq-1 (RNAi)
- SD figure 5/5A/Fig_5_A_data/.DS_Store
- __MACOSX/SD figure 5/5A/Fig_5_A_data/._.DS_Store
- SD figure 5/5A/Fig_5_A_data/Mock/
- __MACOSX/SD figure 5/5A/Fig_5_A_data/._Mock
- SD figure 5/5D/Fig_5_D_Roi/ubq-1 (RNAi)/
- __MACOSX/SD figure 5/5D/Fig_5_D_Roi/._ubq-1 (RNAi)
- SD figure 5/5D/Fig_5_D_Roi/.DS_Store
- __MACOSX/SD figure 5/5D/Fig_5_D_Roi/._.DS_Store
- SD figure 5/5D/Fig_5_D_Roi/Mock/
- __MACOSX/SD figure 5/5D/Fig_5_D_Roi/._Mock
- SD figure 5/5D/Fig_5_D_data/ubq-1 (RNAi)/
- __MACOSX/SD figure 5/5D/Fig_5_D_data/._ubq-1 (RNAi)
- SD figure 5/5D/Fig_5_D_data/.DS_Store
- __MACOSX/SD figure 5/5D/Fig_5_D_data/._.DS_Store
- SD figure 5/5D/Fig_5_D_data/Mock/
- __MACOSX/SD figure 5/5D/Fig_5_D_data/._Mock
- SD figure 5/5I/Fig_5_I_data/ubq-1 (RNAi)/A sand1 ok1963 lmp1GFP RAB7mCherrz ubq1 and control RNAi  1 to 250 front_0018-1.tif
- __MACOSX/SD figure 5/5I/Fig_5_I_data/ubq-1 (RNAi)/._A sand1 ok1963 lmp1GFP RAB7mCherrz ubq1 and control RNAi  1 to 250 front_0018-1.tif
- SD figure 5/5I/Fig_5_I_data/Mock/A sand1 ok1963 lmp1GFP rab7mCherrz  control RNAi  front_0019-1.tif
- __MACOSX/SD figure 5/5I/Fig_5_I_data/Mock/._A sand1 ok1963 lmp1GFP rab7mCherrz  control RNAi  front_0019-1.tif
- SD figure 5/5I/Fig_5_I_Roi/ubq-1 (RNAi)/.DS_Store
- __MACOSX/SD figure 5/5I/Fig_5_I_Roi/ubq-1 (RNAi)/._.DS_Store
- SD figure 5/5I/Fig_5_I_Roi/ubq-1 (RNAi)/Gut close up/
- __MACOSX/SD figure 5/5I/Fig_5_I_Roi/ubq-1 (RNAi)/._Gut close up
- SD figure 5/5I/Fig_5_I_Roi/ubq-1 (RNAi)/Gut/
- __MACOSX/SD figure 5/5I/Fig_5_I_Roi/ubq-1 (RNAi)/._Gut
- SD figure 5/5I/Fig_5_I_Roi/Mock/.DS_Store
- __MACOSX/SD figure 5/5I/Fig_5_I_Roi/Mock/._.DS_Store
- SD figure 5/5I/Fig_5_I_Roi/Mock/Gut close up/
- __MACOSX/SD figure 5/5I/Fig_5_I_Roi/Mock/._Gut close up
- SD figure 5/5I/Fig_5_I_Roi/Mock/Gut/
- __MACOSX/SD figure 5/5I/Fig_5_I_Roi/Mock/._Gut
- SD figure 5/5A/Fig_5_A_Roi/ubq-1 (RNAi)/.DS_Store
- __MACOSX/SD figure 5/5A/Fig_5_A_Roi/ubq-1 (RNAi)/._.DS_Store
- SD figure 5/5A/Fig_5_A_Roi/ubq-1 (RNAi)/Gut close up/
- __MACOSX/SD figure 5/5A/Fig_5_A_Roi/ubq-1 (RNAi)/._Gut close up
- SD figure 5/5A/Fig_5_A_Roi/ubq-1 (RNAi)/Gut/
- __MACOSX/SD figure 5/5A/Fig_5_A_Roi/ubq-1 (RNAi)/._Gut
- SD figure 5/5A/Fig_5_A_Roi/Mock/.DS_Store
- __MACOSX/SD figure 5/5A/Fig_5_A_Roi/Mock/._.DS_Store
- SD figure 5/5A/Fig_5_A_Roi/Mock/Gut close up/
- __MACOSX/SD figure 5/5A/Fig_5_A_Roi/Mock/._Gut close up
- SD figure 5/5A/Fig_5_A_Roi/Mock/Gut/
- __MACOSX/SD figure 5/5A/Fig_5_A_Roi/Mock/._Gut
- SD figure 5/5A/Fig_5_A_data/ubq-1 (RNAi)/A GFPRab5 mCherrzRab7 sand1 ok1963  ubq1 and control RNAi 1 to 250  front_0013-1.tif
- __MACOSX/SD figure 5/5A/Fig_5_A_data/ubq-1 (RNAi)/._A GFPRab5 mCherrzRab7 sand1 ok1963  ubq1 and control RNAi 1 to 250  front_0013-1.tif
- SD figure 5/5A/Fig_5_A_data/Mock/A GFPRab5 mCherrzRab7 sand1 ok1963  control RNAi   front_0011-1.tif
- __MACOSX/SD figure 5/5A/Fig_5_A_data/Mock/._A GFPRab5 mCherrzRab7 sand1 ok1963  control RNAi   front_0011-1.tif
- SD figure 5/5D/Fig_5_D_Roi/ubq-1 (RNAi)/.DS_Store
- __MACOSX/SD figure 5/5D/Fig_5_D_Roi/ubq-1 (RNAi)/._.DS_Store
- SD figure 5/5D/Fig_5_D_Roi/ubq-1 (RNAi)/Gut close up/
- __MACOSX/SD figure 5/5D/Fig_5_D_Roi/ubq-1 (RNAi)/._Gut close up
- SD figure 5/5D/Fig_5_D_Roi/ubq-1 (RNAi)/Gut/
- __MACOSX/SD figure 5/5D/Fig_5_D_Roi/ubq-1 (RNAi)/._Gut
- SD figure 5/5D/Fig_5_D_Roi/Mock/.DS_Store
- __MACOSX/SD figure 5/5D/Fig_5_D_Roi/Mock/._.DS_Store
- SD figure 5/5D/Fig_5_D_Roi/Mock/Gut close up/
- __MACOSX/SD figure 5/5D/Fig_5_D_Roi/Mock/._Gut close up
- SD figure 5/5D/Fig_5_D_Roi/Mock/Gut/
- __MACOSX/SD figure 5/5D/Fig_5_D_Roi/Mock/._Gut
- SD figure 5/5D/Fig_5_D_data/ubq-1 (RNAi)/A htfrGP rab7mCherrz sand1 ok1963 ubq1 and control RNAi 1 to 250 front_0014-1.tif
- __MACOSX/SD figure 5/5D/Fig_5_D_data/ubq-1 (RNAi)/._A htfrGP rab7mCherrz sand1 ok1963 ubq1 and control RNAi 1 to 250 front_0014-1.tif
- SD figure 5/5D/Fig_5_D_data/Mock/A htfrGP rab7mCherrz sand1 ok1963 control RNAi front_0006-1.tif
- __MACOSX/SD figure 5/5D/Fig_5_D_data/Mock/._A htfrGP rab7mCherrz sand1 ok1963 control RNAi front_0006-1.tif
- SD figure 5/5I/Fig_5_I_Roi/ubq-1 (RNAi)/Gut close up/ART C AF sand1 ok1963 lmp1GFP RAB7mCherrz ubq1 and control RNAi  1 to 250 front_0018-1-1-1-1-1.tif
- __MACOSX/SD figure 5/5I/Fig_5_I_Roi/ubq-1 (RNAi)/Gut close up/._ART C AF sand1 ok1963 lmp1GFP RAB7mCherrz ubq1 and control RNAi  1 to 250 front_0018-1-1-1-1-1.tif
- SD figure 5/5I/Fig_5_I_Roi/ubq-1 (RNAi)/Gut close up/.DS_Store
- __MACOSX/SD figure 5/5I/Fig_5_I_Roi/ubq-1 (RNAi)/Gut close up/._.DS_Store
- SD figure 5/5I/Fig_5_I_Roi/ubq-1 (RNAi)/Gut close up/ART C MC sand1 ok1963 lmp1GFP RAB7mCherrz ubq1 and control RNAi  1 to 250 front_0018-1-1-1-1-1.tif
- __MACOSX/SD figure 5/5I/Fig_5_I_Roi/ubq-1 (RNAi)/Gut close up/._ART C MC sand1 ok1963 lmp1GFP RAB7mCherrz ubq1 and control RNAi  1 to 250 front_0018-1-1-1-1-1.tif
- SD figure 5/5I/Fig_5_I_Roi/ubq-1 (RNAi)/Gut close up/ART C2 MA sand1 ok1963 lmp1GFP RAB7mCherrz ubq1 and control RNAi  1 to 250 front_0018-1-1-1-1.tif
- __MACOSX/SD figure 5/5I/Fig_5_I_Roi/ubq-1 (RNAi)/Gut close up/._ART C2 MA sand1 ok1963 lmp1GFP RAB7mCherrz ubq1 and control RNAi  1 to 250 front_0018-1-1-1-1.tif
- SD figure 5/5I/Fig_5_I_Roi/ubq-1 (RNAi)/Gut close up/ART C2 AF sand1 ok1963 lmp1GFP RAB7mCherrz ubq1 and control RNAi  1 to 250 front_0018-1-1-1-1-1.tif
- __MACOSX/SD figure 5/5I/Fig_5_I_Roi/ubq-1 (RNAi)/Gut close up/._ART C2 AF sand1 ok1963 lmp1GFP RAB7mCherrz ubq1 and control RNAi  1 to 250 front_0018-1-1-1-1-1.tif
- SD figure 5/5I/Fig_5_I_Roi/ubq-1 (RNAi)/Gut close up/ART C2 G sand1 ok1963 lmp1GFP RAB7mCherrz ubq1 and control RNAi  1 to 250 front_0018-1-1-1-1-1.tif
- __MACOSX/SD figure 5/5I/Fig_5_I_Roi/ubq-1 (RNAi)/Gut close up/._ART C2 G sand1 ok1963 lmp1GFP RAB7mCherrz ubq1 and control RNAi  1 to 250 front_0018-1-1-1-1-1.tif
- SD figure 5/5I/Fig_5_I_Roi/ubq-1 (RNAi)/Gut close up/ART C2 MC sand1 ok1963 lmp1GFP RAB7mCherrz ubq1 and control RNAi  1 to 250 front_0018-1-1-1-1-1.tif
- __MACOSX/SD figure 5/5I/Fig_5_I_Roi/ubq-1 (RNAi)/Gut close up/._ART C2 MC sand1 ok1963 lmp1GFP RAB7mCherrz ubq1 and control RNAi  1 to 250 front_0018-1-1-1-1-1.tif
- SD figure 5/5I/Fig_5_I_Roi/ubq-1 (RNAi)/Gut close up/ART C G sand1 ok1963 lmp1GFP RAB7mCherrz ubq1 and control RNAi  1 to 250 front_0018-1-1-1-1-1.tif
- __MACOSX/SD figure 5/5I/Fig_5_I_Roi/ubq-1 (RNAi)/Gut close up/._ART C G sand1 ok1963 lmp1GFP RAB7mCherrz ubq1 and control RNAi  1 to 250 front_0018-1-1-1-1-1.tif
- SD figure 5/5I/Fig_5_I_Roi/ubq-1 (RNAi)/Gut close up/ART C MA sand1 ok1963 lmp1GFP RAB7mCherrz ubq1 and control RNAi  1 to 250 front_0018-1-1-1-1.tif
- __MACOSX/SD figure 5/5I/Fig_5_I_Roi/ubq-1 (RNAi)/Gut close up/._ART C MA sand1 ok1963 lmp1GFP RAB7mCherrz ubq1 and control RNAi  1 to 250 front_0018-1-1-1-1.tif
- SD figure 5/5I/Fig_5_I_Roi/ubq-1 (RNAi)/Gut/ART G sand1 ok1963 lmp1GFP RAB7mCherrz ubq1 and control RNAi  1 to 250 front_0018-1-1-1-1.tif
- __MACOSX/SD figure 5/5I/Fig_5_I_Roi/ubq-1 (RNAi)/Gut/._ART G sand1 ok1963 lmp1GFP RAB7mCherrz ubq1 and control RNAi  1 to 250 front_0018-1-1-1-1.tif
- SD figure 5/5I/Fig_5_I_Roi/ubq-1 (RNAi)/Gut/ART AF sand1 ok1963 lmp1GFP RAB7mCherrz ubq1 and control RNAi  1 to 250 front_0018-1-1-1-1.tif
- __MACOSX/SD figure 5/5I/Fig_5_I_Roi/ubq-1 (RNAi)/Gut/._ART AF sand1 ok1963 lmp1GFP RAB7mCherrz ubq1 and control RNAi  1 to 250 front_0018-1-1-1-1.tif
- SD figure 5/5I/Fig_5_I_Roi/ubq-1 (RNAi)/Gut/ART MA sand1 ok1963 lmp1GFP RAB7mCherrz ubq1 and control RNAi  1 to 250 front_0018-1-1-1.tif
- __MACOSX/SD figure 5/5I/Fig_5_I_Roi/ubq-1 (RNAi)/Gut/._ART MA sand1 ok1963 lmp1GFP RAB7mCherrz ubq1 and control RNAi  1 to 250 front_0018-1-1-1.tif
- SD figure 5/5I/Fig_5_I_Roi/ubq-1 (RNAi)/Gut/ART MC sand1 ok1963 lmp1GFP RAB7mCherrz ubq1 and control RNAi  1 to 250 front_0018-1-1-1-1.tif
- __MACOSX/SD figure 5/5I/Fig_5_I_Roi/ubq-1 (RNAi)/Gut/._ART MC sand1 ok1963 lmp1GFP RAB7mCherrz ubq1 and control RNAi  1 to 250 front_0018-1-1-1-1.tif
- SD figure 5/5I/Fig_5_I_Roi/Mock/Gut close up/ART C G sand1 ok1963 lmp1GFP rab7mCherrz  control RNAi  front_0019-1-1-1-1-1.tif
- __MACOSX/SD figure 5/5I/Fig_5_I_Roi/Mock/Gut close up/._ART C G sand1 ok1963 lmp1GFP rab7mCherrz  control RNAi  front_0019-1-1-1-1-1.tif
- SD figure 5/5I/Fig_5_I_Roi/Mock/Gut close up/ART C2 AF sand1 ok1963 lmp1GFP rab7mCherrz  control RNAi  front_0019-1-1-1-1-1.tif
- __MACOSX/SD figure 5/5I/Fig_5_I_Roi/Mock/Gut close up/._ART C2 AF sand1 ok1963 lmp1GFP rab7mCherrz  control RNAi  front_0019-1-1-1-1-1.tif
- SD figure 5/5I/Fig_5_I_Roi/Mock/Gut close up/ART C2 G sand1 ok1963 lmp1GFP rab7mCherrz  control RNAi  front_0019-1-1-1-1-1.tif
- __MACOSX/SD figure 5/5I/Fig_5_I_Roi/Mock/Gut close up/._ART C2 G sand1 ok1963 lmp1GFP rab7mCherrz  control RNAi  front_0019-1-1-1-1-1.tif
- SD figure 5/5I/Fig_5_I_Roi/Mock/Gut close up/ART C MC sand1 ok1963 lmp1GFP rab7mCherrz  control RNAi  front_0019-1-1-1-1-1.tif
- __MACOSX/SD figure 5/5I/Fig_5_I_Roi/Mock/Gut close up/._ART C MC sand1 ok1963 lmp1GFP rab7mCherrz  control RNAi  front_0019-1-1-1-1-1.tif
- SD figure 5/5I/Fig_5_I_Roi/Mock/Gut close up/ART C AF sand1 ok1963 lmp1GFP rab7mCherrz  control RNAi  front_0019-1-1-1-1-1.tif
- __MACOSX/SD figure 5/5I/Fig_5_I_Roi/Mock/Gut close up/._ART C AF sand1 ok1963 lmp1GFP rab7mCherrz  control RNAi  front_0019-1-1-1-1-1.tif
- SD figure 5/5I/Fig_5_I_Roi/Mock/Gut close up/ART C MA sand1 ok1963 lmp1GFP rab7mCherrz  control RNAi  front_0019-1-1-1-1.tif
- __MACOSX/SD figure 5/5I/Fig_5_I_Roi/Mock/Gut close up/._ART C MA sand1 ok1963 lmp1GFP rab7mCherrz  control RNAi  front_0019-1-1-1-1.tif
- SD figure 5/5I/Fig_5_I_Roi/Mock/Gut close up/ART C2 MC sand1 ok1963 lmp1GFP rab7mCherrz  control RNAi  front_0019-1-1-1-1-1.tif
- __MACOSX/SD figure 5/5I/Fig_5_I_Roi/Mock/Gut close up/._ART C2 MC sand1 ok1963 lmp1GFP rab7mCherrz  control RNAi  front_0019-1-1-1-1-1.tif
- SD figure 5/5I/Fig_5_I_Roi/Mock/Gut close up/ART C2 MA sand1 ok1963 lmp1GFP rab7mCherrz  control RNAi  front_0019-1-1-1-1.tif
- __MACOSX/SD figure 5/5I/Fig_5_I_Roi/Mock/Gut close up/._ART C2 MA sand1 ok1963 lmp1GFP rab7mCherrz  control RNAi  front_0019-1-1-1-1.tif
- SD figure 5/5I/Fig_5_I_Roi/Mock/Gut/ART MC sand1 ok1963 lmp1GFP rab7mCherrz  control RNAi  front_0019-1-1-1-1.tif
- __MACOSX/SD figure 5/5I/Fig_5_I_Roi/Mock/Gut/._ART MC sand1 ok1963 lmp1GFP rab7mCherrz  control RNAi  front_0019-1-1-1-1.tif
- SD figure 5/5I/Fig_5_I_Roi/Mock/Gut/ART MA sand1 ok1963 lmp1GFP rab7mCherrz  control RNAi  front_0019-1-1-1.tif
- __MACOSX/SD figure 5/5I/Fig_5_I_Roi/Mock/Gut/._ART MA sand1 ok1963 lmp1GFP rab7mCherrz  control RNAi  front_0019-1-1-1.tif
- SD figure 5/5I/Fig_5_I_Roi/Mock/Gut/ART G sand1 ok1963 lmp1GFP rab7mCherrz  control RNAi  front_0019-1-1-1-1.tif
- __MACOSX/SD figure 5/5I/Fig_5_I_Roi/Mock/Gut/._ART G sand1 ok1963 lmp1GFP rab7mCherrz  control RNAi  front_0019-1-1-1-1.tif
- SD figure 5/5I/Fig_5_I_Roi/Mock/Gut/ART AF sand1 ok1963 lmp1GFP rab7mCherrz  control RNAi  front_0019-1-1-1-1.tif
- __MACOSX/SD figure 5/5I/Fig_5_I_Roi/Mock/Gut/._ART AF sand1 ok1963 lmp1GFP rab7mCherrz  control RNAi  front_0019-1-1-1-1.tif
- SD figure 5/5A/Fig_5_A_Roi/ubq-1 (RNAi)/Gut close up/ART C2 G GFPRab5 mCherrzRab7 sand1 ok1963  ubq1 and control RNAi 1 to 250  front_0013-1-1-1-1-1.tif
- __MACOSX/SD figure 5/5A/Fig_5_A_Roi/ubq-1 (RNAi)/Gut close up/._ART C2 G GFPRab5 mCherrzRab7 sand1 ok1963  ubq1 and control RNAi 1 to 250  front_0013-1-1-1-1-1.tif
- SD figure 5/5A/Fig_5_A_Roi/ubq-1 (RNAi)/Gut close up/ART C2 MGM GFPRab5 mCherrzRab7 sand1 ok1963  ubq1 and control RNAi 1 to 250  front_0013-1-1-1-1-1.tif
- __MACOSX/SD figure 5/5A/Fig_5_A_Roi/ubq-1 (RNAi)/Gut close up/._ART C2 MGM GFPRab5 mCherrzRab7 sand1 ok1963  ubq1 and control RNAi 1 to 250  front_0013-1-1-1-1-1.tif
- SD figure 5/5A/Fig_5_A_Roi/ubq-1 (RNAi)/Gut close up/ART C2 MC GFPRab5 mCherrzRab7 sand1 ok1963  ubq1 and control RNAi 1 to 250  front_0013-1-1-1-1-1.tif
- __MACOSX/SD figure 5/5A/Fig_5_A_Roi/ubq-1 (RNAi)/Gut close up/._ART C2 MC GFPRab5 mCherrzRab7 sand1 ok1963  ubq1 and control RNAi 1 to 250  front_0013-1-1-1-1-1.tif
- SD figure 5/5A/Fig_5_A_Roi/ubq-1 (RNAi)/Gut close up/ART C G GFPRab5 mCherrzRab7 sand1 ok1963  ubq1 and control RNAi 1 to 250  front_0013-1-1-1-1-1.tif
- __MACOSX/SD figure 5/5A/Fig_5_A_Roi/ubq-1 (RNAi)/Gut close up/._ART C G GFPRab5 mCherrzRab7 sand1 ok1963  ubq1 and control RNAi 1 to 250  front_0013-1-1-1-1-1.tif
- SD figure 5/5A/Fig_5_A_Roi/ubq-1 (RNAi)/Gut close up/ART C MC GFPRab5 mCherrzRab7 sand1 ok1963  ubq1 and control RNAi 1 to 250  front_0013-1-1-1-1-1.tif
- __MACOSX/SD figure 5/5A/Fig_5_A_Roi/ubq-1 (RNAi)/Gut close up/._ART C MC GFPRab5 mCherrzRab7 sand1 ok1963  ubq1 and control RNAi 1 to 250  front_0013-1-1-1-1-1.tif
- SD figure 5/5A/Fig_5_A_Roi/ubq-1 (RNAi)/Gut close up/ART C MGM GFPRab5 mCherrzRab7 sand1 ok1963  ubq1 and control RNAi 1 to 250  front_0013-1-1-1-1-1.tif
- __MACOSX/SD figure 5/5A/Fig_5_A_Roi/ubq-1 (RNAi)/Gut close up/._ART C MGM GFPRab5 mCherrzRab7 sand1 ok1963  ubq1 and control RNAi 1 to 250  front_0013-1-1-1-1-1.tif
- SD figure 5/5A/Fig_5_A_Roi/ubq-1 (RNAi)/Gut/ART MC GFPRab5 mCherrzRab7 sand1 ok1963  ubq1 and control RNAi 1 to 250  front_0013-1-1-1-1.tif
- __MACOSX/SD figure 5/5A/Fig_5_A_Roi/ubq-1 (RNAi)/Gut/._ART MC GFPRab5 mCherrzRab7 sand1 ok1963  ubq1 and control RNAi 1 to 250  front_0013-1-1-1-1.tif
- SD figure 5/5A/Fig_5_A_Roi/ubq-1 (RNAi)/Gut/ART G GFPRab5 mCherrzRab7 sand1 ok1963  ubq1 and control RNAi 1 to 250  front_0013-1-1-1-1.tif
- __MACOSX/SD figure 5/5A/Fig_5_A_Roi/ubq-1 (RNAi)/Gut/._ART G GFPRab5 mCherrzRab7 sand1 ok1963  ubq1 and control RNAi 1 to 250  front_0013-1-1-1-1.tif
- SD figure 5/5A/Fig_5_A_Roi/ubq-1 (RNAi)/Gut/ART MGM GFPRab5 mCherrzRab7 sand1 ok1963  ubq1 and control RNAi 1 to 250  front_0013-1-1-1-1.tif
- __MACOSX/SD figure 5/5A/Fig_5_A_Roi/ubq-1 (RNAi)/Gut/._ART MGM GFPRab5 mCherrzRab7 sand1 ok1963  ubq1 and control RNAi 1 to 250  front_0013-1-1-1-1.tif
- SD figure 5/5A/Fig_5_A_Roi/Mock/Gut close up/ART C2 G GFPRab5 mCherrzRab7 sand1 ok1963  control RNAi   front_0011-1-1-1-1-1.tif
- __MACOSX/SD figure 5/5A/Fig_5_A_Roi/Mock/Gut close up/._ART C2 G GFPRab5 mCherrzRab7 sand1 ok1963  control RNAi   front_0011-1-1-1-1-1.tif
- SD figure 5/5A/Fig_5_A_Roi/Mock/Gut close up/ART C2 MGM GFPRab5 mCherrzRab7 sand1 ok1963  control RNAi   front_0011-1-1-1-1-1.tif
- __MACOSX/SD figure 5/5A/Fig_5_A_Roi/Mock/Gut close up/._ART C2 MGM GFPRab5 mCherrzRab7 sand1 ok1963  control RNAi   front_0011-1-1-1-1-1.tif
- SD figure 5/5A/Fig_5_A_Roi/Mock/Gut close up/ART C2 MC GFPRab5 mCherrzRab7 sand1 ok1963  control RNAi   front_0011-1-1-1-1-1.tif
- __MACOSX/SD figure 5/5A/Fig_5_A_Roi/Mock/Gut close up/._ART C2 MC GFPRab5 mCherrzRab7 sand1 ok1963  control RNAi   front_0011-1-1-1-1-1.tif
- SD figure 5/5A/Fig_5_A_Roi/Mock/Gut close up/ART C G GFPRab5 mCherrzRab7 sand1 ok1963  control RNAi   front_0011-1-1-1-1-1.tif
- __MACOSX/SD figure 5/5A/Fig_5_A_Roi/Mock/Gut close up/._ART C G GFPRab5 mCherrzRab7 sand1 ok1963  control RNAi   front_0011-1-1-1-1-1.tif
- SD figure 5/5A/Fig_5_A_Roi/Mock/Gut close up/ART C MGM GFPRab5 mCherrzRab7 sand1 ok1963  control RNAi   front_0011-1-1-1-1-1.tif
- __MACOSX/SD figure 5/5A/Fig_5_A_Roi/Mock/Gut close up/._ART C MGM GFPRab5 mCherrzRab7 sand1 ok1963  control RNAi   front_0011-1-1-1-1-1.tif
- SD figure 5/5A/Fig_5_A_Roi/Mock/Gut close up/ART C MC GFPRab5 mCherrzRab7 sand1 ok1963  control RNAi   front_0011-1-1-1-1-1.tif
- __MACOSX/SD figure 5/5A/Fig_5_A_Roi/Mock/Gut close up/._ART C MC GFPRab5 mCherrzRab7 sand1 ok1963  control RNAi   front_0011-1-1-1-1-1.tif
- SD figure 5/5A/Fig_5_A_Roi/Mock/Gut/ART MGM GFPRab5 mCherrzRab7 sand1 ok1963  control RNAi   front_0011-1-1-1-1.tif
- __MACOSX/SD figure 5/5A/Fig_5_A_Roi/Mock/Gut/._ART MGM GFPRab5 mCherrzRab7 sand1 ok1963  control RNAi   front_0011-1-1-1-1.tif
- SD figure 5/5A/Fig_5_A_Roi/Mock/Gut/ART G GFPRab5 mCherrzRab7 sand1 ok1963  control RNAi   front_0011-1-1-1-1.tif
- __MACOSX/SD figure 5/5A/Fig_5_A_Roi/Mock/Gut/._ART G GFPRab5 mCherrzRab7 sand1 ok1963  control RNAi   front_0011-1-1-1-1.tif
- SD figure 5/5A/Fig_5_A_Roi/Mock/Gut/ART MC GFPRab5 mCherrzRab7 sand1 ok1963  control RNAi   front_0011-1-1-1-1.tif
- __MACOSX/SD figure 5/5A/Fig_5_A_Roi/Mock/Gut/._ART MC GFPRab5 mCherrzRab7 sand1 ok1963  control RNAi   front_0011-1-1-1-1.tif
- SD figure 5/5D/Fig_5_D_Roi/ubq-1 (RNAi)/Gut close up/ART C MC htfrGP rab7mCherrz sand1 ok1963 ubq1 and control RNAi 1 to 250 front_0014-1-1-1-1-1.tif
- __MACOSX/SD figure 5/5D/Fig_5_D_Roi/ubq-1 (RNAi)/Gut close up/._ART C MC htfrGP rab7mCherrz sand1 ok1963 ubq1 and control RNAi 1 to 250 front_0014-1-1-1-1-1.tif
- SD figure 5/5D/Fig_5_D_Roi/ubq-1 (RNAi)/Gut close up/ART C2 MGM htfrGP rab7mCherrz sand1 ok1963 ubq1 and control RNAi 1 to 250 front_0014-1-1-1-1-1.tif
- __MACOSX/SD figure 5/5D/Fig_5_D_Roi/ubq-1 (RNAi)/Gut close up/._ART C2 MGM htfrGP rab7mCherrz sand1 ok1963 ubq1 and control RNAi 1 to 250 front_0014-1-1-1-1-1.tif
- SD figure 5/5D/Fig_5_D_Roi/ubq-1 (RNAi)/Gut close up/ART C MGM htfrGP rab7mCherrz sand1 ok1963 ubq1 and control RNAi 1 to 250 front_0014-1-1-1-1-1.tif
- __MACOSX/SD figure 5/5D/Fig_5_D_Roi/ubq-1 (RNAi)/Gut close up/._ART C MGM htfrGP rab7mCherrz sand1 ok1963 ubq1 and control RNAi 1 to 250 front_0014-1-1-1-1-1.tif
- SD figure 5/5D/Fig_5_D_Roi/ubq-1 (RNAi)/Gut close up/ART C G htfrGP rab7mCherrz sand1 ok1963 ubq1 and control RNAi 1 to 250 front_0014-1-1-1-1-1.tif
- __MACOSX/SD figure 5/5D/Fig_5_D_Roi/ubq-1 (RNAi)/Gut close up/._ART C G htfrGP rab7mCherrz sand1 ok1963 ubq1 and control RNAi 1 to 250 front_0014-1-1-1-1-1.tif
- SD figure 5/5D/Fig_5_D_Roi/ubq-1 (RNAi)/Gut close up/ART C2 MC htfrGP rab7mCherrz sand1 ok1963 ubq1 and control RNAi 1 to 250 front_0014-1-1-1-1-1.tif
- __MACOSX/SD figure 5/5D/Fig_5_D_Roi/ubq-1 (RNAi)/Gut close up/._ART C2 MC htfrGP rab7mCherrz sand1 ok1963 ubq1 and control RNAi 1 to 250 front_0014-1-1-1-1-1.tif
- SD figure 5/5D/Fig_5_D_Roi/ubq-1 (RNAi)/Gut close up/ART C2 G htfrGP rab7mCherrz sand1 ok1963 ubq1 and control RNAi 1 to 250 front_0014-1-1-1-1-1.tif
- __MACOSX/SD figure 5/5D/Fig_5_D_Roi/ubq-1 (RNAi)/Gut close up/._ART C2 G htfrGP rab7mCherrz sand1 ok1963 ubq1 and control RNAi 1 to 250 front_0014-1-1-1-1-1.tif
- SD figure 5/5D/Fig_5_D_Roi/ubq-1 (RNAi)/Gut/ART G htfrGP rab7mCherrz sand1 ok1963 ubq1 and control RNAi 1 to 250 front_0014-1-1-1-1.tif
- __MACOSX/SD figure 5/5D/Fig_5_D_Roi/ubq-1 (RNAi)/Gut/._ART G htfrGP rab7mCherrz sand1 ok1963 ubq1 and control RNAi 1 to 250 front_0014-1-1-1-1.tif
- SD figure 5/5D/Fig_5_D_Roi/ubq-1 (RNAi)/Gut/ART MC htfrGP rab7mCherrz sand1 ok1963 ubq1 and control RNAi 1 to 250 front_0014-1-1-1-1.tif
- __MACOSX/SD figure 5/5D/Fig_5_D_Roi/ubq-1 (RNAi)/Gut/._ART MC htfrGP rab7mCherrz sand1 ok1963 ubq1 and control RNAi 1 to 250 front_0014-1-1-1-1.tif
- SD figure 5/5D/Fig_5_D_Roi/ubq-1 (RNAi)/Gut/ART MGM htfrGP rab7mCherrz sand1 ok1963 ubq1 and control RNAi 1 to 250 front_0014-1-1-1-1.tif
- __MACOSX/SD figure 5/5D/Fig_5_D_Roi/ubq-1 (RNAi)/Gut/._ART MGM htfrGP rab7mCherrz sand1 ok1963 ubq1 and control RNAi 1 to 250 front_0014-1-1-1-1.tif
- SD figure 5/5D/Fig_5_D_Roi/Mock/Gut close up/ART C MC htfrGP rab7mCherrz sand1 ok1963 control RNAi front_0006-1-1-1-1-1.tif
- __MACOSX/SD figure 5/5D/Fig_5_D_Roi/Mock/Gut close up/._ART C MC htfrGP rab7mCherrz sand1 ok1963 control RNAi front_0006-1-1-1-1-1.tif
- SD figure 5/5D/Fig_5_D_Roi/Mock/Gut close up/ART C2 G htfrGP rab7mCherrz sand1 ok1963 control RNAi front_0006-1-1-1-1-1.tif
- __MACOSX/SD figure 5/5D/Fig_5_D_Roi/Mock/Gut close up/._ART C2 G htfrGP rab7mCherrz sand1 ok1963 control RNAi front_0006-1-1-1-1-1.tif
- SD figure 5/5D/Fig_5_D_Roi/Mock/Gut close up/ART C2 MGM htfrGP rab7mCherrz sand1 ok1963 control RNAi front_0006-1-1-1-1-1.tif
- __MACOSX/SD figure 5/5D/Fig_5_D_Roi/Mock/Gut close up/._ART C2 MGM htfrGP rab7mCherrz sand1 ok1963 control RNAi front_0006-1-1-1-1-1.tif
- SD figure 5/5D/Fig_5_D_Roi/Mock/Gut close up/ART C2 MC htfrGP rab7mCherrz sand1 ok1963 control RNAi front_0006-1-1-1-1-1.tif
- __MACOSX/SD figure 5/5D/Fig_5_D_Roi/Mock/Gut close up/._ART C2 MC htfrGP rab7mCherrz sand1 ok1963 control RNAi front_0006-1-1-1-1-1.tif
- SD figure 5/5D/Fig_5_D_Roi/Mock/Gut close up/ART C G htfrGP rab7mCherrz sand1 ok1963 control RNAi front_0006-1-1-1-1-1.tif
- __MACOSX/SD figure 5/5D/Fig_5_D_Roi/Mock/Gut close up/._ART C G htfrGP rab7mCherrz sand1 ok1963 control RNAi front_0006-1-1-1-1-1.tif
- SD figure 5/5D/Fig_5_D_Roi/Mock/Gut close up/ART C MGM htfrGP rab7mCherrz sand1 ok1963 control RNAi front_0006-1-1-1-1-1.tif
- __MACOSX/SD figure 5/5D/Fig_5_D_Roi/Mock/Gut close up/._ART C MGM htfrGP rab7mCherrz sand1 ok1963 control RNAi front_0006-1-1-1-1-1.tif
- SD figure 5/5D/Fig_5_D_Roi/Mock/Gut/ART MC htfrGP rab7mCherrz sand1 ok1963 control RNAi front_0006-1-1-1-1.tif
- __MACOSX/SD figure 5/5D/Fig_5_D_Roi/Mock/Gut/._ART MC htfrGP rab7mCherrz sand1 ok1963 control RNAi front_0006-1-1-1-1.tif
- SD figure 5/5D/Fig_5_D_Roi/Mock/Gut/ART MGM htfrGP rab7mCherrz sand1 ok1963 control RNAi front_0006-1-1-1-1.tif
- __MACOSX/SD figure 5/5D/Fig_5_D_Roi/Mock/Gut/._ART MGM htfrGP rab7mCherrz sand1 ok1963 control RNAi front_0006-1-1-1-1.tif
- SD figure 5/5D/Fig_5_D_Roi/Mock/Gut/ART G htfrGP rab7mCherrz sand1 ok1963 control RNAi front_0006-1-1-1-1.tif
- __MACOSX/SD figure 5/5D/Fig_5_D_Roi/Mock/Gut/._ART G htfrGP rab7mCherrz sand1 ok1963 control RNAi front_0006-1-1-1-1.tif
