# Supplementary material for: Coordination between ESCRT function and Rab conversion during endosome maturation
Source: EMBO J. 2025 Feb 5;44(6):1574–607. doi: 10.1038/s44318-025-00367-7 (PMC11914609; doi:10.1038/s44318-025-00367-7)
Supplement: Supplementary file 7 — Source data Fig. 5 [file 44318_2025_367_MOESM7_ESM.zip › SD figure 5/5F/Area localization hTfR RAB-7 sand-1 ko exp. 1 summary graphical adjusted vers 2.xlsx]

## Sheet: Sheet1
Knockdown:												Control																								ubq-1 /control
													RAB-7/mCherry					Calculation																			RAB-7/mCherry					Calculation
												Worm:	6	7	3	11	7 (T3)	sum		Value-Min	Normalized															Worm:	12	14	10	12 (T3)	14 (T3)	sum		Value-Min	Normalized
													4.83609	1.33649	3.05906	1.79572	0.760279	2.35753	Min	1.91069	2.79579																0.19233	0.183185	1.80388	0.159985	0.506849	0.569245	Min	0.192306	0.269223
													5.41328	0.780152	5.1123	1.64726	0.841823	2.75896	0.446835	2.31213	3.38318																0.682471	0.169097	0.829378	0.250646	0.405893	0.467497	0.376939	0.0905576	0.126778
													5.28441	0.620285	6.8101	1.79572	0.870602	3.07622	Max	2.62939	3.8474																0.614214	0.512924	1.08855	0.0133294	0.49655	0.545114	Max	0.168175	0.23544
													6.51723	1.02953	9.40785	2.12612	0.491663	3.91448	68.3418	3.46765	5.07397																0	0.0958195	0.964122	0.183983	0.640772	0.376939	71.4299	0	0
													6.32111	1.24695	11.0489	1.91064	0.683529	4.24223		3.7954	5.55355																0.241956	0.104274	2.0423	0.223987	0.510967	0.624696		0.247757	0.346854
													7.21212	1.11907	13.9189	1.28334	0.712316	4.84915		4.40232	6.44162																0.235764	0.321285	1.47213	0.101321	0.424435	0.510986		0.134047	0.187663
													6.46121	0.722583	15.7453	1.7191	0.630765	5.05579		4.60895	6.74397																0.353646	0.253641	2.0423	0.159985	0.463583	0.654631		0.277691	0.388761
													6.19783	1.68178	16.4184	1.58502	0.534832	5.28356		4.83673	7.07726																0.626635	0.140913	2.7991	0.21065	0.55424	0.866307		0.489368	0.685103
													8.00785	1.21499	19.1787	1.62332	0.820238	6.16902		5.72219	8.37289																1.02991	0.183185	2.12525	0.0933219	0.531572	0.792647		0.415708	0.581981
													9.45923	0.805716	23.0016	1.47967	0.678735	7.08499		6.63815	9.71316																1.00508	0.276192	2.1667	0.437306	0.401768	0.857409		0.48047	0.672646
													10.0532	0.741766	24.0944	1.96331	0.364549	7.44345		6.99661	10.2377																1.25946	0.391741	2.5814	0.546634	0.597506	1.07535		0.698409	0.977755
													10.339	1.12545	26.2724	1.9298	0.537232	8.04078		7.59395	11.1117																0.514944	0.157821	1.638	0.527967	0.480063	0.663759		0.28682	0.401541
													10.3334	0.485982	28.8097	2.18837	0.522843	8.46806		8.02122	11.7369																0.787932	0.264916	3.03752	0.509299	0.158646	0.951663		0.574724	0.804598
													13.2754	0.255783	29.5886	3.00723	0.448494	9.31511		8.86827	12.9763																0.86859	0.400195	2.02158	0.514637	0.478001	0.8566		0.479661	0.671512
													12.6478	0.562716	31.2675	3.13172	0.777069	9.67736		9.23053	13.5064																0.893413	0.276192	2.40515	0.570632	0.638709	0.956819		0.57988	0.811817
													12.8327	0.799335	31.9595	2.40866	0.74829	9.7497		9.30286	13.6122																1.19741	0.236732	1.56543	0.578631	0.706705	0.856982		0.480042	0.672047
													13.0289	1.45799	35.0526	2.43739	0.681136	10.5316		10.0848	14.7563																1.32151	0.355102	1.67945	0.565302	0.657258	0.915723		0.538784	0.754284
													16.6713	0.211016	35.7143	2.03993	0.64036	11.0554		10.6085	15.5228																0.818965	0.262095	1.44103	0.645294	0.651077	0.763692		0.386752	0.541443
													16.9515	0.716201	38.0398	2.57625	0.817837	11.8203		11.3735	16.642																0.856189	0.394553	1.8557	0.650625	0.490369	0.849487		0.472548	0.661555
													20.1513	0.9464	37.2986	3.29453	0.484468	12.4351		11.9882	17.5416																1.762	0.374832	1.95938	0.498639	0.533635	1.0257		0.648758	0.908244
													19.7478	0.978385	39.7489	3.41904	0.604386	12.8997		12.4529	18.2215																2.1777	0.448101	1.95938	0.570632	0.667558	1.16467		0.787733	1.10281
													19.1762	1.09989	40.5317	3.23229	0.74829	12.9577		12.5108	18.3063																2.20871	0.518557	2.32223	0.338646	0.731428	1.22391		0.846974	1.18574
													21.1712	1.57949	41.6698	3.59144	0.448494	13.6921		13.2453	19.3809																1.92951	0.439646	1.56543	0.506638	0.62841	1.01393		0.636987	0.891765
													20.028	2.0335	42.9933	3.98409	0.462884	13.9004		13.4535	19.6856																0.905814	0.36919	1.52395	0.351975	0.383226	0.706831		0.329892	0.46184
													20.0673	1.27894	45.3074	4.58266	0.405318	14.3283		13.8815	20.3118																2.32659	0.287459	2.42587	0.634626	0.607805	1.25647		0.879531	1.23132
													19.6918	1.41962	44.0634	3.6489	0.633166	13.8914		13.4445	19.6725																2.4941	0.374832	2.32223	0.663962	0.630472	1.29712		0.920179	1.28823
													20.1289	1.25335	46.9901	4.02719	0.338164	14.5475		14.1007	20.6326																2.69264	0.21419	1.01598	0.559964	0.558358	1.00823		0.631286	0.883784
													20.7845	1.24695	48.8278	4.12776	0.537232	15.1049		14.658	21.4481																3.00906	0.112728	1.55505	0.754623	0.434735	1.17324		0.7963	1.1148
													20.9695	1.49635	48.4724	4.79336	0.599592	15.2662		14.8194	21.6842																1.83645	0.228278	2.60212	0.407978	0.760277	1.16702		0.790082	1.10609
													19.9776	1.82247	50.0189	7.36005	0.472479	15.9303		15.4835	22.6559																2.38864	0.383287	2.08377	0.474641	0.432672	1.1526		0.775663	1.08591
													22.404	1.34927	50.7789	6.58908	0.400524	16.3044		15.8575	23.2033																3.26344	0.38892	2.8613	0.5013	0.541878	1.51137		1.13443	1.58817
													20.6164	1.56028	52.6772	6.89077	0.448494	16.4386		15.9918	23.3997																3.57984	0.157821	2.15635	0.783951	0.426492	1.42089		1.04395	1.46151
													21.4122	1.03594	52.7452	6.96738	0.462884	16.5247		16.0779	23.5257																2.70504	0.17473	1.24405	0.39464	0.618111	1.02731		0.650376	0.910509
													20.7677	0.639468	51.7243	8.21242	0.390928	16.347		15.9001	23.2656																3.54262	0.217002	1.29587	0.194651	0.539816	1.15799		0.781053	1.09345
													22.0342	1.83527	52.4314	8.20763	0.62357	17.0264		16.5796	24.2598																3.54883	0.411462	1.7935	0.21065	0.649015	1.32269		0.945752	1.32403
													22.4096	1.15103	51.9738	8.68648	0.573206	16.9588		16.512	24.1609																4.03276	0	1.34773	0.282651	0.747915	1.28221		0.905271	1.26736
													23.3903	1.57949	50.518	10.1422	0.455689	17.2171		16.7703	24.5389																4.26852	0.419917	1.29587	0.143986	0.609867	1.34763		0.970694	1.35895
													23.9059	1.7905	48.79	9.39041	0.484468	16.8722		16.4254	24.0342																4.50429	0.197281	1.72092	0.538635	0.383226	1.46887		1.09193	1.52868
													24.427	1.73935	48.8202	9.75912	0.347759	17.0187		16.5719	24.2485																4.75864	0.58338	2.52955	0.679961	0.597506	1.82981		1.45287	2.03398
													24.937	1.25335	47.3455	11.3777	0.458082	17.0743		16.6275	24.3299																4.42982	0.231099	2.39477	0.591961	0.422373	1.614		1.23707	1.73186
													26.1866	1.53472	47.3569	11.5501	0.786665	17.483		17.0362	24.9279																4.93238	0.0873651	1.46175	0.599968	0.931284	1.60255		1.22561	1.71582
													27.2401	2.57706	46.525	11.7416	0.36695	17.6901		17.2433	25.231																5.24879	0.0253632	2.5503	0.485301	0.525392	1.76703		1.39009	1.94609
													30.6809	2.07187	46.0675	11.7512	0.645155	18.2433		17.7965	26.0404																5.1061	0.279004	3.06865	0.434637	0.62841	1.90336		1.52642	2.13695
													29.3304	2.41079	44.7024	13.408	0.940157	18.1584		17.7115	25.9161																4.88274	0.36919	3.25525	0.266652	0.550115	1.86479		1.48785	2.08295
													29.2575	3.13339	44.9406	13.7289	0.63796	18.3397		17.8928	26.1814																5.50316	0.414283	1.58615	0.178653	0.661377	1.66872		1.29179	1.80847
													29.1847	2.39801	44.1314	14.1886	0.601986	18.1009		17.6541	25.832																5.56521	0.546741	2.31185	0.607967	0.906561	1.98767		1.61073	2.25497
													28.5234	2.94794	43.6285	16.9755	0.738694	18.5628		18.116	26.5079																6.48963	0.315643	1.15075	0.269313	0.731428	1.79135		1.41441	1.98014
													29.2239	3.40836	44.4075	17.8566	0.707515	19.1208		18.6739	27.3243																6.16702	0.301555	2.15635	0.338646	0.646953	1.9221		1.54517	2.16319
													32.39	4.59138	43.4811	18.5222	0.995322	19.996		19.5492	28.605																6.98598	0.360736	1.39955	0.357313	0.463583	1.91343		1.53649	2.15105
													34.8949	5.07098	41.6812	20.4616	0.892194	20.6002		20.1533	29.489																8.61769	0.045093	1.92828	0.346645	0.640772	2.31569		1.93875	2.71421
													37.1477	5.60173	42.0555	23.215	0.808249	21.7656		21.3188	31.1944																9.00236	0.217002	1.78312	0.213319	0.739672	2.3911		2.01416	2.81977
													36.8675	7.27713	39.9871	25.8536	0.774669	22.152		21.7052	31.7597																9.62898	0.202914	1.7002	0.333316	0.506849	2.47445		2.09751	2.93646
													36.4976	9.79025	41.2879	27.7211	0.769874	23.2134		22.7665	33.3127																12.2968	0.248007	1.31663	0.327977	0.649015	2.96769		2.59075	3.62698
													38.3581	10.353	41.9345	29.8664	0.772275	24.2568		23.81	34.8396																14.5365	0.346648	0.9745	0	0.708767	3.31329		2.93635	4.11082
													40.8686	12.4568	44.3129	34.4778	0.712316	26.5657		26.1189	38.218																16.9438	0.391741	1.5447	0.154655	0.644896	3.93596		3.55902	4.98253
													40.3362	14.6502	44.7856	37.3701	0.916171	27.6117		27.1648	39.7485																16.5033	0.273371	1.02635	0.154655	0.799424	3.75142		3.37448	4.72418
													43.6593	17.0418	48.2417	37.8346	0.7339	29.5023		29.0554	42.5148																17.8186	0.363557	0.518349	0.461304	0.655196	3.9634		3.58646	5.02095
													43.4295	17.969	52.4919	38.7061	1.00012	30.7193		30.2725	44.2957																16.311	0.397374	2.66432	0.258645	0.762333	4.07873		3.70179	5.18241
													40.297	18.6405	54.3523	41.2201	1.06008	31.114		30.6672	44.8732																14.884	0.335373	2.40515	0.554634	0.723185	3.78046		3.40352	4.76485
													43.6593	20.3415	58.1222	43.9305	0.664346	33.3436		32.8967	48.1356																16.2179	0.419917	2.27037	0.586631	0.659314	4.03082		3.65388	5.11534
													44.3878	21.7867	62.051	44.3327	1.09126	34.7299		34.283	50.1641																17.254	0.250828	1.36845	0.479971	0.735547	4.01776		3.64082	5.09705
													42.914	23.8586	61.7371	46.3918	0.774669	35.1352		34.6884	50.7572																16.4102	0.357915	2.03195	0.39731	0.679919	3.97547		3.59853	5.03784
													42.7235	24.4916	64.9928	43.624	0.609181	35.2882		34.8414	50.981																18.2405	0.546741	2.40515	0.213319	0.517148	4.38457		4.00763	5.61057
													44.2253	26.0839	65.0344	43.1068	0.729099	35.8359		35.3891	51.7824																16.6708	0.171918	2.18745	0.434637	0.543934	4.00175		3.62481	5.07464
													41.7148	27.5739	65.3067	42.7621	1.11044	35.6936		35.2467	51.5741																16.404	0.211369	2.06305	0.503969	0.665495	3.96958		3.59264	5.02961
													41.5971	29.8056	67.133	41.1818	1.18479	36.1805		35.7336	52.2866																17.7131	0.27055	1.67945	0.439975	0.391469	4.09891		3.72197	5.21066
													41.9445	29.9271	70.5664	41.7277	0.729099	36.979		36.5321	53.455																20.6539	0.377645	1.90752	0.437306	0.55424	4.78613		4.40919	6.17275
													42.8243	29.2237	72.9184	43.7198	1.19199	37.9756		37.5288	54.9134																20.1762	0.298734	2.24965	0.471972	0.537753	4.74686		4.36992	6.11778
													39.4284	30.9758	74.2154	44.1651	0.858613	37.9287		37.4818	54.8446																20.2631	0.222644	2.00082	0.29598	0.428554	4.64221		4.26527	5.97127
													39.6694	32.7727	77.7509	45.9896	0.858613	39.4082		38.9614	57.0096																23.7374	0.163463	2.71615	0.319978	0.589262	5.50526		5.12832	7.17951
													43.4632	32.3379	80.7646	43.0158	0.753084	40.0669		39.6201	57.9734																21.9134	0.31283	2.02158	0.543965	0.696406	5.09763		4.72069	6.60885
													43.2558	30.8607	83.9787	45.2042	1.51816	40.9635		40.5167	59.2853																21.4791	0.450922	2.14597	0.383972	0.657258	5.02344		4.6465	6.50499
													39.647	30.7392	80.2087	45.6879	1.6117	39.5789		39.1321	57.2593																23.2783	0.549562	0.777524	0.279982	0.548059	5.08669		4.70975	6.59353
													40.6557	32.485	76.5409	48.4269	1.47019	39.9157		39.4689	57.7522																24.0477	0.512924	1.96972	0.335977	0.562477	5.48575		5.10881	7.1522
													41.2609	32.6321	77.5089	48.676	1.58292	40.3321		39.8853	58.3615																25.7724	0.202914	1.24405	0.255984	0.595443	5.61417		5.23723	7.33198
													40.6781	33.5401	76.6127	50.668	1.92109	40.684		40.2372	58.8763																23.8553	0.00845441	1.64835	0.653294	0.760277	5.38514		5.0082	7.01135
													41.5747	33.8279	76.5976	49.399	1.93068	40.666		40.2191	58.8499																24.209	0.532654	2.93388	0.613297	0.721129	5.80198		5.42504	7.59492
													39.0922	32.0437	72.2227	48.2019	2.11296	38.7347		38.2878	56.024																24.1966	0.222644	2.93388	0.410639	0.498606	5.65246		5.27552	7.3856
													41.9613	32.2931	70.2526	47.2298	2.27845	38.8031		38.3562	56.1241																23.6444	0.315643	1.6069	0.40264	0.492425	5.29239		4.91546	6.88151
													39.4676	34.9405	69.3564	49.8204	2.08658	39.1343		38.6875	56.6088																24.5068	0.487561	2.20817	0.122658	0.412074	5.54745		5.17051	7.23858
													38.9521	33.2907	70.695	47.316	2.43434	38.5376		38.0908	55.7357																23.9794	0.481919	3.12047	0.293311	0.558358	5.68669		5.30975	7.43352
													37.0244	32.5425	68.0481	46.9856	2.74853	37.4698		37.023	54.1732																23.6692	0.73838	1.81422	0.434637	0.855052	5.5023		5.12536	7.17537
													36.6938	32.7216	69.4321	47.7565	3.02434	37.9257		37.4788	54.8402																27.0753	0.577747	1.28553	0.567963	0.6861	6.03853		5.66159	7.92608
													35.6739	32.696	69.451	47.9194	3.3865	37.8253		37.3785	54.6934																26.3122	0.355102	2.6747	0.653294	0.620167	6.12309		5.74615	8.04447
													37.5287	31.3723	70.3774	46.5067	3.35532	37.8281		37.3813	54.6975																26.3246	0.183185	2.5503	0.567963	0.704643	6.06614		5.6892	7.96473
													35.6066	30.7264	68.8573	45.5825	3.50161	36.8549		36.4081	53.2735																27.9998	0.217002	2.1978	0.474641	0.700524	6.31794		5.941	8.31725
													33.55	33.1564	67.8288	42.1778	3.9717	36.137		35.6901	52.2229																28.8497	0.360736	2.57102	0.805288	0.545997	6.62656		6.24962	8.7493
													34.2953	32.4146	65.0193	43.5378	4.08202	35.8698		35.423	51.832																32.6591	0.304376	2.32223	0.855952	0.543934	7.33712		6.96018	9.74408
													35.7747	32.485	63.8849	43.4947	4.38901	36.0057		35.5588	52.0308																31.2322	0.267737	2.46735	0.871951	0.609867	7.08981		6.71287	9.39785
													31.4598	33.0669	58.8255	46.7366	4.87588	34.9929		34.5461	50.549																30.7234	0.403008	3.1101	1.09327	0.475945	7.16115		6.78421	9.49771
													33.4716	32.7663	55.5925	49.7103	5.19247	35.3466		34.8998	51.0665																31.1577	0.419917	2.72652	1.37592	0.655196	7.26705		6.89011	9.64598
													33.7686	32.5489	54.53	48.743	5.74649	35.0674		34.6206	50.6579																30.6986	0.200093	2.36367	1.07727	0.562477	6.98042		6.60348	9.24471
													33.1185	32.4914	53.0288	45.6591	6.18059	34.0957		33.6489	49.2361																29.5632	0.442467	2.43625	0.810618	0.770576	6.80463		6.42769	8.99859
													29.6161	33.0029	49.6068	46.4445	6.70104	33.0743		32.6274	47.7415																30.0596	0.470652	3.1101	1.15727	0.5872	7.07696		6.70002	9.37985
													32.7095	33.2587	47.5308	46.0039	7.18311	33.3372		32.8904	48.1263																28.2914	0.222644	2.30147	1.07994	0.624292	6.50394		6.127	8.57764
													30.7817	35.4649	43.5642	46.6504	7.35819	32.7639		32.3171	47.2874																27.4848	0.386099	1.8246	1.07461	0.690219	6.29206		5.91512	8.28102
													33.3371	32.664	41.9232	45.9896	7.91222	32.3652		31.9184	46.704																25.6483	0.529833	2.1356	0.850614	0.41413	5.9157		5.53876	7.75413
													31.9417	32.1716	39.8813	45.7884	8.74445	31.7055		31.2587	45.7387																24.6433	0.552375	3.079	1.33059	0.745853	6.07022		5.69328	7.97044
													33.3315	33.2204	38.2931	44.7158	9.53591	31.8193		31.3725	45.9053																23.9918	0.326918	2.768	1.15727	0.572782	5.76335		5.38642	7.54084
													30.8266	35.0748	36.6407	43.4516	9.93164	31.1851		30.7382	44.9772																24.1221	0.197281	2.99608	1.42392	0.494487	5.84677		5.46983	7.65763
													31.9978	33.0733	36.9848	43.7341	11.3875	31.4355		30.9887	45.3436																26.0454	0.50729	2.91312	1.55725	0.721129	6.34884		5.9719	8.36051
													32.5021	32.1077	35.6008	43.2122	12.3036	31.1453		30.6985	44.919																24.4633	0.515745	2.8924	1.31459	0.309055	5.89902		5.52209	7.73078
													33.9759	33.8151	34.6858	41.6846	13.4069	31.5136		31.0668	45.458																25.9151	0.50729	2.1356	1.36526	0.52951	6.09056		5.71362	7.99891
													33.0457	32.7536	35.2416	42.7046	14.8915	31.7274		31.2805	45.7707																25.0279	0.411462	2.88202	1.39726	0.739672	6.09167		5.71473	8.00047
													36.0549	33.7447	35.3059	40.5545	15.611	32.2542		31.8074	46.5416																25.6918	0.403008	2.0112	1.63991	0.603687	6.06992		5.69298	7.97002
													33.0961	34.64	34.0808	42.264	16.6854	32.1533		31.7064	46.3939																26.275	0.363557	2.90278	1.30126	0.482126	6.26494		5.888	8.24305
													33.0457	32.971	34.2471	41.5457	18.5274	32.0674		31.6206	46.2682																28.4154	0.645382	3.63882	1.45325	0.38735	6.90805		6.53111	9.14338
													37.1252	32.4146	33.0901	39.9416	19.7218	32.4587		32.0118	46.8407																29.7431	0.591834	3.13085	1.34126	0.502731	7.06196		6.68503	9.35886
													35.7971	31.7624	33.0371	36.8338	20.8826	31.6626		31.2158	45.6759																29.1103	0.383287	3.1723	1.48525	0.581019	6.94643		6.56949	9.19712
													36.6489	33.0861	31.7515	37.2648	20.8466	31.9196		31.4727	46.0519																32.107	0.225465	3.6181	1.60791	0.772638	7.66622		7.28928	10.2048
													33.4884	33.8087	31.846	38.1219	21.132	31.6794		31.2326	45.7005																33.0934	0.586201	3.32783	1.50125	0.766457	7.85503		7.47809	10.4691
													33.3819	32.7536	32.8292	36.671	22.0338	31.5339		31.087	45.4876																34.75	0.814479	3.46257	1.26393	0.66962	8.19212		7.81518	10.941
													36.2006	34.8574	31.9103	35.4355	22.0962	32.1		31.6532	46.3159																35.4635	0.718659	2.14597	1.11994	0.618111	8.01323		7.63629	10.6906
													36.3071	36.002	31.5624	38.2368	23.3025	33.0822		32.6354	47.7531																36.8594	0.735568	2.99608	1.2906	0.589262	8.49418		8.11724	11.3639
													33.9423	38.1251	32.2506	36.5608	24.7752	33.1308		32.684	47.8242																36.7353	0.927207	3.53515	1.06661	0.55424	8.56371		8.18677	11.4613
													35.1023	39.3593	31.1125	38.1315	25.5714	33.8554		33.4085	48.8845																35.9536	0.73838	3.41075	0.943944	0.704643	8.35026		7.97332	11.1624
													35.9428	39.4424	29.6567	38.8019	25.9	33.9488		33.5019	49.0211																37.7342	0.977933	2.65395	1.15193	0.589262	8.62146		8.24452	11.5421
													35.7467	40.6254	29.9138	37.7436	25.8352	33.9729		33.5261	49.0565																38.9751	1.0343	4.00167	1.23726	0.360565	9.12177		8.74483	12.2425
													33.7742	40.1522	29.8533	38.0118	27.9026	33.9388		33.492	49.0065																37.4736	0.653836	3.09975	1.45058	0.739672	8.68349		8.30655	11.629
													36.0157	40.7341	30.7684	38.7253	29.3488	35.1185		34.6716	50.7326																37.4302	0.769386	3.587	1.00528	0.723185	8.70301		8.32607	11.6563
													34.2057	40.7789	29.3126	38.9886	29.6366	34.5845		34.1376	49.9513																36.4127	1.01739	2.96498	1.32525	0.752033	8.49447		8.11753	11.3643
													34.7436	41.0027	29.9289	38.754	29.5839	34.8026		34.3558	50.2705																36.8842	1.31049	3.65955	1.7599	0.904499	8.90373		8.52679	11.9373
													36.705	39.1227	29.91	37.7676	30.5192	34.8049		34.358	50.2738																35.054	1.24567	3.09975	1.34392	0.644896	8.27764		7.9007	11.0608
													34.0656	39.0139	31.3393	38.4475	31.2483	34.8229		34.3761	50.3002																32.1318	1.29922	3.12047	1.72257	0.733491	7.80151		7.42457	10.3942
													34.654	39.615	30.4961	39.3334	32.1118	35.2421		34.7952	50.9135																31.4245	1.39785	2.68505	1.12793	0.739672	7.475		7.09806	9.9371
													35.9092	42.0706	29.7323	38.256	32.2772	35.6491		35.2022	51.5091																31.3438	1.59795	2.7991	0.805288	0.719067	7.45305		7.07611	9.90637
													34.7605	40.4016	30.2654	37.0924	34.5917	35.4223		34.9755	51.1772																31.3438	1.71068	2.93388	0.866621	1.00958	7.57292		7.19598	10.0742
													33.6285	40.2737	29.7436	38.3518	34.052	35.2099		34.7631	50.8665																32.3551	1.49368	5.15239	1.0426	1.19501	8.24776		7.87082	11.019
													34.1608	38.918	30.3222	37.0301	35.9851	35.2833		34.8364	50.9738																30.5993	1.95869	4.16755	1.05327	1.19295	7.79436		7.41742	10.3842
													33.6957	39.0267	30.2314	36.3693	38.29	35.5226		35.0758	51.324																32.4296	2.23769	4.47855	0.919946	1.57206	8.32756		7.95063	11.1307
													33.494	39.5447	28.25	36.149	38.4914	35.1858		34.739	50.8312																32.1938	2.53643	4.42672	0.829285	1.62357	8.32196		7.94502	11.1228
													36.4528	40.9963	30.4167	38.912	39.0383	37.1632		36.7164	53.7246																29.4639	2.6548	4.7481	1.25859	2.09745	8.04458		7.66764	10.7345
													37.4559	42.2496	28.7832	39.8985	41.8156	38.0405		37.5937	55.0083																29.2158	3.17899	5.77442	1.09594	2.61048	8.37512		7.99818	11.1972
													34.5195	40.8108	28.6092	38.1123	42.7557	36.9615		36.5147	53.4295																30.5993	3.35936	4.25047	1.21327	3.10292	8.50507		8.12813	11.3792
													36.223	42.0962	28.9193	40.0661	43.4537	38.1516		37.7048	55.1709																28.7132	3.98501	4.58222	0.98394	3.97651	8.44818		8.07125	11.2995
													34.3626	45.1145	29.8079	39.659	44.0173	38.5923		38.1454	55.8156																28.5954	4.12028	4.59257	1.20794	4.70382	8.64399		8.26705	11.5737
													34.9454	45.7156	27.5959	42.0533	43.8734	38.8367		38.3899	56.1733																29.4702	4.55147	4.49927	0.773291	5.89265	9.03737		8.66043	12.1244
													34.413	42.3008	28.5865	39.2376	42.4511	37.3978		36.951	54.0679																29.7555	5.36313	3.8669	0.607967	6.11724	9.14216		8.76522	12.2711
													34.3402	41.9555	30.6171	40.0038	42.2856	37.8404		37.3936	54.7155																28.0432	5.72951	5.04872	0.466642	7.02792	9.2632		8.88626	12.4405
													32.8776	41.3608	29.6718	38.2081	42.36	36.8956		36.4488	53.3331																28.3348	5.93806	5.56707	0.431976	7.69135	9.59265		9.21571	12.9018
													34.7436	44.2256	27.4824	39.9655	42.0194	37.6873		37.2405	54.4915																28.8994	5.36031	6.46902	0.626627	7.87679	9.84642		9.46948	13.257
													34.6708	43.7716	29.1311	42.1587	43.48	38.6424		38.1956	55.889																28.0184	5.89014	5.028	0.655963	9.05944	9.73038		9.35344	13.0946
													34.5755	43.6437	28.2462	41.3063	42.9716	38.1487		37.7018	55.1665																29.284	6.36362	4.73772	0.68263	10.135	10.2406		9.86365	13.8089
													36.4976	44.4814	27.5732	40.2241	42.4847	38.2522		37.8054	55.318																30.2333	6.3777	4.44745	0.850614	10.4708	10.476		10.099	14.1384
													35.4777	42.0514	27.7698	41.6655	43.5352	38.0999		37.6531	55.0952																28.8932	7.02309	5.71222	0.765291	11.3238	10.7435		10.3666	14.5129
													36.3407	41.9811	27.3841	40.9615	43.8997	38.1134		37.6666	55.115																26.7713	6.91035	5.8781	0.543965	12.492	10.5191		10.1422	14.1988
													41.3617	48.1647	27.9248	42.2832	45.4563	41.0382		40.5913	59.3945																25.8283	7.319	5.59817	0.519967	12.7825	10.4096		10.0326	14.0454
													37.6912	44.8906	28.1706	42.5418	46.5475	39.9684		39.5215	57.8292																26.3929	7.99538	7.8582	0.557303	13.3862	11.238		10.8611	15.2052
													39.5181	45.0057	28.4845	46.32	48.2384	41.5133		41.0665	60.0898																26.9885	7.99538	6.44827	0.698628	12.8093	10.988		10.6111	14.8552
													39.5125	47.2119	28.7227	44.9744	50.1691	42.1181		41.6713	60.9748																25.9586	8.56467	5.63964	0.751954	13.3471	10.8524		10.4754	14.6653
													38.9521	45.626	30.3675	45.6065	52.3804	42.5865		42.1397	61.6601																26.7589	8.2152	6.71782	0.757292	14.0002	11.2899		10.9129	15.2778
													42.3144	47.9601	29.513	48.3982	53.1862	44.2744		43.8275	64.1299																27.9687	9.48623	6.55194	0.527967	14.1774	11.7425		11.3655	15.9114
													40.8798	49.7378	30.1293	47.8427	53.51	44.4199		43.9731	64.3429																28.341	9.36505	7.18432	1.03994	13.446	11.8753		11.4983	16.0973
													44.4438	51.3493	30.7419	45.5107	54.7907	45.3673		44.9205	65.7291																30.1464	9.61306	6.30315	1.0506	13.8683	12.1963		11.8194	16.5468
													43.3679	54.4059	31.4755	46.138	54.052	45.8879		45.441	66.4908																33.3664	10.1598	7.7649	1.2026	14.6781	13.4344		13.0574	18.28
													44.0179	53.5938	33.022	41.5984	50.9438	44.6352		44.1884	64.6578																37.0455	10.7009	8.56314	1.39726	15.1128	14.5639		14.187	19.8614
													46.9263	51.2086	33.2791	40.9615	50.9797	44.6711		44.2242	64.7103																38.8758	10.7714	7.80634	1.59191	15.7948	14.968		14.5911	20.4272
													45.2116	48.7403	36.342	43.102	51.6465	45.0085		44.5616	65.204																42.0648	11.4816	7.11177	2.25588	16.211	15.825		15.4481	21.6269
													46.3715	48.9705	34.9051	43.3415	51.3131	44.9803		44.5335	65.1629																42.2881	12.1551	7.72342	3.16782	16.7096	16.4088		16.0319	22.4442
													45.2452	46.8858	34.2585	43.782	53.8458	44.8034		44.3566	64.904																41.3761	12.6821	8.92599	4.23177	17.1958	16.8824		16.5054	23.1072
													43.6201	45.1464	33.7178	42.8099	53.5604	43.7709		43.3241	63.3932																43.0326	12.8033	8.30397	5.00239	17.1423	17.2569		16.88	23.6315
													47.0608	45.1592	34.6517	43.2122	53.9681	44.8104		44.3636	64.9142																42.9458	12.685	8.04479	6.09567	17.8181	17.5179		17.1409	23.9968
													46.1362	45.1912	36.3874	45.2665	53.3493	45.2661		44.8193	65.581																44.2114	13.1443	8.32469	7.29028	17.099	18.0139		17.637	24.6914
													43.295	44.0082	37.7411	44.6966	53.889	44.726		44.2791	64.7907																45.3158	12.916	7.89964	7.82358	17.0763	18.2063		17.8293	24.9606
													44.3542	45.1145	37.0113	45.0989	51.6801	44.6518		44.2049	64.6821																45.7563	13.6347	9.67242	9.26084	16.6993	19.0047		18.6278	26.0784
													40.9358	45.0249	38.7923	44.2657	50.3058	43.8649		43.4181	63.5307																47.1026	14.6493	10.5536	10.7968	18.5207	20.3246		19.9476	27.9262
													42.3592	47.327	38.7431	44.1938	49.0323	44.3311		43.8842	64.2129																46.5194	13.956	9.99379	11.0821	18.2157	19.9534		19.5765	27.4065
													41.838	50.7801	38.2024	47.5411	47.2767	45.1277		44.6808	65.3784																48.2256	13.7249	12.938	10.8741	18.6978	20.8921		20.5151	28.7207
													37.4279	46.9306	38.1759	49.0351	45.7297	43.4598		43.013	62.938																47.996	14.9424	11.8702	11.8874	19.1738	21.174		20.797	29.1153
													39.1706	48.3502	40.7169	51.3193	44.979	44.9072		44.4604	65.0559																52.1963	14.2265	11.7976	12.738	20.7314	22.338		21.961	30.7449
													37.3606	46.905	40.3615	53.9099	46.3245	44.9723		44.5255	65.1511																54.3802	14.4661	12.5441	12.3273	21.0219	22.9479		22.571	31.5988
													38.3413	45.6452	40.5959	55.629	45.2069	45.0837		44.6368	65.314																54.2003	15.2862	12.8343	12.6287	20.2823	23.0463		22.6694	31.7366
													39.0306	46.112	42.876	55.5141	46.8545	46.0774		45.6306	66.7682																52.5686	14.204	11.497	12.2633	20.6387	22.2343		21.8574	30.5998
													41.3505	44.961	42.8231	55.7056	46.5859	46.2852		45.8384	67.0722																51.3091	14.359	11.9739	12.3567	22.3571	22.4711		22.0942	30.9313
													39.3724	44.1425	41.9648	58.3345	45.1637	45.7956		45.3487	66.3557																52.2521	14.4971	12.1605	12.8713	23.2265	23.0015		22.6246	31.6738
													40.4987	44.4494	43.0613	56.8453	46.0559	46.1821		45.7353	66.9214																54.5353	14.4069	13.7466	12.05	23.5686	23.6615		23.2845	32.5978
													40.0672	43.8483	44.7894	59.9674	48.7732	47.4891		47.0423	68.8338																54.5415	14.266	15.7371	11.706	23.105	23.8711		23.4942	32.8912
													42.7627	41.9171	45.2431	61.4471	48.3487	47.9438		47.4969	69.499																52.4383	14.0659	15.3432	10.9194	23.276	23.2085		22.8316	31.9637
													49.1118	45.6644	43.2353	65.0625	49.8021	50.5752		50.1284	73.3495																56.2415	14.4604	16.2554	11.538	23.2162	24.3423		23.9654	33.5509
													45.2844	46.112	45.349	63.4775	48.2984	49.7043		49.2574	72.0751																62.241	14.3956	18.474	11.866	21.7884	25.753		25.3761	35.5258
													48.4674	46.2144	45.8746	62.0984	49.1618	50.3633		49.9165	73.0394																63.8107	13.8179	18.7643	13.1593	21.2321	26.1568		25.7799	36.0912
													52.8047	48.1647	44.381	63.9803	49.9244	51.851		51.4042	75.2163																69.0967	13.9729	16.5457	13.5273	20.6181	26.7521		26.3752	36.9246
													57.114	47.7235	43.1256	66.93	49.5839	52.8954		52.4486	76.7445																73.3031	13.8151	18.4533	13.1966	21.3557	28.0248		27.6478	38.7062
													60.1457	47.2375	43.931	67.5382	48.9243	53.5554		53.1085	77.7101																81.561	14.1561	19.3655	13.7699	20.274	29.8253		29.4484	41.227
													63.7546	48.9001	44.744	69.0753	49.2337	55.1415		54.6947	80.0311																77.2614	13.2317	20.7858	14.2152	20.3008	29.159		28.7821	40.2941
													67.4138	45.2743	45.5532	74.5008	50.5624	56.6609		56.2141	82.2543																81.319	13.0175	24.5387	14.6712	20.9127	30.8918		30.5149	42.7201
													67.9406	46.6108	42.9441	74.927	50.4089	56.5663		56.1195	82.1158																84.0303	13.863	23.0458	14.8659	21.0384	31.3687		30.9917	43.3876
													62.9084	46.9945	42.8647	80.2232	50.7375	56.7456		56.2988	82.3782																82.1876	12.9048	23.5435	15.8445	21.2733	31.1507		30.7738	43.0825
													59.8543	42.5118	43.6853	82.3828	51.7208	56.031		55.5842	81.3326																79.6625	13.2458	23.2635	15.8152	21.4711	30.6916		30.3147	42.4398
													55.8196	44.168	43.7495	84.2025	52.1334	56.0146		55.5678	81.3085																75.5243	12.8202	24.2276	15.3485	22.2746	30.0391		29.6621	41.5262
													56.4192	45.2551	42.3542	90.3175	51.9439	57.258		56.8111	83.1279																73.4458	13.6065	25.9175	15.7378	22.9834	30.3382		29.9613	41.945
													56.705	45.2232	41.424	94.3112	49.4951	57.4317		56.9849	83.3821																71.6218	13.1105	26.5913	13.9059	22.0377	29.4534		29.0765	40.7064
													60.5772	44.4558	41.235	96.0351	50.1043	58.4815		58.0346	84.9182																67.2664	13.6995	28.6025	14.1539	22.5136	29.2472		28.8703	40.4176
													67.1953	44.1425	41.6509	100	50.7855	60.7548		60.308	88.2446																67.6945	14.3731	27.8043	14.7005	21.0982	29.1341		28.7572	40.2593
													69.0782	44.5901	41.0497	95.3503	50.8526	60.1842		59.7373	87.4096																67.5332	15.4299	27.3377	13.9166	21.6504	29.1736		28.7966	40.3145
													76.8282	47.5828	39.5485	92.8123	49.4808	61.2505		60.8037	88.9699																66.888	16.1063	26.3736	15.0259	21.2609	29.1309		28.754	40.2549
													79.4901	46.2527	40.7283	90.1642	51.3946	61.606		61.1592	89.4901																71.9506	14.1927	26.2492	15.1192	20.7005	29.6425		29.2655	40.971
													90.4007	44.1297	40.4107	89.8386	50.0588	62.9677		62.5208	91.4825																74.4075	14.948	29.1727	15.1619	21.0219	30.9424		30.5655	42.7909
													95.4385	46.0033	40.3464	84.9926	52.1741	63.791		63.3441	92.6872																81.1701	15.1988	31.2772	15.3245	21.0281	32.7998		32.4228	45.3911
													100	42.8699	41.0497	83.9582	51.2891	63.8334		63.3866	92.7493																81.5238	16.1401	31.92	14.9672	22.6805	33.4463		33.0694	46.2963
													95.9092	41.3352	41.9232	78.0539	52.414	61.9271		61.4803	89.9599																82.4606	16.7066	28.7477	15.0605	20.8159	32.7583		32.3813	45.333
													92.8944	42.1601	42.5509	76.4402	52.4619	61.3015		60.8547	89.0445																82.1814	16.8757	28.0531	14.8525	21.8894	32.7704		32.3935	45.35
													88.6859	42.5758	40.1611	75.2957	52.9536	59.9344		59.4876	87.0441																85.5441	17.0448	33.0811	15.4392	21.2774	34.4773		34.1004	47.7396
													80.7733	41.137	40.9892	74.6109	53.6971	58.2415		57.7947	84.567																93.3429	18.7696	33.7653	16.2738	23.1585	37.062		36.6851	51.3581
													77.8481	44.2448	42.6492	73.2366	54.0592	58.4076		57.9607	84.81																90.6812	18.8682	35.4344	17.3084	22.6249	36.9834		36.6065	51.2481
													69.9916	45.7859	42.8798	72.5327	55.5175	57.3415		56.8947	83.2501																93.5848	19.8856	35.8594	17.839	23.1709	38.068		37.691	52.7664
													69.2687	45.5173	44.1617	71.1679	55.3999	57.1031		56.6563	82.9013																97.6362	20.4887	36.129	17.6737	23.0679	38.9991		38.6222	54.07
													66.237	45.8882	45.3036	70.9572	57.4817	57.1736		56.7267	83.0044																95.8618	21.2581	36.8858	18.9883	22.322	39.0632		38.6863	54.1598
													61.6531	45.1848	46.0977	69.8176	59.6115	56.4729		56.0261	81.9792																96.8483	23.4535	37.6529	18.807	22.8392	39.9202		39.5432	55.3595
													58.4253	46.0737	47.6291	70.397	59.0335	56.3117		55.8649	81.7433																97.1212	24.3469	37.3626	18.607	22.6352	40.0146		39.6377	55.4917
													57.0188	44.2704	47.667	70.4018	63.4992	56.5714		56.1246	82.1233																99.5471	25.3755	39.5086	19.0923	22.5981	41.2243		40.8474	57.1853
													59.0698	43.8547	50.2042	68.2373	65.2021	57.3136		56.8668	83.2093																100	28.4756	40.3691	18.6603	22.8783	42.0767		41.6997	58.3785
													63.0541	45.7731	51.2667	70.2342	66.9289	59.4514		59.0046	86.3374																99.3734	28.7236	40.0788	19.6336	24.1228	42.3864		42.0095	58.8122
													62.1519	44.021	51.7205	74.7785	67.0704	59.9484		59.5016	87.0647																97.4563	30.0595	36.8858	19.247	24.2073	41.5711		41.1942	57.6708
													64.78	44.7308	54.1027	72.9637	71.0205	61.5195		61.0727	89.3636																94.3045	30.9388	38.4615	21.6122	25.2313	42.1097		41.7327	58.4247
													59.6021	44.0274	54.6245	71.9676	73.8026	60.8049		60.358	88.3178																91.4382	31.928	38.3579	23.5107	25.9194	42.2308		41.8539	58.5944
													58.3693	43.2536	57.3206	73.5239	76.2849	61.7505		61.3036	89.7015																86.208	33.9627	41.1466	23.5081	27.8974	42.5446		42.1676	59.0336
													56.9627	45.14	58.6024	70.3491	79.3716	62.0852		61.6384	90.1912																80.3636	35.8651	40.4416	25.3026	29.3005	42.2547		41.8777	58.6278
													58.1732	45.7283	60.3418	70.0761	81.7988	63.2237		62.7768	91.8571																75.5305	38.0013	43.6243	26.0786	30.99	42.8449		42.468	59.4541
													52.4012	44.6604	61.359	69.444	86.4636	62.8657		62.4188	91.3333																73.1791	41.9948	41.0533	26.6892	32.8382	43.1509		42.774	59.8824
													51.7904	43.5286	64.8454	72.6045	91.4378	64.8413		64.3945	94.2241																72.4221	45.5908	39.2494	25.572	33.1967	43.2062		42.8293	59.9599
													53.8806	44.9162	64.1231	72.1927	95.0186	66.0263		65.5794	95.9579																74.1841	46.4138	38.8866	26.3746	34.2475	44.0213		43.6444	61.101
													51.8745	44.9994	65.6546	73.7969	97.8511	66.8353		66.3884	97.1417																73.8367	50.2494	38.5134	27.9745	34.301	44.975		44.5981	62.4361
													54.5979	43.4263	68.8195	75.5256	100	68.4738		68.027	99.5393																72.6579	52.7943	43.5725	27.0866	33.6705	45.9563		45.5794	63.81
													54.3121	43.746	66.1083	72.7913	96.5463	66.7008		66.254	96.945																69.9591	56.4383	43.728	27.1106	32.799	46.007		45.63	63.8809
													56.2174	43.7844	68.2674	73.4042	93.1622	66.9671		66.5203	97.3347																67.7628	56.9343	45.283	27.0519	30.9488	45.5961		45.2192	63.3057
													55.6178	45.0313	66.4411	74.8025	89.4856	66.2756		65.8288	96.3228																69.8101	55.807	42.8882	26.9346	31.7173	45.4315		45.0545	63.0752
													54.8613	43.714	66.1461	76.1481	83.1491	64.8037		64.3569	94.1691																70.9207	55.8211	44.775	27.6652	30.5738	45.9512		45.5742	63.8027
													55.3993	44.0849	63.8244	73.8352	80.6811	63.565		63.1181	92.3565																75.3071	55.1137	46.3923	26.6892	29.4221	46.5849		46.2079	64.6899
													55.2872	42.7165	61.2947	75.8368	79.8969	63.0064		62.5596	91.5392																72.6827	55.5956	43.8213	26.1266	29.7579	45.5968		45.2199	63.3067
													54.5587	43.324	58.7953	80.5919	78.2828	63.1105		62.6637	91.6915																74.3517	51.9911	42.8986	24.7	30.8293	44.9541		44.5772	62.4069
													53.0681	42.3584	55.585	79.8688	77.6736	61.7108		61.2639	89.6434																71.7893	50.0662	47.232	26.2866	31.1713	45.3091		44.9321	62.9038
													55.3096	43.8739	54.6661	77.3739	79.2997	62.1046		61.6578	90.2197																70.3065	49.2179	44.7543	25.9293	31.1796	44.2775		43.9006	61.4597
													56.408	44.75	52.4011	76.5264	83.1155	62.6402		62.1933	91.0033																71.2557	47.5016	42.2973	26.6492	31.674	43.8756		43.4987	60.897
													54.9958	44.4238	53.5922	75.4537	86.2837	62.9499		62.503	91.4565																68.2032	48.6627	40.338	27.5639	31.7317	43.2999		42.923	60.091
													55.276	42.5822	52.9797	73.2988	86.5931	62.146		61.6991	90.2802																68.774	47.4199	42.712	26.8439	31.5587	43.4617		43.0848	60.3176
													54.7492	43.3367	50.6882	74.678	90.7519	62.8408		62.394	91.2969																73.6071	48.2907	45.8739	27.2092	31.7688	45.35		44.973	62.9611
													55.898	44.1425	50.6126	71.6659	90.1931	62.5024		62.0556	90.8017																73.6878	48.4401	45.1379	28.1105	32.1356	45.5024		45.1254	63.1744
													53.9703	43.9123	50.4424	70.7753	89.1546	61.651		61.2041	89.5559																81.3563	49.5308	44.547	28.7718	32.8031	47.4018		47.0248	65.8336
													54.3289	40.8812	50.9831	69.6356	85.2021	60.2062		59.7593	87.4418																84.0303	51.8586	47.8333	29.0091	33.9672	49.3397		48.9628	68.5466
													57.8481	40.0819	49.3912	69.7457	82.8253	59.9784		59.5316	87.1086																84.2971	53.2875	48.8389	30.2117	34.8738	50.3018		49.9249	69.8935
													53.7686	41.7892	50.9189	71.4026	81.8419	59.9442		59.4974	87.0585																83.3664	55.6746	47.8747	31.593	35.9102	50.8838		50.5068	70.7083
													50.6809	39.858	52.057	75.3244	80.8658	59.7572		59.3104	86.7849																81.561	59.1974	47.543	32.081	37.2144	51.5193		51.1424	71.598
													53.7013	42.0834	50.0908	75.4872	78.8392	60.0404		59.5935	87.1992																80.7793	64.0898	47.1284	33.1316	37.5028	52.5264		52.1494	73.0079
													50.2214	43.8867	48.2304	76.4976	79.0167	59.5705		59.1237	86.5117																81.9146	69.4953	45.594	36.582	36.4088	53.9989		53.622	75.0694
													49.7899	46.0864	46.1658	74.4098	78.9591	59.0822		58.6354	85.7972																81.6603	70.8339	45.6873	37.9153	37.1691	54.6532		54.2762	75.9853
													51.8072	49.8849	45.0579	71.8431	81.1057	59.9398		59.4929	87.052																79.5446	72.6742	44.8891	42.3871	38.5845	55.6159		55.239	77.3331
													52.1827	49.8593	46.317	70.2102	81.9331	60.1005		59.6536	87.2871																82.4482	73.0434	45.4593	45.0243	38.4341	56.8819		56.5049	79.1054
													52.659	47.0009	46.2679	68.6012	79.0527	58.7163		58.2695	85.2618																79.7431	74.2074	47.0972	45.2536	40.1483	57.2899		56.913	79.6767
													51.7848	44.7052	46.4342	67.9739	77.8607	57.7518		57.3049	83.8504																78.8621	70.7381	47.937	46.6668	40.1092	56.8627		56.4857	79.0785
													51.1572	44.2128	45.5419	67.9165	77.9518	57.356		56.9092	83.2714																82.5909	69.6869	42.8675	45.3682	38.8895	55.8806		55.5037	77.7037
													52.5133	43.2472	43.6437	69.6164	77.8535	57.3748		56.928	83.2989																80.3077	65.0199	43.3548	47.2988	38.4053	54.8773		54.5003	76.2991
													55.2031	41.1626	43.379	68.6108	76.9565	57.0624		56.6156	82.8417																73.5761	65.2679	41.9863	48.3628	38.8833	53.6153		53.2383	74.5323
													53.9871	40.4783	41.1518	67.883	78.4794	56.3959		55.9491	81.8665																70.0831	61.4858	43.8835	49.0374	40.5872	53.0154		52.6385	73.6925
													54.3514	38.9308	41.8211	66.1016	78.3307	55.9071		55.4603	81.1513																68.7306	60.6262	45.2001	51.1253	43.1441	53.7653		53.3883	74.7423
													57.2541	39.2697	40.2859	68.1846	76.0427	56.2074		55.7606	81.5907																68.3335	61.0687	45.2623	53.7278	45.6681	54.8121		54.4351	76.2078
													64.1468	41.802	41.2993	68.0937	75.1769	58.1037		57.6569	84.3654																66.2924	61.4999	43.7383	53.9811	47.8541	54.6732		54.2962	76.0133
													62.8691	45.9649	42.7248	67.2892	74.4742	58.6644		58.2176	85.1859																68.2901	62.6187	43.9146	57.317	48.295	56.0871		55.7101	77.9928
													63.6593	49.1175	43.4962	67.7106	70.0204	58.8008		58.354	85.3854																67.5146	63.3599	48.9737	57.9222	52.9474	58.1436		57.7666	80.8718
													65.6599	60.8709	43.7949	65.2923	71.2771	61.379		60.9322	89.158																67.4029	65.034	60.0041	56.6157	53.4501	60.5013		60.1244	84.1726
													61.4906	72.6691	42.7853	63.2716	71.5985	62.363		61.9162	90.5978																70.5112	68.4412	71.8225	56.221	53.2255	64.0443		63.6674	89.1326
													63.7321	86.9868	42.0404	66.9779	72.282	66.4039		65.957	96.5105																72.5338	67.7761	83.164	57.1383	52.2819	66.5788		66.2019	92.6809
													62.998	94.6029	41.6358	67.2221	74.4957	68.1909		67.7441	99.1253																74.7177	68.382	89.5293	57.6449	52.7702	68.6088		68.2319	95.5229
													60.9863	100	41.6358	67.7106	73.6108	68.7887		68.3418	100																73.0364	69.5262	91.6131	58.9675	51.33	68.8946		68.5177	95.923
													59.1034	91.6549	41.1896	65.4456	74.2727	66.3332		65.8864	96.4071																69.1773	68.9232	91.0014	59.9008	51.9955	68.1996		67.8227	94.95
													59.7086	84.4993	38.6675	65.8382	75.7021	64.8831		64.4363	94.2853																69.1587	70.0702	98.9944	62.7753	50.0835	70.2164		69.8395	97.7735
													57.2205	84.6016	39.401	64.1431	79.6019	64.9936		64.5468	94.447																70.2879	73.717	92.2662	68.503	49.7146	70.8977		70.5208	98.7273
													56.733	84.6592	38.3952	66.1926	81.5517	65.5063		65.0595	95.1972																73.6816	78.4404	88.1402	69.5963	49.0141	71.7745		71.3976	99.9548
													55.7299	86.6415	37.3591	65.8718	81.9187	65.5042		65.0574	95.1941																73.1915	82.6734	86.0979	69.479	47.5925	71.8068		71.4299	100
													58.84	90.1266	37.6163	64.7369	78.8104	66.026		65.5792	95.9576																72.4966	87.5067	84.6879	67.1271	45.4456	71.4528		71.0758	99.5043
													54.8053	88.918	36.8336	64.4639	78.17	64.6382		64.1913	93.9268																72.1926	89.7923	83.6823	64.7966	45.462	71.1852		70.8082	99.1297
													58.5878	88.0292	35.9563	64.8374	74.5245	64.3871		63.9402	93.5594																72.9867	91.5058	79.6807	62.762	45.2251	70.4321		70.0551	98.0754
													57.3438	80.8288	35.1773	63.4009	70.0851	61.3672		60.9203	89.1406																72.782	94.93	78.0323	59.2155	45.1674	70.0254		69.6485	97.5061
													54.2841	70.4118	35.3664	60.8725	65.8592	57.3588		56.912	83.2754																73.1356	96.8041	72.5482	57.061	45.9524	69.1003		68.7233	96.2109
													52.4237	60.2954	33.8804	62.5341	64.1948	54.6657		54.2188	79.3347																72.9619	100	65.7475	54.7064	44.0569	67.4945		67.1176	93.9629
													52.2611	48.5484	33.1392	62.2755	63.54	51.9529		51.506	75.3653																70.6291	97.5171	59.04	53.9571	45.2024	65.2692		64.8922	90.8474
													51.4654	41.2073	34.0505	60.3314	60.7027	49.5515		49.1046	71.8515																69.351	97.2748	57.6405	52.4585	44.9758	64.3401		63.9632	89.5468
													51.7344	37.5879	33.4644	58.7799	57.273	47.7679		47.3211	69.2418																68.0481	93.0643	57.485	50.6106	44.8336	62.8083		62.4314	87.4023
													49.2015	33.3738	33.627	58.9427	56.8006	46.3891		45.9423	67.2242																65.9139	90.3954	59.7968	51.0826	42.5507	61.9479		61.5709	86.1977
													53.1634	31.9606	32.9804	57.6546	56.4384	46.4395		45.9926	67.2979																64.1395	82.4508	59.7761	53.5998	41.3166	60.2565		59.8796	83.8299
													52.0258	32.453	35.0979	58.1526	57.7959	47.105		46.6582	68.2718																59.4677	77.7584	61.4037	57.1623	40.682	59.2948		58.9179	82.4835
													58.5262	32.4786	35.5366	58.3585	62.4176	49.4635		49.0166	71.7227																56.1422	76.4817	63.9021	59.7355	39.1346	59.0792		58.7023	82.1817
													61.6363	32.0757	35.9109	59.1438	62.4008	50.2335		49.7867	72.8495																52.3886	73.1336	62.6166	62.6927	37.1938	57.6051		57.2281	80.1179
													59.6358	34.3522	37.0264	61.6913	65.9072	51.7226		51.2757	75.0283																54.9696	71.2933	60.2737	63.3993	35.8957	57.1663		56.7894	79.5037
													54.71	32.9965	36.6067	61.7248	69.0706	51.0217		50.5749	74.0028																53.3751	69.6446	59.0504	65.8312	34.6739	56.515		56.1381	78.5919
													55.9765	34.4673	38.5276	62.3952	67.9938	51.8721		51.4252	75.2471																47.3508	70.8818	63.0831	67.1938	36.7137	57.0446		56.6677	79.3333
													54.682	34.6656	39.7489	63.736	69.3033	52.4272		51.9803	76.0593																49.1686	70.7691	62.3782	69.6123	38.8318	58.152		57.7751	80.8836
													53.7293	33.3355	42.6151	62.7927	66.9721	51.8889		51.4421	75.2717																45.8866	73.066	65.7682	70.8922	39.3551	58.9936		58.6167	82.0618
													52.7599	33.1884	41.9459	64.5788	63.6119	51.217		50.7701	74.2885																44.6333	72.6263	69.915	74.3587	41.6689	60.6404		60.2635	84.3674
													48.3217	33.5273	40.7963	64.9284	59.3524	49.3852		48.9384	71.6082																41.7732	74.9204	75.7516	76.9452	41.7019	62.2185		61.8415	86.5765
													46.2258	32.4786	40.1308	64.2341	56.6399	47.9418		47.495	69.4962																41.3078	75.1628	82.6249	77.6492	40.9375	63.5364		63.1595	88.4217
													44.7857	33.1628	37.8016	65.3498	55.6686	47.3537		46.9068	68.6356																41.0225	71.0594	87.798	77.6225	42.7939	64.0593		63.6823	89.1536
													45.1387	31.0462	36.1983	67.3562	53.4788	46.6436		46.1968	67.5967																42.0275	68.0269	86.0875	76.2226	44.0383	63.2806		62.9036	88.0635
													42.4881	29.3708	37.2419	68.9412	53.251	46.2586		45.8118	67.0333																38.6649	62.3341	90.141	72.3615	43.4182	61.3839		61.007	85.4082
													41.9221	32.0501	39.1628	65.0577	53.1407	46.2667		45.8199	67.0451																39.9057	60.7756	85.9216	68.8763	45.1221	60.1203		59.7433	83.6391
													40.325	30.1381	40.5468	62.6299	53.2654	45.381		44.9342	65.7492																40.036	59.7244	80.3131	66.1858	46.6282	58.5775		58.2005	81.4793
													36.789	28.7505	39.8283	58.7799	53.6563	43.5608		43.114	63.0858																41.4878	57.281	71.6463	62.666	49.08	56.4322		56.0553	78.4759
													35.1695	29.0254	38.6297	52.8612	54.124	41.962		41.5151	60.7463																46.9165	56.334	66.6805	57.2583	50.0031	55.4385		55.0615	77.0847
													33.9199	29.7353	39.0078	50.601	52.2101	41.0948		40.648	59.4774																46.6311	54.9954	63.6637	51.3999	48.1673	52.9715		52.5945	73.631
													34.1328	27.9767	36.1	46.8419	49.0107	38.8124		38.3656	56.1378																42.5363	52.3265	64.0162	48.3388	46.449	50.7333		50.3564	70.4976
													34.8445	28.6609	36.5386	42.7956	49.0826	38.3845		37.9376	55.5116																40.7122	50.7595	65.3535	43.3337	41.8935	48.4105		48.0335	67.2457
													29.773	27.6314	35.5895	38.256	47.4589	35.7418		35.2949	51.6447																35.9474	51.0921	64.379	38.9979	38.123	45.7079		45.3309	63.4621
													31.6671	27.7721	34.6177	34.5927	47.1471	35.1594		34.7125	50.7925																31.0274	49.3617	61.0097	34.7341	35.5414	42.3349		41.9579	58.74
													29.4032	25.1503	30.8742	29.7994	47.2047	32.4863		32.0395	46.8813																30.5125	47.9441	61.1134	30.8197	35.4425	41.1664		40.7895	57.1042
													28.585	23.7115	29.0214	29.038	46.5667	31.3845		30.9377	45.269																27.3669	45.7881	56.8215	26.7746	35.3168	38.4136		38.0366	53.2503
													28.2488	25.1439	25.9207	27.1561	46.3197	30.5578		30.111	44.0594																25.4312	44.0774	51.2544	23.6147	34.4267	35.7609		35.384	49.5366
													30.014	25.4444	23.4629	26.5192	46.2765	30.3434		29.8966	43.7456																26.064	41.1493	49.5335	21.8282	33.8106	34.4771		34.1002	47.7394
													28.2992	25.9432	23.3192	25.0491	46.4972	29.8216		29.3748	42.9821																23.2721	37.9731	47.9577	20.6629	32.9391	32.561		32.1841	45.0568
													28.7139	23.6859	22.0714	24.7857	43.9237	28.6361		28.1893	41.2475																22.8006	34.5574	42.3284	19.7829	31.604	30.2147		29.8377	41.7721
													25.0434	23.8905	19.8366	23.761	43.3289	27.1721		26.7253	39.1053																22.8688	31.4122	38.7207	17.7351	30.2318	28.1937		27.8168	38.9428
													27.5708	21.3071	20.2715	23.4976	40.6931	26.668		26.2212	38.3677																20.6167	28.9378	34.7502	15.8925	28.6062	25.7607		25.3837	35.5366
													24.1188	21.3135	19.4736	22.5063	36.6998	24.8224		24.3756	35.6671																21.1627	27.1623	32.4694	15.2792	26.9373	24.6022		24.2252	33.9147
													23.833	17.8028	19.2846	21.8312	35.8844	23.7272		23.2804	34.0646																20.2569	25.0373	29.3178	16.0578	26.5231	23.4386		23.0617	32.2857
													24.1805	17.5726	19.1787	20.9405	35.9084	23.5561		23.1093	33.8143																17.3595	23.2872	30.9869	15.0365	25.6763	22.4693		22.0924	30.9287
													24.8753	17.5662	17.1444	20.9165	33.486	22.7977		22.3509	32.7045																18.6872	21.4046	25.1814	14.3539	25.7505	21.0755		20.6986	28.9775
													24.2645	14.9316	17.3259	19.5422	31.4546	21.5038		21.0569	30.8112																18.3273	21.3003	27.4311	13.9806	23.9971	21.0073		20.6304	28.882
													23.3007	15.7757	17.2616	19.9828	30.9989	21.4639		21.0171	30.7529																17.7689	19.2233	31.2357	14.3859	22.4415	21.0111		20.6341	28.8873
													20.7677	15.1874	16.9969	20.1168	29.8021	20.5742		20.1274	29.451																16.7577	18.6174	26.2699	13.4233	22.0665	19.427		19.05	26.6695
													21.7652	13.4096	16.8419	18.8	29.1378	19.9909		19.5441	28.5975																17.3347	19.7729	24.7357	13.1726	21.3269	19.2685		18.8916	26.4477
													22.2079	13.4992	16.3843	19.0586	27.4277	19.7155		19.2687	28.1946																16.311	18.4004	26.7365	12.7673	21.127	19.0684		18.6915	26.1676
													19.165	13.0004	16.3049	17.8423	27.0584	18.6742		18.2274	26.6709																15.9325	17.0758	25.4406	12.602	19.6683	18.1438		17.7669	24.8732
													18.0387	12.1179	15.8285	18.4983	25.8832	18.0733		17.6265	25.7916																16.131	16.8419	24.0929	12.4713	19.6291	17.8333		17.4563	24.4384
													18.515	12.8789	14.4483	18.096	25.3939	17.8664		17.4196	25.4889																15.1197	16.4417	21.5323	13.5379	18.1704	16.9604		16.5835	23.2164
													18.3077	12.7254	14.8718	17.1479	24.1947	17.4495		17.0027	24.8789																15.1259	16.0556	23.5953	12.57	17.4575	16.9609		16.5839	23.2171
													19.1594	12.5527	14.4597	17.938	24.3291	17.6878		17.2409	25.2275																15.6471	15.3116	23.3983	12.426	17.0248	16.7616		16.3846	22.938
													15.926	11.018	14.713	17.5597	23.4345	16.5303		16.0834	23.5338																14.2511	14.9367	20.5163	13.0473	15.9163	15.7336		15.3566	21.4989
													15.6907	10.4873	14.8491	16.4009	22.3672	15.959		15.5122	22.6979																15.5168	15.8498	19.9254	13.1753	16.0111	16.0957		15.7187	22.0058
													15.842	10.9477	13.7828	16.2046	21.9427	15.7439		15.2971	22.3832																16.7328	15.3172	18.3807	11.9674	15.1272	15.5051		15.1281	21.179
													15.0911	11.2546	15.1857	16.8893	20.5732	15.7988		15.3519	22.4635																15.8767	15.0579	19.6351	11.3034	14.1321	15.201		14.8241	20.7533
													15.9933	11.9197	14.6222	17.3634	20.7387	16.1275		15.6806	22.9444																15.1632	14.9903	18.5155	12.178	13.8024	14.9299		14.5529	20.3737
													16.7386	11.2418	16.2596	17.5885	19.1702	16.1997		15.7529	23.0501																15.0825	15.1396	17.7068	12.5193	14.4246	14.9746		14.5977	20.4363
													16.3631	10.8454	17.0801	18.2493	18.2996	16.1675		15.7207	23.003																13.0227	16.0894	21.4182	13.5859	14.7193	15.7671		15.3902	21.5458
													16.9627	11.4401	17.5112	18.5174	18.9471	16.6757		16.2289	23.7466																14.946	15.3228	21.5737	14.5566	14.9912	16.2781		15.9011	22.2612
													16.1166	11.4273	17.496	17.3107	19.3357	16.3373		15.8904	23.2514																14.6916	15.4356	19.8632	16.0445	15.5805	16.3231		15.9461	22.3242
													17.1365	11.6127	18.8989	17.5454	19.139	16.8665		16.4196	24.0258																15.157	15.7653	19.718	16.7724	15.9349	16.6695		16.2926	22.8092
													17.4951	11.7214	18.7212	18.3929	18.7265	17.0114		16.5646	24.2378																15.9821	15.4074	21.1694	17.8177	16.0132	17.278		16.901	23.661
													16.7554	10.8901	20.2564	17.4065	20.0887	17.0794		16.6326	24.3373																15.9015	16.6418	22.2268	20.5616	15.6547	18.1973		17.8203	24.948
													17.9826	12.3801	19.9539	18.2062	20.5372	17.812		17.3652	25.4093																16.2241	16.715	22.7763	24.2174	17.1423	19.415		19.0381	26.6528
													21.1152	13.3968	20.9748	18.4648	20.6068	18.9117		18.4648	27.0184																15.6781	17.2759	23.2843	29.0678	18.1003	20.6813		20.3043	28.4256
													22.4321	13.2306	21.0694	18.618	20.7963	19.2293		18.7824	27.483																16.6646	16.9602	23.3983	36.774	18.8544	22.5303		22.1534	31.0142
													22.9196	13.3137	22.3701	19.9014	21.144	19.9298		19.4829	28.508																17.6387	16.5995	21.6981	42.2058	20.6202	23.7524		23.3755	32.7251
													22.8355	13.9788	23.3268	20.0019	21.0049	20.2296		19.7827	28.9468																16.2365	17.3886	22.2579	47.8854	22.083	25.1703		24.7934	34.7101
													23.6873	15.3281	23.0205	21.8695	22.3528	21.2516		20.8048	30.4422																18.5445	17.7944	24.9845	51.4373	23.1997	27.1921		26.8151	37.5405
													23.0037	15.2385	24.4649	22.7793	22.3984	21.577		21.1301	30.9183																20.6167	18.4793	28.022	53.6771	25.4373	29.2465		28.8695	40.4166
													26.3435	16.9715	27.3236	24.1824	23.3889	23.642		23.1951	33.9399																21.5535	19.4769	27.4518	54.4398	29.2057	30.4256		30.0486	42.0673
													27.425	17.8156	29.7134	25.8392	23.9357	24.9458		24.4989	35.8477																25.4498	20.4492	28.9965	54.4264	34.7749	32.8194		32.4424	45.4186
													29.5097	18.8131	31.5095	26.6437	22.8085	25.8569		25.4101	37.1808																27.2925	21.2158	30.1887	52.7652	40.3379	34.36		33.9831	47.5754
													28.9717	22.7075	31.1049	28.8321	23.7798	27.0792		26.6324	38.9693																31.1577	22.0077	37.1449	53.3012	49.0471	38.5317		38.1548	53.4157
													29.7675	21.2879	33.2489	32.2224	23.8494	28.0752		27.6284	40.4267																31.3873	24.7132	42.8053	55.845	56.6972	42.2896		41.9127	58.6767
													32.2667	22.8098	37.276	36.1059	22.8013	30.2519		29.8051	43.6118																30.0161	27.3229	53.0168	58.7595	62.4807	46.3192		45.9423	64.318
													32.8215	25.0799	36.705	42.5561	25.0582	32.4441		31.9973	46.8195																31.7719	32.2042	55.6189	64.1806	66.5788	50.0709		49.6939	69.5702
													35.5058	26.8896	36.2777	44.1986	25.3532	33.645		33.1981	48.5766																32.8887	35.6424	56.9977	67.4471	67.7491	52.145		51.7681	72.4739
													35.9709	27.6122	37.6806	47.8236	27.7443	35.3663		34.9195	51.0953																29.2158	38.517	56.3446	71.1029	65.427	52.1215		51.7445	72.441
													37.5679	31.4426	39.6468	51.6928	29.6942	38.0089		37.562	54.962																29.5756	41.9412	53.2034	73.3294	62.4457	52.0991		51.7221	72.4096
													40.0617	32.9262	43.0878	57.4391	29.3776	40.5785		40.1316	58.7219																30.5931	42.6148	53.1723	76.6093	57.2618	52.0502		51.6733	72.3413
													40.1905	35.6567	44.8953	62.4096	31.1572	42.8619		42.415	62.063																32.2497	43.635	51.5861	77.0252	52.8423	51.4677		51.0907	71.5257
													43.8835	34.9725	46.404	68.0745	32.8433	45.2355		44.7887	65.5363																32.3427	44.4156	49.2225	76.5159	51.7297	50.8453		50.4684	70.6544
													42.5273	33.604	50.363	71.7043	34.4166	46.523		46.0762	67.4202																33.6518	46.7069	46.4234	76.9426	55.0489	51.7547		51.3778	71.9276
													41.401	34.3075	54.3447	71.9341	35.8724	47.5719		47.1251	68.955																32.411	46.1742	45.5629	74.3934	59.5138	51.611		51.2341	71.7264
													45.3572	33.7639	59.1432	72.4321	35.575	49.2543		48.8075	71.4166																33.1989	46.3743	47.2839	73.5988	65.5712	53.2054		52.8285	73.9585
													41.5859	36.9421	61.7144	73.9118	35.8316	49.9972		49.5503	72.5036																32.4854	46.3461	49.2743	75.4173	72.9556	55.2958		54.9188	76.8849
													46.3771	40.7085	64.4899	69.4297	37.1148	51.624		51.1772	74.8841																33.3168	44.0324	57.6612	77.8518	78.1024	58.1929		57.816	80.9409
													45.8672	48.9513	63.8547	65.5749	38.4626	52.5421		52.0953	76.2275																31.865	45.6162	63.6533	79.4464	78.7329	59.8628		59.4858	83.2786
													47.2121	53.1781	61.7069	61.3465	38.868	52.4623		52.0155	76.1108																32.5288	46.3912	70.6407	80.569	77.6821	61.5624		61.1854	85.658
													46.125	54.2333	62.3081	60.1159	39.0383	52.3641		51.9173	75.967																32.2683	43.8548	77.8457	81.1743	76.0709	62.2428		61.8659	86.6106
													51.0507	50.9912	59.941	58.5692	39.8225	52.0749		51.6281	75.5439																32.7212	44.4945	90.0477	83.0382	74.9789	65.0561		64.6792	90.5492
													51.9361	44.2704	60.9128	56.8022	40.909	50.9661		50.5193	73.9214																34.6259	43.1615	90.2239	87.7767	73.3471	65.827		65.4501	91.6284
													56.0101	41.2329	58.7991	54.9346	42.2593	50.6472		50.2004	73.4548																34.9361	41.4198	90.8667	93.3817	71.9852	66.5179		66.141	92.5956
													56.7162	40.2609	61.514	53.9434	42.2713	50.9412		50.4943	73.8849																36.3879	41.8595	90.255	96.6615	69.5931	66.9514		66.5745	93.2025
													59.8655	39.6406	63.0946	49.6241	41.0601	50.657		50.2101	73.4691																39.1053	41.6509	86.2948	100	66.7807	66.7664		66.3894	92.9435
													65.7831	39.9731	66.7852	51.5491	40.8059	52.9793		52.5324	76.8672																35.7489	44.3734	89.8922	96.2055	64.6729	66.1786		65.8016	92.1206
													69.7562	39.5895	74.102	52.5451	42.4631	55.6912		55.2443	80.8353																36.5368	48.4908	94.6921	92.0058	65.666	67.4783		67.1014	93.9402
													68.6915	38.5216	76.5636	52.3775	42.4104	55.7129		55.2661	80.8671																33.6456	49.4829	94.2982	87.614	66.8919	66.3865		66.0096	92.4117
													64.8809	40.4464	79.0857	52.6026	45.0821	56.4195		55.9727	81.9011																33.9248	51.4077	92.4943	80.617	68.1385	65.3165		64.9395	90.9136
													60.5268	42.2752	79.5848	49.5092	43.4201	55.0632		54.6164	79.9164																30.5125	56.7399	99.6579	74.8093	71.7338	66.6907		66.3137	92.8375
													61.4738	41.4056	78.855	48.0343	43.8062	54.715		54.2681	79.4069																32.8639	60.629	98.0924	70.8442	77.2515	67.9362		67.5593	94.5812
													59.9832	41.527	80.1407	48.0965	45.0941	54.9683		54.5215	79.7776																30.9344	63.1908	100	67.4871	86.9187	69.7062		69.3293	97.0592
													61.81	39.8453	80.0045	49.5906	46.9649	55.6431		55.1962	80.7649																32.3117	68.5624	99.1084	65.0819	91.0292	71.2187		70.8418	99.1766
													60.4763	39.3273	78.9949	47.0478	48.5526	54.8798		54.433	79.6481																31.8774	71.1496	95.086	64.0339	96.2151	71.6724		71.2955	99.8118
													60.2578	40.7277	79.4298	48.676	47.0968	55.2376		54.7908	80.1716																34.2536	71.4032	90.0891	60.9994	98.5145	71.052		70.675	98.9432
													61.16	37.8821	79.634	48.8148	48.3895	55.1761		54.7292	80.0816																33.1369	70.972	93.7694	60.6874	98.3744	71.388		71.0111	99.4137
													59.0249	36.1811	78.5412	49.1931	48.5406	54.2962		53.8494	78.7941																33.7139	71.2961	94.5884	58.4076	97.509	71.103		70.7261	99.0146
													55.9148	37.492	78.2576	52.5164	49.663	54.7688		54.3219	79.4856																34.7065	67.8071	85.6313	58.6235	99.3304	69.2198		68.8428	96.3782
													56.2791	40.5934	75.5767	51.6736	50.7279	54.9701		54.5233	79.7803																36.4561	64.2223	83.9208	59.5382	100	68.8275		68.4505	95.829
													55.2144	40.0179	75.7241	50.4334	54.6564	55.2092		54.7624	80.1301																37.3744	61.3956	87.5078	59.4288	98.7906	68.8994		68.5225	95.9297
													56.5425	39.4232	74.1776	50.9745	57.5297	55.7295		55.2826	80.8914																39.217	57.4698	80.3753	62.3113	95.3477	66.9442		66.5673	93.1925
													54.2505	41.4183	76.2006	50.7734	58.4027	56.2091		55.7623	81.5931																40.0918	55.8944	77.2133	59.1222	90.3863	64.5416		64.1647	89.8289
													56.7778	37.8245	83.8047	52.1381	54.2175	56.9525		56.5057	82.681																43.5786	54.722	74.3209	58.3382	82.8516	62.7623		62.3853	87.3378
													56.4472	36.1171	87.4953	53.4597	52.0254	57.109		56.6621	82.9099																41.6057	55.2095	67.2092	58.4102	74.4658	59.3801		59.0032	82.6029
													55.7579	36.8206	89.2271	52.0998	50.8262	56.9463		56.4995	82.6719																43.5662	56.4524	63.1972	60.8021	67.0052	58.2046		57.8277	80.9573
													56.2118	36.6799	90.8985	55.4757	46.7586	57.2049		56.7581	83.0502																45.5267	59.2763	61.8702	58.7195	60.1133	57.1012		56.7243	79.4125
													56.52	39.9348	90.7888	56.3568	46.135	57.9471		57.5003	84.1362																44.0315	58.459	56.0128	61.6447	54.472	54.924		54.5471	76.3645
													57.0748	41.1753	89.9531	58.0712	45.6026	58.3754		57.9286	84.763																40.2407	55.7676	54.0016	60.4128	51.332	52.3509		51.974	72.7623
													56.0269	46.8474	89.9834	57.0272	44.3003	58.837		58.3902	85.4384																41.6615	53.885	50.5287	62.2207	47.302	51.1196		50.7426	71.0384
													58.4085	50.8953	90.7132	56.8788	44.5401	60.2872		59.8403	87.5603																43.7709	51.4415	50.2592	64.1912	45.1777	50.9681		50.5912	70.8263
													59.5685	52.9096	91.027	59.0576	45.6913	61.6508		61.204	89.5556																39.2853	49.4011	47.3357	65.0739	43.3605	48.8913		48.5143	67.9188
													59.0081	55.6593	92.4904	58.0233	44.7344	61.9831		61.5363	90.0418																37.9141	49.4293	40.0581	63.7699	44.1599	47.0663		46.6893	65.3638
													57.6184	54.8024	93.9083	58.5883	45.31	62.0455		61.5987	90.1331																38.944	49.0911	40.6075	62.6633	45.5712	47.3754		46.9985	65.7967
													59.6021	51.7841	94.1882	56.6633	44.4706	61.3417		60.8948	89.1033																38.1995	46.7999	38.8348	60.4101	47.5286	46.3546		45.9776	64.3675
													58.896	51.9376	98.6576	55.1501	43.835	61.6953		61.2484	89.6207																36.8036	46.4166	35.7143	59.2502	47.8995	45.2168		44.8399	62.7747
													54.5195	49.8337	100	54.044	44.3315	60.5457		60.0989	87.9386																35.0478	45.6557	34.3251	56.9223	49.5745	44.3051		43.9281	61.4983
													57.4839	48.1839	97.3985	52.1285	42.8205	59.6031		59.1562	86.5593																34.8865	43.7984	35.6106	54.8957	49.9969	43.8376		43.4607	60.8438
													58.9017	45.8498	91.3938	51.7071	43.8518	58.3408		57.894	84.7124																35.8791	42.8628	36.5747	52.8079	49.284	43.4817		43.1048	60.3456
													57.5736	45.8498	89.0456	50.5004	46.3821	57.8703		57.4235	84.0239																38.1995	42.2681	36.8961	49.8933	48.4496	43.1413		42.7644	59.8691
													59.053	46.1248	83.8955	49.3272	46.7202	57.0241		56.5773	82.7857																38.336	39.5767	35.7765	46.8402	49.2593	41.9577		41.5808	58.212
													65.4133	48.2351	80.1861	47.0526	47.8115	57.7397		57.2929	83.8328																36.7788	38.6664	34.4702	45.0003	51.8451	41.3521		40.9752	57.3642
													65.9793	48.2415	81.0595	49.3942	46.1326	58.1614		57.7146	84.4499																38.1003	37.4884	32.5731	45.2803	53.5057	41.3895		41.0126	57.4166
													62.914	48.2095	82.3792	47.7134	46.5715	57.5575		57.1107	83.5662																42.4494	34.7772	32.2517	44.267	56.7323	42.0955		41.7186	58.4049
													62.5946	47.5828	83.5968	48.1684	45.6817	57.5249		57.078	83.5184																39.3969	32.5311	28.7477	45.2936	59.0461	41.0031		40.6261	56.8755
													60.4763	45.3894	84.4703	49.2697	44.6816	56.8575		56.4106	82.5419																37.5171	30.8655	29.5045	43.0297	60.5604	40.2954		39.9185	55.8849
													57.5343	45.415	82.2166	49.8587	42.4967	55.5043		55.0574	80.5618																37.9576	29.8481	29.5045	43.7337	58.943	39.9974		39.6204	55.4676
													55.3096	47.3782	81.4377	49.4469	40.4725	54.809		54.3621	79.5444																38.0382	27.8725	28.0945	44.9016	53.3244	38.4463		38.0693	53.2961
													53.281	45.3702	78.1139	48.1588	39.6474	52.9143		52.4674	76.7721																36.9401	26.9989	26.7054	44.027	49.5684	36.8479		36.471	51.0584
													49.3864	43.8803	74.9981	49.5618	40.5324	51.6718		51.225	74.9541																37.6163	26.2097	25.9589	44.8483	46.5108	36.2288		35.8519	50.1917
													50.4511	48.5612	71.4399	49.0974	40.4629	52.0025		51.5557	75.4379																36.2948	26.1224	26.581	45.0349	46.6097	36.1286		35.7516	50.0513
													48.6635	49.5588	70.0635	48.8148	40.1703	51.4542		51.0073	74.6356																36.4934	27.0355	27.203	44.0457	47.2607	36.4076		36.0307	50.4421
													47.2513	47.5892	68.12	47.9529	39.8441	50.1515		49.7047	72.7295																40.2221	26.0604	27.5762	44.443	48.1488	37.2901		36.9131	51.6774
													51.4766	46.2527	66.9099	48.5467	41.3215	50.9015		50.4546	73.8269																40.855	25.6996	28.0945	43.979	47.4915	37.2239		36.847	51.5848
													53.9647	46.2335	66.7511	48.0391	41.1344	51.2246		50.7777	74.2996																41.8476	25.9899	28.5092	43.7203	44.8748	36.9884		36.6114	51.2551
													55.0126	44.2512	68.9783	50.6632	41.5661	52.0943		51.6475	75.5722																42.0027	26.7818	26.4773	44.1043	44.6956	36.8124		36.4354	51.0086
													54.6988	42.985	67.9611	52.9043	42.0074	52.1113		51.6645	75.5972																45.4771	27.5512	24.2276	44.6723	43.6242	37.1105		36.7336	51.426
													57.3382	43.5158	66.5016	52.9905	39.1078	51.8908		51.4439	75.2744																45.2848	28.0557	27.4207	43.963	41.0879	37.1624		36.7855	51.4987
													57.4895	46.0801	65.7869	55.4279	37.4409	52.4451		51.9982	76.0855																46.5753	25.1275	28.2811	43.6377	39.1573	36.5558		36.1788	50.6494
													57.9994	44.3663	65.6583	56.3473	36.3065	52.1356		51.6887	75.6326																48.1573	25.012	26.3321	43.643	34.7337	35.5756		35.1987	49.2773
													56.9796	48.7722	65.6432	58.4351	34.2127	52.8086		52.3617	76.6174																48.0705	24.2651	26.7261	46.2375	33.2564	35.7111		35.3342	49.467
													55.1471	46.4829	64.6223	60.4319	33.8194	52.1007		51.6539	75.5816																48.4117	25.6517	27.7835	44.6403	32.15	35.7275		35.3505	49.4898
													50.1205	46.4765	64.4067	59.91	33.3157	50.8459		50.3991	73.7455																48.7033	25.6714	29.2453	42.6751	31.0765	35.4743		35.0974	49.1354
													53.1521	52.8456	63.1665	62.9555	32.577	52.9394		52.4925	76.8088																44.6271	25.0909	28.3537	41.5738	29.3767	33.8045		33.4275	46.7977
													47.9742	53.5171	64.1988	62.6107	31.6153	51.9832		51.5364	75.4097																42.0524	26.0153	29.069	42.6084	28.8781	33.7246		33.3477	46.6859
													49.986	53.5618	62.1984	63.3578	32.7138	52.3636		51.9167	75.9662																36.605	25.5362	28.5818	40.7525	27.4359	31.7823		31.4053	43.9667
													48.473	54.0159	61.1586	61.1358	31.6968	51.296		50.8492	74.4042																37.4178	26.7621	29.6289	40.4352	26.1873	32.0862		31.7093	44.3922
													45.8111	53.6769	60.4099	60.3026	31.2675	50.2936		49.8468	72.9374																35.4759	25.8913	31.9925	39.3552	26.622	31.8674		31.4904	44.0858
													46.2707	51.8225	58.6062	62.1989	31.8791	50.1555		49.7086	72.7353																33.2051	25.7645	30.4893	39.0966	25.462	30.8035		30.4266	42.5964
													45.3965	52.3596	59.7179	61.8493	31.2963	50.1239		49.6771	72.6891																31.0088	26.438	34.3044	40.1739	25.8411	31.5532		31.1763	43.646
													45.2284	51.0999	59.9561	60.8294	30.7975	49.5822		49.1354	71.8965																31.8712	26.6888	35.4344	42.0084	24.778	32.1562		31.7792	44.4901
													46.9263	54.0222	60.4288	62.4048	31.728	51.102		50.6552	74.1203																30.3387	26.7058	34.3666	41.8031	24.0301	31.4489		31.0719	43.4999
													44.8025	53.856	59.6083	64.9332	31.8192	51.0038		50.557	73.9766																29.861	28.0951	35.0404	39.4992	23.3975	31.1787		30.8017	43.1216
													49.958	54.0926	57.6344	66.6475	31.0421	51.8749		51.4281	75.2512																28.949	28.7405	38.503	40.9792	23.2883	32.092		31.7151	44.4003
													51.2132	55.6273	57.5512	68.1176	31.3491	52.7717		52.3249	76.5634																28.3658	29.5184	41.3539	41.1871	23.5191	32.7889		32.4119	45.3759
													48.7083	52.0015	56.1522	72.9062	32.1501	52.3837		51.9368	75.9957																27.6585	29.989	39.2494	41.2938	24.1434	32.4668		32.0899	44.925
													52.3452	54.8088	54.2313	77.1968	32.2245	54.1613		53.7145	78.5967																26.8582	30.857	39.5397	39.9845	23.9642	32.2407		31.8638	44.6085
													50.4399	55.4163	55.9631	80.7451	32.9872	55.1103		54.6635	79.9854																25.0527	31.9111	40.6801	41.6698	24.1949	32.7017		32.3248	45.2539
													50.8154	55.9343	53.4712	82.5217	32.3084	55.0102		54.5634	79.8389																25.4436	31.4911	42.4321	42.7071	24.8274	33.3803		33.0033	46.2038
													52.1603	55.0966	53.7321	86.9319	34.3303	56.4502		56.0034	81.946																26.4859	30.0397	40.0788	42.9524	26.2635	33.1641		32.7871	45.9011
													49.5937	57.8143	53.6679	88.9432	33.7906	56.7619		56.3151	82.4021																24.8418	30.733	39.6019	43.9097	27.2628	33.2698		32.8929	46.0492
													48.232	57.015	53.1196	88.4499	34.1432	56.1919		55.7451	81.568																24.1779	31.959	39.322	44.8616	26.5128	33.3667		32.9897	46.1848
													48.6747	56.1517	53.3502	85.9311	32.8073	55.383		54.9362	80.3844																23.694	31.9308	38.8036	44.2483	28.8101	33.4974		33.1204	46.3678
													48.4169	57.3027	54.1178	86.6782	32.4188	55.7869		55.34	80.9753																22.9123	32.6494	39.5812	44.1016	30.4873	33.9464		33.5694	46.9963
													47.285	57.0214	55.4451	84.3174	32.5842	55.3306		54.8838	80.3077																24.1097	30.5949	39.8715	42.7311	30.2318	33.5078		33.1308	46.3823
													50.877	51.6115	59.389	79.5671	32.8888	54.8667		54.4198	79.6289																22.6021	31.0289	40.9704	40.0805	30.3101	32.9984		32.6215	45.6692
													48.7924	53.8112	59.9561	79.7251	33.0279	55.0626		54.6157	79.9155																23.2473	30.0397	40.877	37.2913	30.4955	32.3902		32.0132	44.8177
													45.5198	53.2485	61.117	76.1193	32.6754	53.736		53.2892	77.9744																24.0104	29.772	40.1617	37.174	30.5099	32.3256		31.9487	44.7273
													46.6349	52.5387	61.6993	73.1313	33.4692	53.4947		53.0478	77.6213																22.6269	29.5663	37.6425	37.0194	31.6658	31.7042		31.3272	43.8573
													43.5696	52.0911	59.3171	70.0043	33.9201	51.7804		51.3336	75.113																22.3787	28.7349	37.7047	37.878	32.1335	31.766		31.389	43.9438
													44.965	51.247	57.5437	68.7449	35.4215	51.5844		51.1376	74.8262																23.7747	28.1487	37.3523	37.838	32.1747	31.8577		31.4807	44.0722
													39.378	52.6282	55.5812	68.8455	34.7764	50.2418		49.795	72.8617																23.421	27.6358	38.3268	39.3792	33.9528	32.5431		32.1662	45.0318
													40.0672	54.2205	53.8078	66.3027	36.6711	50.2139		49.767	72.8207																23.6692	26.6747	35.8076	39.7072	33.3388	31.8395		31.4626	44.0468
													42.1631	57.0278	51.8112	64.2676	38.1221	50.6783		50.2315	73.5004																23.5141	27.3652	35.1752	39.9605	32.8794	31.7789		31.4019	43.9619
													38.1171	57.0405	51.6108	66.8199	41.818	51.0813		50.6344	74.0899																24.7673	26.7029	35.0715	43.4644	35.2282	33.0469		32.6699	45.7371
													39.759	59.3234	51.5352	65.0625	45.1853	52.1731		51.7263	75.6875																24.786	24.4061	35.8387	43.1177	36.2378	32.8772		32.5003	45.4996
													43.9171	60.4297	49.429	65.0098	48.2384	53.4048		52.958	77.4898																23.5761	24.2482	32.9878	44.7283	35.5517	32.2184		31.8415	44.5772
													43.8947	60.1036	48.3324	64.7656	50.1787	53.455		53.0082	77.5633																24.575	25.7025	35.4344	43.267	36.0132	32.9984		32.6215	45.6692
													43.0821	59.5153	46.4267	65.1104	52.1381	53.2545		52.8077	77.2699																22.4842	25.7645	34.2214	41.1738	34.5627	31.6413		31.2644	43.7693
													41.3729	57.1684	43.5907	66.7193	49.8645	51.7432		51.2964	75.0585																24.2338	25.6207	31.2046	39.0193	33.2131	30.6583		30.2814	42.3931
													41.401	56.9702	43.7647	66.3985	46.1254	50.9319		50.4851	73.8715																24.5688	26.0378	31.7334	32.9769	33.4892	29.7612		29.3843	41.1372
													42.7851	55.0134	41.1745	67.0545	42.4128	49.6881		49.2412	72.0514																23.4582	26.4803	31.8992	31.737	33.3821	29.3914		29.0144	40.6195
													42.701	51.1958	41.787	67.7202	39.5299	48.5868		48.14	70.4399																24.8542	25.9166	31.9511	31.5317	32.7516	29.401		29.0241	40.633
													40.1233	51.3173	39.4805	66.4464	37.417	46.9569		46.51	68.055																26.6534	24.6822	30.51	30.5584	34.0909	29.299		28.922	40.4901
													41.7932	49.271	37.8999	64.5501	35.9396	45.8908		45.4439	66.495																26.2626	25.3023	33.05	31.265	35.2941	30.2348		29.8578	41.8002
													39.3219	47.57	39.3216	67.1743	33.7594	45.4295		44.9826	65.82																27.5655	25.4798	33.8171	31.2383	37.5564	31.1314		30.7545	43.0555
													40.8126	49.1879	39.5599	69.1376	32.3348	46.2065		45.7597	66.9571																27.3359	27.058	30.1368	30.649	39.2418	30.8843		30.5074	42.7095
													43.0765	50.2942	35.3778	70.6651	32.1453	46.3118		45.8649	67.1111																26.9698	26.5592	30.4582	30.9317	37.2123	30.4263		30.0493	42.0683
													40.9358	49.1751	35.4647	70.1192	30.5528	45.2495		44.8027	65.5568																28.6078	26.3901	32.148	31.2623	35.0345	30.6886		30.3116	42.4355
													40.2802	52.7561	34.8143	69.2238	30.4713	45.5091		45.0623	65.9366																28.9676	26.7086	30.2923	31.7823	32.4755	30.0453		29.6683	41.5349
													41.3337	53.2485	33.661	68.3666	29.6606	45.2541		44.8073	65.5634																28.3038	26.6184	29.2971	29.9691	31.5813	29.1539		28.777	40.287
													42.2415	52.3916	34.9921	69.3626	28.1976	45.4371		44.9903	65.8312																25.9213	26.5395	29.6185	31.753	32.3952	29.2455		28.8686	40.4152
													39.5797	51.8097	34.164	70.6412	27.4397	44.7269		44.28	64.792																25.2513	26.4408	30.1887	31.6596	31.5896	29.026		28.6491	40.1079
													46.6405	50.0703	34.0203	71.8527	27.8115	46.0791		45.6322	66.7706																25.152	26.3309	29.6911	30.497	32.8093	28.8961		28.5191	39.926
													40.594	50.2494	34.8257	72.6524	28.3751	45.3393		44.8925	65.6881																24.0911	27.6921	28.3433	30.1904	34.5153	28.9664		28.5895	40.0246
													41.4234	49.5268	36.4819	76.5838	28.0513	46.4134		45.9666	67.2598																23.8677	26.5846	28.4989	31.3797	33.4336	28.7529		28.3759	39.7256
													43.5416	49.6611	35.4307	79.3373	27.3486	47.0638		46.617	68.2115																24.0973	26.8185	28.1671	31.6196	31.9007	28.5206		28.1437	39.4005
													41.1712	50.5244	35.1168	81.7459	27.6988	47.2514		46.8046	68.486																24.4695	26.5846	29.069	33.5155	31.7585	29.0794		28.7025	40.1828
													41.1376	50.422	35.7824	86.1945	28.2792	48.3631		47.9163	70.1127																23.1418	26.4549	26.7469	34.7448	28.7833	27.9744		27.5974	38.6357
													41.81	48.6507	35.0337	87.8849	27.7108	48.218		47.7712	69.9003																23.7622	25.6405	25.5857	36.1367	29.1851	28.0621		27.6851	38.7584
													45.4077	47.2567	36.4063	89.3167	27.5285	49.1832		48.7363	71.3126																22.3601	23.8029	28.8306	38.7659	29.0491	28.5617		28.1848	39.458
													44.937	49.3733	35.5328	88.5697	26.2597	48.9345		48.4877	70.9487																21.3116	24.7245	27.7214	38.7979	28.6535	28.2418		27.8648	39.0101
													43.4912	48.4205	36.9356	89.8386	26.0655	48.9503		48.5035	70.9718																23.0922	23.4929	27.3274	40.2939	27.4297	28.3272		27.9503	39.1297
													42.5049	48.7211	36.5613	87.2145	26.1518	48.2307		47.7839	69.9189																20.9952	22.0613	26.6847	39.8432	26.1687	27.1506		26.7737	37.4824
													39.9776	48.6124	39.2536	89.197	25.3412	48.4763		48.0295	70.2783																20.7594	21.0523	26.8091	40.2592	26.6323	27.1025		26.7255	37.415
													40.8406	50.8441	36.8336	90.2313	25.4539	48.8407		48.3938	70.8114																21.1006	20.7452	28.4781	39.4646	27.0341	27.3645		26.9876	37.7819
													39.3107	53.37	40.0855	89.3885	26.1734	49.6656		49.2188	72.0185																19.5868	19.1697	26.2492	36.4007	27.0176	25.6848		25.3079	35.4304
													37.7585	53.2549	40.1195	89.2544	26.1374	49.3049		48.8581	71.4908																20.0149	19.0965	26.9956	34.9981	25.9895	25.4189		25.042	35.0581
													35.3096	54.1054	39.3027	86.0365	26.773	48.3054		47.8586	70.0283																18.9664	18.0255	26.695	34.9208	26.5602	25.0336		24.6566	34.5187
													34.951	55.7296	37.9679	83.0484	26.4276	47.6249		47.1781	69.0325																20.7718	18.127	26.5706	33.9422	26.5025	25.1828		24.8059	34.7276
													34.9342	56.6313	39.9871	80.7451	26.7274	47.805		47.3582	69.296																19.3883	17.5492	26.2596	33.9235	25.6186	24.5479		24.1709	33.8387
													37.3998	59.2019	40.543	81.9183	26.6459	49.1418		48.695	71.252																17.7938	17.104	28.9861	33.8062	24.3968	24.4174		24.0404	33.656
													36.0493	58.9398	42.4714	83.9918	25.9312	49.4767		49.0299	71.7421																19.2456	17.3407	30.8314	32.7822	24.5802	24.956		24.5791	34.4101
													37.2485	59.0549	43.4508	83.9104	26.0799	49.9489		49.502	72.433																20.2445	16.4952	29.0379	30.7984	24.3206	24.1793		23.8024	33.3227
													37.4503	62.1627	42.392	83.6949	24.9286	50.1257		49.6789	72.6917																17.5394	17.4929	27.1615	28.6278	22.9195	22.7482		22.3713	31.3192
													39.9552	63.6335	43.8214	84.4946	24.8135	51.3436		50.8968	74.4738																17.0927	18.4032	28.3122	27.0252	21.7678	22.5202		22.1433	31
													43.1437	61.3634	46.0448	81.4825	25.9288	51.5926		51.1458	74.8382																18.8919	18.0086	28.8617	27.6625	24.1372	23.5124		23.1355	32.389
													42.4545	60.3338	46.7405	78.9638	24.5065	50.5998		50.153	73.3855																17.7069	17.7775	29.7118	27.5825	22.8969	23.1351		22.7582	31.8609
													42.051	57.6864	48.5064	75.2957	23.3721	49.3823		48.9355	71.604																18.5445	18.4201	29.4008	27.4892	22.8783	23.3466		22.9696	32.1569
													42.0006	55.5762	48.6312	71.077	23.7439	48.2057		47.7589	69.8824																19.5744	17.6225	27.5555	26.0013	22.7465	22.7		22.3231	31.2517
													39.3444	50.4604	48.2871	69.5015	23.588	46.2363		45.7894	67.0006																19.0222	17.6028	27.628	25.54	23.1812	22.5948		22.2179	31.1045
													35.8924	47.3782	47.6556	66.8726	23.8302	44.3258		43.879	64.2051																18.8547	17.3182	28.1256	25.7026	23.7375	22.7477		22.3708	31.3185
													35.7131	46.9881	48.3816	64.282	22.2065	43.5142		43.0674	63.0176																20.7408	16.7376	25.5339	23.3081	24.2917	22.1224		21.7455	30.4431
													35.7075	45.3127	48.4005	63.0226	21.5829	42.8052		42.3584	61.9802																20.6849	16.1345	25.7931	22.5855	25.1839	22.0764		21.6994	30.3786
													34.7548	43.0746	48.8316	65.345	22.4943	42.9001		42.4532	62.1189																21.8389	16.8644	25.0881	19.463	24.813	21.6135		21.2366	29.7306
													35.3937	40.8236	49.7504	63.4487	21.8851	42.2603		41.8135	61.1828																22.174	17.3012	24.0307	18.399	25.4394	21.4689		21.0919	29.5281
													32.3732	38.8988	48.5366	62.5485	21.4462	40.7607		40.3138	58.9885																21.8017	16.2078	26.7572	17.6924	25.5918	21.6102		21.2332	29.726
													32.0538	40.5551	49.1492	60.499	21.2256	40.6965		40.2497	58.8946																20.5236	16.7996	27.825	17.6284	25.4929	21.6539		21.277	29.7872
													31.0003	39.6023	53.3767	59.6466	20.885	40.9022		40.4553	59.1956																19.8474	16.1965	24.0825	15.7138	25.7484	20.3177		19.9408	27.9166
													28.7419	38.9244	54.4695	61.5046	20.1367	40.7554		40.3086	58.9808																20.5733	15.072	22.7867	15.1992	25.4414	19.8145		19.4376	27.2121
													28.7139	42.8252	55.8497	61.6482	21.5014	42.1077		41.6608	60.9595																22.0189	15.4891	22.0402	14.5112	26.4737	20.1066		19.7297	27.621
													28.8428	40.9963	57.2147	61.1071	20.6116	41.7545		41.3077	60.4427																22.1802	15.6751	23.8026	13.9219	27.4359	20.6031		20.2262	28.3162
													27.2569	41.8468	59.7141	59.8956	20.6619	41.8751		41.4282	60.6192																19.8101	15.8048	24.9534	13.1193	28.4578	20.4291		20.0521	28.0725
													24.3205	40.2417	61.7031	61.1263	20.5109	41.5805		41.1337	60.1881																20.1824	15.4074	24.3002	12.4047	29.4756	20.3541		19.9771	27.9675
													24.5167	39.2697	62.7392	58.5835	20.9617	41.2142		40.7673	59.6521																21.0386	14.979	22.569	11.3007	30.2215	20.0218		19.6448	27.5022
													24.5727	39.1098	66.7058	59.0001	20.3118	41.94		41.4932	60.7142																19.8722	15.3257	26.6121	11.0287	30.5491	20.6775		20.3006	28.4203
													24.2029	39.0203	66.7436	59.1007	19.6378	41.7411		41.2942	60.423																18.6562	15.2439	24.7046	11.722	29.4406	19.9535		19.5765	27.4066
													25.3124	39.9987	71.958	59.9866	19.9712	43.4454		42.9985	62.9169																21.4667	14.7169	26.0419	11.2474	30.7407	20.8427		20.4658	28.6516
													22.2359	41.0794	71.5571	59.4167	20.825	43.0229		42.576	62.2986																23.0736	15.0495	27.0578	10.2954	30.7551	21.2463		20.8694	29.2166
													23.2446	39.9795	67.5792	58.9283	19.8753	41.9214		41.4746	60.6869																20.2072	13.8235	25.5754	9.79414	29.6961	19.8193		19.4423	27.2188
													21.457	38.2274	68.2901	57.396	19.7074	41.0156		40.5687	59.3615																18.8609	14.5168	23.5642	8.35955	30.3946	19.1392		18.7623	26.2667
													20.6893	41.0347	69.6022	57.3098	20.5972	41.8466		41.3998	60.5775																18.9167	14.7986	23.2531	7.87425	32.3128	19.4311		19.0542	26.6753
													20.4819	42.0834	69.0275	59.3162	21.4414	42.4701		42.0232	61.4898																19.351	14.0687	23.1598	7.39427	34.2454	19.6439		19.2669	26.9732
													17.2709	43.714	69.2052	60.5804	21.0961	42.3733		41.9265	61.3482																20.2506	13.5558	21.0243	7.60759	34.2289	19.3334		18.9565	26.5386
													15.954	40.9196	67.6133	61.6961	22.0218	41.641		41.1941	60.2766																18.9416	14.1448	24.2691	6.83697	33.3986	19.5182		19.1413	26.7973
													14.0712	42.7037	66.9477	63.4439	21.8443	41.8022		41.3553	60.5125																19.4875	13.6685	27.8768	5.46104	32.8588	19.8705		19.4936	27.2905
													13.791	40.587	67.6095	63.7744	21.6836	41.4891		41.0423	60.0544																17.5642	12.3749	26.6639	4.53575	30.2668	18.2811		17.9042	25.0654
													11.4878	42.4862	67.5414	67.1551	21.168	41.9677		41.5209	60.7547																17.5332	12.3158	25.7516	4.27977	29.5292	17.8819		17.505	24.5065
													9.35837	41.348	67.4015	64.9571	21.523	40.9176		40.4708	59.2181																16.6708	12.1044	23.2531	4.01579	28.942	16.9972		16.6203	23.268
													9.10619	42.6973	65.8814	58.89	22.1465	39.7443		39.2975	57.5013																17.3595	12.7329	25.3369	3.82646	27.3535	17.3218		16.9449	23.7224
													8.56823	43.1577	65.7415	57.3624	22.9236	39.5507		39.1039	57.218																18.3584	12.0367	26.7365	3.74113	25.767	17.3279		16.951	23.731
													8.98852	42.8316	60.0696	55.4757	23.1251	38.0981		37.6513	55.0925																18.9167	10.8925	25.9486	2.90384	25.5197	16.8363		16.4593	23.0427
													8.9605	44.5134	61.7674	53.9099	23.9981	38.6298		38.183	55.8706																20.2134	11.2899	24.9223	2.69585	23.3605	16.4964		16.1194	22.5668
													7.0384	46.2335	60.8674	53.7087	22.962	38.162		37.7152	55.1861																19.3138	10.8869	25.8657	2.41587	21.8605	16.0686		15.6916	21.9678
													6.80864	47.8002	58.9881	52.3727	22.2689	37.6477		37.2009	54.4335																19.8412	10.374	27.4725	2.63452	19.7486	16.0142		15.6372	21.8917
													7.64921	49.6355	58.8331	54.1349	22.4799	38.5465		38.0997	55.7487																20.5671	9.70606	28.2293	2.11455	18.3229	15.788		15.411	21.575
													6.36594	48.7403	62.3989	54.0679	24.0149	39.1176		38.6707	56.5843																20.8773	8.98741	28.5507	1.73857	17.4287	15.5165		15.1396	21.195
													6.62932	47.6404	60.9771	52.9474	22.9356	38.2259		37.7791	55.2796																20.6167	9.15368	27.7317	1.70924	17.3772	15.3177		14.9408	20.9167
													6.4668	47.7747	60.7994	52.933	22.4176	38.0783		37.6314	55.0635																21.3426	7.96438	28.9032	1.73324	16.3531	15.2593		14.8824	20.8349
													5.22836	46.3678	58.8293	53.9194	22.6118	37.3914		36.9445	54.0584																20.7718	8.98459	28.7684	1.53058	15.4136	15.0938		14.7169	20.6032
													5.45812	48.4141	58.1903	53.9961	22.3072	37.6732		37.2263	54.4708																21.0386	8.22084	28.1878	1.48792	15.1932	14.8257		14.4487	20.2279
													4.83609	49.7442	57.6307	54.882	21.818	37.7822		37.3353	54.6303																20.5236	7.97283	30.396	1.40792	15.3848	15.137		14.7601	20.6638
													4.97619	48.0304	55.7098	53.34	22.1298	36.8372		36.3904	53.2476																20.2196	8.23493	31.3083	1.40526	14.9912	15.2319		14.8549	20.7965
													5.23957	45.5621	52.6431	53.3305	21.144	35.5839		35.137	51.4136																20.5981	8.11657	31.7956	1.02661	15.3539	15.3781		15.0012	21.0013
													3.18298	45.3383	51.1268	52.8564	21.6549	34.8319		34.385	50.3133																20.4926	7.95874	31.0491	1.01861	15.562	15.2162		14.8393	20.7746
													3.84983	44.3983	48.1434	52.4829	21.5038	34.0756		33.6288	49.2067																20.0397	7.56418	30.3442	0.78662	15.5249	14.8519		14.475	20.2646
													3.30065	44.6988	44.6911	52.6026	21.487	33.356		32.9092	48.1538																22.1305	7.67128	29.9917	0.834615	14.9315	15.1119		14.735	20.6286
													2.70665	44.8459	39.9191	55.7104	19.7554	32.5875		32.1406	47.0292																22.1367	7.40918	30.6137	0.751954	15.2385	15.23		14.8531	20.7939
													2.39845	45.3575	34.5307	54.3025	18.6545	31.0487		30.6019	44.7777																21.597	7.288	31.5986	0.538635	14.8141	15.1673		14.7903	20.7061
													2.56095	43.4071	32.3225	55.0065	18.5658	30.3725		29.9257	43.7883																21.1937	6.82017	34.5221	0.231986	15.7227	15.6981		15.3212	21.4493
													3.40713	41.6485	29.8835	56.6394	16.6998	29.6557		29.2088	42.7393																21.417	6.72999	32.5834	0.373312	17.0125	15.6232		15.2463	21.3444
													2.07903	39.7941	27.8984	57.0272	15.8316	28.5261		28.0792	41.0864																21.7211	6.1917	32.3346	0.813287	18.2528	15.8627		15.4858	21.6797
													2.06781	39.3337	25.4708	56.3616	15.6206	27.7709		27.3241	39.9814																22.2484	6.27624	32.5109	0.783951	18.8977	16.1434		15.7665	22.0727
													2.66181	39.161	26.7488	53.9099	15.5822	27.6128		27.1659	39.75																22.1678	7.37537	32.0858	0.743955	19.0687	16.2883		15.9114	22.2755
													2.15747	35.9765	24.015	53.2586	15.6158	26.2047		25.7578	37.6897																20.8711	7.54728	32.0755	0.551964	18.5783	15.9248		15.5479	21.7666
													1.70917	32.7152	23.7503	54.4414	14.4526	25.4137		24.9669	36.5324																20.7718	6.88217	33.869	0.349314	18.1065	15.9958		15.6188	21.8659
													2.71785	29.358	21.4361	52.2003	14.4286	24.0282		23.5813	34.505																21.6094	7.24291	32.2828	0.802618	17.6429	15.9161		15.5392	21.7545
													1.96694	29.6138	20.9408	54.3552	14.1792	24.2112		23.7643	34.7727																20.232	7.31337	31.4742	0.634626	18.4135	15.6135		15.2366	21.3309
													1.32251	30.6689	20.8009	52.2722	12.8912	23.5911		23.1443	33.8655																21.5784	7.27391	31.4845	0.773291	18.2549	15.873		15.4961	21.6941
													1.40095	30.0742	18.517	50.9601	12.8193	22.7543		22.3075	32.641																20.9083	8.04047	30.1265	0.447974	17.0022	15.3051		14.9281	20.899
													0.919033	29.6649	16.7587	51.1229	12.7233	22.2378		21.7909	31.8852																18.1474	8.6774	30.8625	0.519967	15.4013	14.7217		14.3448	20.0823
													0.644452	29.6521	16.562	49.6432	12.577	21.8158		21.3689	31.2677																17.9365	8.63513	28.3433	0.519967	13.7447	13.8359		13.459	18.8422
													0.868601	31.5705	15.3029	47.5842	11.5338	21.372		20.9252	30.6184																17.9737	9.16777	27.6384	0.293311	12.2118	13.457		13.0801	18.3117
													1.41778	31.8391	13.0644	48.7717	10.9677	21.2121		20.7653	30.3845																18.712	8.6013	26.4669	0.442636	9.59101	12.7628		12.3858	17.3398
													1.1768	31.5641	12.656	49.514	11.5338	21.2889		20.8421	30.4968																18.4142	9.42423	24.1654	0.599968	8.13433	12.1476		11.7707	16.4787
													0.622032	31.4938	11.722	51.1852	11.3011	21.2648		20.818	30.4616																18.3894	9.11987	22.0921	0.591961	6.97229	11.4331		11.0562	15.4783
													0.672464	30.6945	11.8203	49.8731	10.8382	20.7797		20.3329	29.7517																19.0656	8.81831	22.9836	0.757292	6.76419	11.6778		11.3009	15.8209
													0.442706	29.0318	10.9506	51.9418	10.9917	20.6717		20.2249	29.5937																19.4565	9.33687	18.0386	0.607967	5.90502	10.669		10.292	14.4086
													0.756518	27.139	9.46079	49.0974	11.0733	19.5054		19.0586	27.8871																19.4999	8.92822	16.8878	0.767952	5.48676	10.3141		9.9372	13.9118
													0	25.6682	9.73304	47.2873	10.2147	18.5806		18.1338	26.534																19.897	8.6633	15.001	0.474641	4.80684	9.76857		9.39163	13.148
													0.638843	22.4261	9.22635	45.8507	10.3346	17.6953		17.2485	25.2385																17.7441	8.21802	13.5393	0.341315	4.49572	8.8677		8.49076	11.8868
													0.812559	21.2623	8.14868	45.4389	9.49034	17.0306		16.5837	24.2658																18.0481	8.31102	12.1605	0.538635	3.90234	8.59213		8.21519	11.501
													1.03112	16.3576	7.40376	42.5944	9.10181	15.2977		14.8509	21.7303																19.3634	8.02638	11.1342	0.591961	3.77253	8.5777		8.20076	11.4808
													1.03671	14.2218	7.22983	40.5928	8.31754	14.2797		13.8329	20.2407																19.7419	8.12502	8.73936	0.527967	3.34604	8.09606		7.71912	10.8066
													0.728506	13.4544	6.74959	39.6447	8.64132	13.8437		13.3969	19.6027																19.1773	7.61491	8.24177	0.346645	3.06789	7.68971		7.31277	10.2377
													0.907832	10.6407	5.98199	38.8881	8.01775	12.8873		12.4404	18.2033																19.6054	6.85681	7.36057	0.610628	2.61873	7.41043		7.03349	9.8467
													0.644452	10.2059	5.60386	36.9439	7.43974	12.1676		11.7207	17.1502																17.5828	7.23163	7.40205	0.442636	2.51777	7.03538		6.65844	9.32165
													1.6027	7.94858	6.24669	39.0078	6.9073	12.3426		11.8958	17.4063																17.8992	6.05924	5.37009	0.49597	2.63315	6.49154		6.1146	8.56028
													0.756518	7.94858	5.1123	42.3646	6.35088	12.5066		12.0597	17.6462																17.0493	5.80278	4.10535	0.735955	2.70114	6.0789		5.70196	7.9826
													0.840572	6.42665	4.70014	45.3718	6.37007	12.7419		12.295	17.9905																17.223	5.74642	5.14205	0.615967	2.8227	6.31002		5.93309	8.30617
													0.678073	5.38431	4.55267	44.5482	6.80417	12.3935		11.9466	17.4807																16.3048	5.07003	4.03277	0.503969	2.43123	5.66855		5.29161	7.40812
													0.82937	6.13888	4.27285	47.1149	6.52836	12.9769		12.53	18.3343																15.5975	4.52048	3.8358	0.575962	2.05624	5.31719		4.94025	6.91622
													1.04232	5.16689	4.00816	46.8515	6.07267	12.6283		12.1815	17.8243																14.7475	4.58811	3.41075	0.759953	2.14896	5.13105		4.75411	6.65563
													0.756518	4.60416	3.30863	46.2577	6.38925	12.2633		11.8164	17.2902																14.9956	4.19356	4.26085	0.701289	2.51777	5.33382		4.95688	6.93951
													1.07594	4.09897	3.30484	46.32	6.28612	12.2172		11.7703	17.2227																16.8011	4.49229	3.13085	1.1786	2.18399	5.55736		5.18042	7.25246
													0.409084	3.51067	3.5355	43.873	6.29332	11.5243		11.0775	16.2089																16.0194	3.675	2.7058	0.535966	2.09539	5.0063		4.62937	6.48099
													1.78762	3.73449	3.01369	42.3933	6.35807	11.4574		11.0106	16.1111																15.2935	3.76237	3.24487	0.607967	1.99855	4.98144		4.6045	6.44619
													0.0784616	2.69216	2.90403	39.6303	6.466	10.3542		9.90736	14.4968																16.1807	3.99628	3.1101	0.375973	1.84815	5.10223		4.72529	6.61529
													1.2945	2.85202	2.45405	40.2049	5.4323	10.4476		10.0007	14.6334																15.5664	3.66373	2.41553	0.514637	1.52467	4.737		4.36006	6.10397
													1.15999	2.66017	2.2612	41.6798	5.75128	10.7025		10.2557	15.0064																15.5788	3.44108	2.36367	0.463973	1.34954	4.63942		4.26248	5.96737
													0.577209	2.31487	2.28012	44.4907	5.4347	11.0195		10.5727	15.4703																14.3504	3.43827	2.1667	0.685291	1.70804	4.46974		4.0928	5.72982
													0.907832	2.11664	2.2423	45.6687	5.44429	11.276		10.8291	15.8455																13.8231	3.27763	3.28635	0.583961	1.43608	4.48141		4.10447	5.74616
													0.694884	2.31487	2.43137	45.6591	4.8495	11.19		10.7431	15.7197																12.7621	3.52563	3.50405	0.789289	1.40311	4.39684		4.0199	5.62776
													0.756518	2.28289	1.98518	47.8284	4.89507	11.5496		11.1028	16.2459																13.3888	2.73371	2.27037	0.415977	1.43195	4.04815		3.67121	5.1396
													0.778938	1.7969	1.42933	45.0893	4.413	10.7015		10.2547	15.0049																12.607	2.81262	2.49845	0.655963	1.37426	3.98966		3.61272	5.05772
													0.554789	1.4388	1.65998	42.9775	3.98129	10.1225		9.67565	14.1577																12.4705	2.8408	2.63322	1.11194	1.51025	4.11335		3.73641	5.23088
													0.302611	1.50914	1.4747	43.1068	4.1156	10.1018		9.65494	14.1274																11.7198	2.07424	1.46175	0.514637	1.48552	3.45119		3.07425	4.30387
													0.896613	1.09989	1.70914	40.1906	3.44165	9.46758		9.02074	13.1994																10.9691	2.43497	2.32223	0.455973	1.13732	3.46392		3.08698	4.32169
													1.44018	1.70737	1.38395	35.9431	2.99796	8.69452		8.24768	12.0683																9.28775	1.90232	2.49845	0.5813	1.18265	3.09049		2.71356	3.79891
													1.24405	1.12545	1.78854	32.4091	2.65979	7.84539		7.39856	10.8258																8.95893	1.68813	3.6803	0.685291	0.863295	3.17519		2.79825	3.91748
													0.947045	0.645849	1.70158	30.6134	2.45833	7.27324		6.82641	9.98862																8.87827	1.67968	2.6125	0.349314	1.07551	2.91906		2.54212	3.5589
													0.750926	0.895251	1.05876	28.3915	2.23527	6.66634		6.21951	9.10059																7.99726	1.51059	2.66432	0.629296	1.34542	2.82938		2.45244	3.43335
													0.661263	1.1894	1.52007	28.8273	2.11536	6.86267		6.41584	9.38786																7.96004	1.1273	2.21855	1.24526	1.12496	2.73522		2.35828	3.30153
													1.05913	1.1958	1.03985	25.164	1.7652	6.0448		5.59796	8.19112																7.42648	0.837021	2.35333	0.757292	0.970432	2.46891		2.09197	2.92871
													0.773329	1.22777	1.17598	23.4449	1.27113	5.57862		5.13179	7.509																7.48232	0.913111	2.7058	0.562633	0.6861	2.46999		2.09305	2.93022
													0.661263	1.03594	1.54276	21.4768	1.18959	5.18127		4.73443	6.92758																7.14109	0.992021	2.33257	0.733294	0.651077	2.37001		1.99307	2.79025
													1.60831	1.39404	1.47849	17.7704	1.09126	4.6685		4.22167	6.17728																7.61881	0.701742	3.05827	0.623966	0.556296	2.51182		2.13488	2.98877
													1.49622	1.5539	1.47092	16.7074	1.22796	4.49127		4.04444	5.91795																6.66335	0.636928	3.40037	0.757292	0.72731	2.43705		2.06011	2.8841
													1.51864	0.377284	1.17219	14.8973	0.74829	3.74274		3.2959	4.82267																5.18055	0.808837	2.6436	0.599968	0.764395	1.99947		1.62253	2.2715
													1.2945	0.537151	1.16463	12.7999	0.66914	3.29306		2.84622	4.16469																6.1422	0.946937	2.45697	0.658624	0.671676	2.17528		1.79834	2.51763
													1.3057	0.88885	1.12304	10.6594	0.587596	2.91291		2.46608	3.60845																6.08636	0.651015	2.6125	0.986609	0.663439	2.19999		1.82305	2.55222
													1.51304	1.00395	0.835662	8.93549	0.532438	2.56411		2.11728	3.09807																4.49808	0.481919	2.51917	0.826616	0.574838	1.78012		1.40318	1.96442
													1.18241	0.268566	1.4331	8.3848	0.359755	2.32573		1.87889	2.74926																5.01302	0.634106	2.24965	0.877281	0.667558	1.88832		1.51138	2.1159
													1.63632	0.422032	0.956666	6.40233	0.414913	1.96645		1.51962	2.22355																4.32436	0.670745	2.49845	0.922615	0.442978	1.77183		1.39489	1.95281
													1.64752	0.626666	0.869692	5.35841	0.455689	1.7916		1.34476	1.9677																3.24483	0.628473	2.9546	0.733294	0.613986	1.63504		1.2581	1.7613
													1.92212	0.933618	0.828104	4.7407	0.2878	1.74247		1.29563	1.89581																3.02767	0.391741	2.93388	0.642625	0.832385	1.56566		1.18872	1.66418
													1.48502	0.0255647	1.08901	3.91706	0.129507	1.32923		0.882398	1.29115																2.99664	0.766565	3.41075	0.5893	0.583082	1.66927		1.29233	1.80923
													2.7907	0.0511489	0.820534	3.31369	0.153492	1.42591		0.979079	1.43262																2.23353	0.448101	2.59175	1.23459	0.690219	1.43964		1.0627	1.48775
													0.991885	0.7098	0.604997	3.51482	0	1.1643		0.717465	1.04982																2.54374	0.555196	2.36367	0.815956	0.434735	1.34266		0.965721	1.35198
													1.754	0.338917	0.718443	2.61456	0.422108	1.16961		0.72277	1.05758																2.4817	0.152188	2.33257	0.525298	0.469764	1.1923		0.815365	1.14149
													1.09836	0.9464	0.58231	2.15964	0.316579	1.02066		0.573823	0.839637																1.83645	0.355102	1.40993	0.573301	0.412074	0.917371		0.540432	0.756591
													1.8997	0.569116	0.684413	1.69515	0.251826	1.02004		0.573206	0.838733																2.24593	0.19446	1.21295	0.597299	0.360565	0.922242		0.545302	0.763409
													1.64752	0.134283	0.926409	1.79572	0.359755	0.972738		0.525903	0.769518																2.50031	0.177551	1.15075	0.927945	0.333779	1.01807		0.641128	0.897563
													1.55227	0.287749	0.710885	1.676	0.419715	0.929324		0.482489	0.705993																1.762	0.318464	2.8613	1.02927	0.265783	1.24736		0.870425	1.21857
													1.57469	0.479601	0.442405	1.41262	0.259021	0.833667		0.386832	0.566026																1.93572	0.36919	2.71615	0.775952	0.364683	1.23234		0.855399	1.19754
													1.89409	0.524349	0.158808	1.25939	0.155893	0.798505		0.35167	0.514575																1.47661	0.628473	1.92828	0.919946	0.370864	1.06483		0.687895	0.963036
													1.66433	0.633067	0.32897	1.12053	0.155893	0.780558		0.333723	0.488314																0.719695	0.560829	1.42027	0.709288	0.348203	0.751658		0.374718	0.524596
													0.521167	1.0615	0.400816	1.20192	0.347759	0.706633		0.259798	0.380146																1.37734	0.248007	1.28553	1.10927	0.271964	0.858422		0.481483	0.674063
													1.97255	0.620285	0.449975	0.608145	0.371744	0.80454		0.357705	0.523406																1.4704	0.284646	2.15635	0.741294	0.276089	0.985757		0.608817	0.852328
													2.02859	0.88245	0.650382	1.12531	0.434104	1.02417		0.577332	0.844771																1.3277	0.501648	2.41553	0.906617	0.249303	1.08016		0.703219	0.984489
													0.840572	0.345299	0.0831889	0.838002	0.127113	0.446835		0	0																1.36494	0.46501	1.84532	0.69329	0.243122	0.922337		0.545398	0.763543
													1.72037	0	0.113434	1.30727	0.141503	0.656517		0.209682	0.306814																0.620424	0.281825	1.35807	0.727956	0.220455	0.641747		0.264807	0.370723
													1.49062	0.997569	0.32897	1.15404	0.472479	0.888734		0.441899	0.646601																0.632826	0.380466	2.31185	0.586631	0.405893	0.863533		0.486594	0.681219
													1.69236	1.63704	0.449975	0.972082	0.592397	1.06877		0.621936	0.910036																0.589411	0.374832	1.64835	0.655963	0.168945	0.6875		0.31056	0.434777
													1.8997	1.72015	0.268468	0.833209	0.386134	1.02153		0.574698	0.840916																0.924426	0.329739	1.71055	0.701289	0.0679894	0.746798		0.369859	0.517793
													1.44018	0.370883	0.351657	1.09658	0.0623526	0.66433		0.217495	0.318246																0.601812	0.501648	1.43065	0.68263	0.210155	0.685379		0.30844	0.431808
													1.2945	0.581899	0.408374	0.761383	0.167881	0.642807		0.195972	0.286752																0.539766	0.377645	1.30625	0.87462	0.348203	0.689297		0.312358	0.437293
													2.16869	0.748167	0.570967	0.316034	0.167881	0.794348		0.347513	0.508492																0.366048	0.318464	1.30625	0.773291	0.269908	0.606792		0.229853	0.321788
													1.07033	0.671434	0.51425	0.373509	0.31898	0.5897		0.142866	0.209045																0.421884	0.529833	1.1922	1.01328	0.18955	0.669348		0.292409	0.409365
													1.68675	1.09989	0.166378	0.612938	0.27101	0.767393		0.320558	0.469051																0.397062	0.574926	2.11487	0.938614	0	0.805095		0.428156	0.599407
													1.51304	1.45159	0	0	0.354954	0.663915		0.21708	0.317639																1.19741	0.143734	2.0112	0.823955	0.171008	0.869462		0.492523	0.689519
													1.3057	1.5539	0.593654	0.502796	0.283006	0.847811		0.400976	0.586721																0.39087	0.653836	1.18185	0.871951	0.424435	0.704589		0.32765	0.458701
													1.42898	1.3045	0.820534	1.087	0.388535	1.00591		0.559076	0.818058																0.316423	0.549562	1.34773	1.07994	0.0494468	0.66862		0.29168	0.408345
													1.24966	0.242981	0.434846	0.804479	0.0983267	0.566058		0.119223	0.174451																0.86238	0.228278	1.83498	0.653294	0.0205987	0.719905		0.342966	0.480144
													1.50183	0.601082	0.612567	0.780527	0.199061	0.739014		0.292179	0.427526																0.936847	0.211369	1.68982	0.645294	0.158646	0.728396		0.351457	0.49203
													1.50743	0.799335	0.468876	0.804479	0.398123	0.795648		0.348813	0.510394																0.359838	0.50729	0	1.00795	0.257546	0.426524		0.0495848	0.0694174
