# Supplementary material for: Coordination between ESCRT function and Rab conversion during endosome maturation
Source: EMBO J. 2025 Feb 5;44(6):1574–607. doi: 10.1038/s44318-025-00367-7 (PMC11914609; doi:10.1038/s44318-025-00367-7)
Supplement: Supplementary file 7 — Source data Fig. 5 [file 44318_2025_367_MOESM7_ESM.zip › SD figure 5/5G and H/Particle amount per gut area (1000 square micron).csv]

Mock	ubq-1+control(RNAi)
117.19724760	25.55430468
63.89011900	24.03506284
45.18703459	22.28010482
73.04859103	54.75873748
81.41614148	49.70628140
56.33740412	22.97358378
67.35807499	29.07496579
86.14752818	40.99630613
64.88890348	28.54403963
62.36072615	44.09034220
