# Supplementary material for: Coordination between ESCRT function and Rab conversion during endosome maturation
Source: EMBO J. 2025 Feb 5;44(6):1574–607. doi: 10.1038/s44318-025-00367-7 (PMC11914609; doi:10.1038/s44318-025-00367-7)
Supplement: Supplementary file 7 — Source data Fig. 5 [file 44318_2025_367_MOESM7_ESM.zip › SD figure 5/5G and H/ubq-1: control raw particle size.csv]

T1 ubq-1/control 12	T1 ubq-1/control 14	T2 ubq-1/control front	T2 ubq-1/control 4	T2 ubq-1/control 5	T2 ubq-1/control 8	T2 ubq-1/control 10	T3 ubq-1/control 12	T3 ubq-1/control 15	T3 ubq-1/control 17
0.076293945	1.325607300	0.286102295	0.219345093	0.138282776	1.831054687	0.066757202	0.844001770		0.071525574
0.348091125	0.619888306	0.104904175	0.138282776	0.176429749	0.138282776	0.042915344	2.541542053		0.152587891
0.057220459	0.057220459	0.042915344	0.038146973	0.491142273	2.355575562	0.042915344	1.754760742		3.042221069
0.076293945	0.343322754	0.152587891	0.071525574	0.090599060	0.677108765	0.081062317	0.042915344		0.071525574
0.452995300	0.143051147	0.138282776	1.087188721	0.214576721	1.163482666	1.015663147	1.802444458		0.290870667
0.071525574	0.329017639	0.042915344	0.057220459	0.181198120	0.042915344	0.309944153	0.042915344		0.486373901
0.319480896	0.057220459	0.042915344	0.038146973	0.042915344	0.119209290	0.429153442	0.500679016		0.257492065
0.624656677	0.033378601	0.095367432	0.634193420	0.085830688	0.057220459	0.305175781	2.164840698		0.295639038
0.152587891	0.176429749	0.042915344	0.042915344	0.071525574	0.057220459	0.567436218	0.119209290		0.166893005
0.386238098	0.076293945	0.128746033	0.252723694	0.147819519	0.824928284	0.033378601	0.085830688		0.042915344
0.233650208	0.138282776	0.028610229	0.128746033	1.993179321	0.071525574	0.491142273	0.157356262		0.152587891
0.042915344	0.071525574	1.606941223	0.314712524	0.090599060	0.247955322	0.338554382	0.128746033		0.395774841
0.085830688	0.133514404	0.181198120	1.640319824	1.606941223	0.505447388	0.600814819	0.042915344		0.042915344
0.767707825	0.333786011	0.042915344	0.181198120	0.305175781	0.410079956	0.104904175	0.414848328		0.143051147
0.510215759	0.052452087	0.038146973	0.309944153	0.109672546	0.152587891	0.109672546	0.057220459		0.076293945
0.200271606	0.028610229	0.219345093	0.176429749	0.181198120	0.195503235	0.391006470	0.576972961		0.405311584
0.042915344	0.166893005	0.171661377	0.042915344	0.147819519	0.071525574	0.743865967	0.166893005		0.038146973
0.042915344	1.602172852	0.042915344	0.057220459	0.181198120	0.038146973	0.119209290	0.190734863		0.205039978
0.171661377	0.042915344	3.390312195	0.028610229	0.071525574	0.061988831	0.519752502	0.801086426		0.123977661
0.462532043	0.309944153	0.190734863	0.238418579	2.603530884	0.090599060	0.224113464	0.467300415		0.095367432
0.076293945	0.243186951	0.171661377	0.066757202	0.057220459	0.042915344	0.057220459	1.487731934		0.228881836
0.042915344	1.149177551	0.801086426	0.028610229	0.209808350	0.100135803	0.042915344	0.486373901		0.276565552
0.123977661	0.071525574	0.071525574	0.057220459	0.071525574	0.185966492	0.042915344	0.972747803		0.514984131
0.152587891	0.119209290	0.042915344	1.673698425	0.071525574	0.176429749	0.071525574	0.066757202		0.028610229
0.042915344	0.042915344	0.276565552	0.042915344	1.096725464	0.591278076	0.119209290	0.057220459	0.224113464	0.100135803
0.042915344	0.147819519	0.376701355	0.042915344	1.139640808	0.758171082	0.104904175	0.672340393		0.095367432
0.152587891	0.405311584	0.042915344	3.137588501	0.271797180	0.195503235	0.057220459	1.554489136		0.314712524
1.673698425	0.123977661	0.042915344	0.162124634	0.710487366	0.267028809	0.457763672	0.143051147		0.042915344
0.042915344	0.042915344	0.653266907	0.305175781	0.214576721	0.276565552	0.114440918	0.042915344		0.057220459
0.081062317	0.042915344	0.066757202	0.042915344	0.057220459	0.081062317	0.495910645	0.042915344	0.905990601	0.057220459
0.867843628	1.034736633	0.214576721	0.033378601	1.015663147	0.028610229	0.233650208	0.228881836		0.042915344
0.042915344	0.042915344	0.252723694	0.042915344	1.006126404	0.405311584	0.176429749	0.205039978		0.333786011
0.042915344	0.643730164	0.042915344	0.081062317	0.057220459	0.648498535	0.314712524	0.028610229		0.419616699
0.300407410	0.882148743	0.085830688	0.314712524	0.042915344	0.071525574	0.319480896	1.516342163		0.042915344
0.104904175	0.452995300	0.042915344	0.152587891	0.095367432	0.038146973	0.200271606	0.057220459	0.653266907	0.710487366
0.381469727	0.863075256	0.190734863	0.095367432	1.535415649	0.095367432	0.038146973	1.931190491	0.057220459	0.042915344
0.076293945	0.505447388	0.057220459	0.090599060	2.932548523	0.123977661	1.163482666	0.071525574		0.042915344
0.162124634	1.916885376	0.042915344	0.143051147	0.114440918	0.171661377	1.621246338	0.042915344		0.076293945
0.071525574	0.042915344	0.100135803	0.100135803	0.596046448	0.104904175	0.042915344	0.042915344		0.042915344
0.481605530	0.042915344	0.042915344	0.071525574	0.290870667	0.042915344	0.057220459	0.028610229		0.042915344
0.529289246	0.057220459	0.276565552	0.271797180	0.042915344	0.238418579	0.448226929	0.209808350		0.262260437
2.088546753	0.715255737	0.057220459	0.042915344	0.090599060		0.143051147	0.605583191		0.481605530
1.840591431	0.047683716		0.357627869	0.128746033		0.138282776	0.848770142		0.100135803
0.133514404	0.100135803		0.753402710	0.042915344		0.114440918	0.205039978		0.057220459
1.525878906	0.414848328		0.257492065	0.391006470		0.090599060	0.057220459		0.052452087
0.200271606	0.319480896		0.152587891	0.042915344		0.319480896	0.147819519		0.076293945
0.028610229	0.491142273		0.195503235	0.042915344		0.085830688	0.209808350	0.057220459	0.195503235
0.491142273	0.152587891		0.028610229	0.143051147		0.085830688	0.214576721	0.147819519	0.739097595
0.057220459	0.567436218		0.257492065	1.549720764		0.042915344	0.510215759	0.576972961	0.276565552
0.462532043	1.978874207		0.057220459	1.001358032		0.071525574	0.042915344	0.181198120	0.333786011
0.042915344	0.333786011		0.042915344	0.514984131		0.128746033	1.378059387	0.033378601	0.042915344
0.085830688	0.567436218		0.219345093	0.171661377		0.162124634	0.071525574	0.228881836	0.085830688
0.057220459	0.982284546		0.157356262	0.057220459		0.095367432	0.262260437	0.109672546	1.759529114
0.100135803	0.352859497		0.152587891	0.090599060		0.143051147	0.042915344	1.225471497	0.138282776
0.052452087	0.042915344		0.076293945	0.028610229		0.071525574	0.042915344	1.797676086	0.042915344
0.486373901	0.157356262		0.271797180	0.133514404		0.233650208	0.042915344	0.557899475	0.305175781
0.057220459	0.929832458		0.200271606	0.209808350		0.190734863	0.081062317	0.138282776	0.219345093
0.109672546			0.057220459	0.133514404		0.162124634	0.519752502	0.114440918	0.486373901
0.100135803			0.200271606	0.815391541		0.042915344	0.128746033	0.028610229	0.305175781
0.042915344			0.104904175	0.071525574		0.042915344	0.457763672	0.100135803	0.095367432
0.071525574			0.224113464	2.169609070		0.085830688	0.391006470	4.673004150	3.223419189
0.166893005			0.038146973	0.076293945		0.133514404	0.047683716	1.263618469	0.295639038
0.381469727			0.042915344	0.095367432		0.185966492	0.042915344	0.891685486	0.176429749
0.157356262			0.114440918	0.591278076		0.066757202	0.162124634	0.886917114	0.290870667
1.020431519			0.071525574	0.624656677		0.381469727	0.057220459	0.858306885	0.367164612
0.071525574			0.267028809	0.104904175		0.224113464	0.042915344	0.042915344	0.057220459
0.281333923			0.143051147	0.376701355		0.281333923	0.290870667	0.042915344	0.948905945
0.057220459			0.042915344	0.133514404		0.338554382	0.109672546	0.171661377	0.333786011
0.057220459			0.143051147	0.200271606		1.020431519	0.333786011	0.362396240	0.152587891
0.042915344			0.057220459	0.762939453			0.095367432	0.157356262	0.166893005
0.162124634			0.042915344	0.147819519			0.338554382	0.057220459	0.176429749
0.433921814			0.042915344	0.104904175			0.166893005	0.076293945	0.591278076
0.162124634			0.042915344	0.267028809			0.076293945	0.109672546	0.195503235
0.362396240			0.243186951	0.586509705				0.095367432	0.061988831
			0.157356262	0.104904175				0.085830688	0.042915344
			0.047683716	0.271797180				0.085830688	0.057220459
			0.066757202	0.076293945				0.267028809	0.042915344
			0.042915344	0.152587891				0.290870667	0.104904175
			0.042915344	0.090599060				0.615119934	0.042915344
			0.057220459	0.071525574				0.295639038	0.042915344
			0.057220459	0.042915344				0.143051147	0.214576721
			0.104904175	0.057220459				0.290870667	0.147819519
			0.104904175	0.104904175					0.085830688
			0.071525574	0.057220459					0.195503235
			0.300407410	0.290870667					0.209808350
			0.548362732	0.133514404					0.305175781
			0.138282776	0.472068787
			0.085830688	0.042915344
			0.100135803	0.057220459
			0.162124634	0.071525574
			0.128746033	0.061988831
			0.133514404	1.111030579
			0.801086426	0.095367432
			0.171661377	0.042915344
			0.982284546	0.057220459
			0.324249268	0.100135803
			0.042915344	0.085830688
			0.042915344	0.286102295
			0.257492065	0.042915344
			0.290870667	0.057220459
			0.071525574	0.367164612
			0.920295715	0.109672546
			0.071525574	0.042915344
			0.133514404	2.012252808
			0.143051147	0.071525574
			0.557899475	0.576972961
			0.224113464	0.104904175
			1.254081726	0.085830688
			0.300407410	0.143051147
			0.085830688	0.042915344
			0.452995300	0.524520874
			0.057220459	0.095367432
			0.042915344	0.066757202
			0.281333923
			0.243186951
			0.233650208
			0.205039978
