# Supplementary material for: Coordination between ESCRT function and Rab conversion during endosome maturation
Source: EMBO J. 2025 Feb 5;44(6):1574–607. doi: 10.1038/s44318-025-00367-7 (PMC11914609; doi:10.1038/s44318-025-00367-7)
Supplement: Supplementary file 7 — Source data Fig. 5 [file 44318_2025_367_MOESM7_ESM.zip › SD figure 5/5G and H/Mann-Whitney test of particle size (all indivdual particles).csv]

Table Analyzed	Particle size (all indivdual particles)
Column B	ubq-1+control(RNAi)
vs.	vs.
Column A	Mock
Mann Whitney test
P value	0.0001
Exact or approximate P value?	Approximate
P value summary	***
Significantly different (P < 0.05)?	Yes
One- or two-tailed P value?	Two-tailed
Sum of ranks in column A,B	2453508 , 850228
Mann-Whitney U	596400
Difference between medians
Median of column A	0.1764, n=1858
Median of column B	0.1431, n=712
Difference: Actual	-0.03338
Difference: Hodges-Lehmann	-0.01907
