# Supplementary material for: Coordination between ESCRT function and Rab conversion during endosome maturation
Source: EMBO J. 2025 Feb 5;44(6):1574–607. doi: 10.1038/s44318-025-00367-7 (PMC11914609; doi:10.1038/s44318-025-00367-7)
Supplement: Supplementary file 7 — Source data Fig. 5 [file 44318_2025_367_MOESM7_ESM.zip › SD figure 5/5G and H/Mock raw particle size.csv]

T1 control 6	T1 control 13	T2 control 6	T2 control 8	T2 control 12	T2 control 13	T3 control 1	T3 control 7	T3 control 8	T3 control 14
0.090599060	0.224113464	0.677108765	0.104904175	0.247955322		0.324249268	0.500679016	0.219345093	1.468658447
0.433921814	0.042915344	0.185966492	0.100135803	2.865791321		0.276565552	0.457763672	1.950263977	0.853538513
1.063346863	0.166893005	1.611709595	0.090599060	0.042915344		0.185966492	0.915527344	0.448226929	0.829696655
0.591278076	1.516342163	0.996589661	0.271797180	0.243186951		0.109672546	0.886917114	0.090599060	0.157356262
0.214576721	0.090599060	0.042915344	0.391006470	0.042915344		0.114440918	0.042915344	0.042915344	0.143051147
0.114440918	0.042915344	0.057220459	0.391006470	0.691413879		0.028610229	0.176429749	0.391006470	0.643730164
0.071525574	0.338554382	0.281333923	0.042915344	0.109672546		0.181198120	1.001358032	0.686645508	0.071525574
0.362396240	0.333786011	0.271797180	0.162124634	0.119209290		0.152587891	0.796318054	0.896453857	0.042915344
0.510215759	0.057220459	0.553131104	0.104904175	0.157356262	0.042915344	2.384185791	2.155303955	0.200271606	0.681877136
0.042915344	0.219345093	1.435279846	0.042915344	0.491142273	0.109672546	0.195503235	1.740455627	0.500679016	1.006126404
0.042915344	0.305175781	0.095367432	0.348091125	1.673698425	0.314712524	0.371932983	0.190734863	0.090599060	0.381469727
0.348091125	0.042915344	0.219345093	0.267028809	0.057220459		0.100135803	0.743865967	0.209808350	0.076293945
0.567436218	0.238418579	0.295639038	0.152587891	0.247955322	0.095367432	0.090599060	0.600814819	0.028610229	0.042915344
0.224113464	0.147819519	1.177787781	0.109672546	0.128746033		1.025199890	0.042915344	0.038146973	0.081062317
0.858306885	0.185966492	0.042915344	0.152587891	0.672340393	0.381469727	0.071525574	0.200271606	0.338554382	0.700950623
0.181198120	1.163482666	0.605583191	0.042915344	0.171661377	0.071525574	0.123977661	0.491142273	0.057220459	0.281333923
0.386238098	0.181198120	2.441406250	0.195503235	0.190734863	0.104904175	0.972747803	0.991821289	0.042915344	0.114440918
0.033378601	0.076293945	0.696182251	0.157356262	0.042915344	0.057220459	0.281333923	0.357627869	0.486373901	1.001358032
0.367164612	0.214576721	3.981590271	0.100135803	1.277923584	0.448226929	0.705718994	0.796318054	0.658035278	0.157356262
0.109672546	0.085830688	1.058578491	1.525878906	0.143051147	0.104904175	0.171661377	0.042915344	0.352859497	0.314712524
0.176429749	0.133514404	1.406669617	0.104904175	0.472068787		0.209808350	0.076293945	0.104904175	0.042915344
0.114440918	0.205039978	0.119209290	0.643730164	0.848770142		0.357627869	0.114440918	0.042915344	0.295639038
0.085830688	0.057220459	1.206398010	0.801086426	0.114440918	0.257492065	0.329017639	0.700950623	1.339912415	7.395744324
0.028610229	0.057220459	1.616477966	0.658035278	0.100135803	0.157356262	0.243186951	0.042915344	0.457763672	0.214576721
0.071525574	0.128746033	0.076293945	1.907348633	0.653266907	0.071525574	0.448226929	0.090599060	0.071525574	0.429153442
0.038146973	0.071525574	0.205039978	0.166893005	0.219345093	0.157356262	0.085830688	1.211166382	0.472068787	0.290870667
0.071525574	0.305175781	0.200271606	0.309944153	0.042915344	0.343322754	0.185966492	0.095367432	0.143051147	0.166893005
0.438690186	0.329017639	0.290870667	0.190734863	0.147819519	0.948905945	0.085830688	0.247955322	0.100135803	0.324249268
0.395774841	0.395774841	0.109672546	0.271797180	0.457763672	0.104904175	0.071525574	0.391006470	0.071525574	3.318786621
0.042915344	0.047683716	3.318786621	0.114440918	0.467300415	0.042915344	0.424385071	0.200271606	0.133514404	0.042915344
0.166893005	0.238418579	0.042915344	0.438690186	0.209808350	0.171661377	0.042915344	0.371932983	0.233650208	1.168251038
0.238418579	0.391006470	0.605583191	0.057220459	0.162124634		2.260208130	1.058578491	0.114440918	0.338554382
0.085830688	0.081062317	0.057220459	0.057220459	0.276565552	0.104904175	0.057220459	0.343322754	0.209808350	0.538825989
0.958442688	0.357627869	0.028610229	0.071525574	0.042915344	0.252723694	1.478195190	2.236366272	1.358985901	0.720024109
0.114440918	0.095367432	0.057220459	0.095367432	0.061988831	0.371932983	0.305175781	0.572204590	0.362396240	0.276565552
0.157356262	0.109672546	0.042915344	0.610351562	0.042915344	0.109672546	0.271797180	0.200271606	0.872612000	1.244544983
0.076293945	0.057220459	0.090599060	0.114440918	0.076293945	0.190734863	0.047683716	0.095367432	0.042915344	0.081062317
0.052452087	1.163482666	0.944137573	0.071525574	0.557899475	0.300407410	0.081062317	1.006126404	0.257492065	0.057220459
0.028610229	0.119209290	0.252723694	0.295639038	0.309944153	0.672340393	0.295639038	0.119209290	0.090599060	0.333786011
0.262260437	0.085830688	0.224113464	0.042915344	1.654624939	0.104904175	0.133514404	0.076293945	0.829696655	0.042915344
0.281333923	0.810623169	1.349449158	0.104904175	0.367164612	0.200271606	0.624656677	0.114440918	0.042915344	0.114440918
0.243186951	0.214576721	0.042915344	1.101493835	0.481605530	0.438690186	0.200271606	0.677108765	0.476837158	0.448226929
0.090599060	0.057220459	0.386238098	0.057220459	0.152587891	0.057220459	0.677108765	0.414848328	0.810623169	0.338554382
0.104904175	0.095367432	0.238418579	0.071525574	0.114440918	0.133514404	0.071525574	0.648498535	0.371932983	0.085830688
0.143051147	0.767707825	0.209808350	0.190734863	0.748634338	0.247955322	0.119209290	1.635551453	0.863075256	0.042915344
0.224113464	0.076293945	1.983642578	0.138282776	0.071525574	0.057220459	0.071525574	0.095367432	0.576972961	0.710487366
0.467300415	1.239776611	1.783370972	0.057220459	0.057220459	0.119209290	0.042915344	0.195503235	0.085830688	0.057220459
0.305175781	0.238418579	0.033378601	0.486373901	0.143051147	0.162124634	0.038146973	0.066757202	0.109672546	0.243186951
0.042915344	1.320838928	0.085830688	0.104904175	0.076293945	0.152587891	0.410079956	1.115798950	0.042915344	0.071525574
0.071525574	0.047683716	0.514984131	0.071525574	0.524520874	1.044273376	0.042915344	0.271797180	0.085830688	0.123977661
0.686645508	0.157356262	0.076293945	0.057220459	0.138282776	0.262260437	0.534057617	0.128746033	0.648498535	0.042915344
0.071525574	0.071525574	1.006126404	0.047683716	0.081062317	0.600814819	0.300407410	2.455711365	0.138282776	0.424385071
0.162124634	0.252723694	3.728866577	0.467300415	0.076293945	0.720024109	0.081062317	0.438690186	0.634193420	0.176429749
0.343322754	0.329017639	0.042915344	0.057220459	0.071525574	0.505447388	0.104904175	0.185966492	0.247955322	1.015663147
0.042915344	0.209808350	0.143051147	0.085830688	0.534057617	0.123977661	3.929138184	0.681877136	0.224113464	0.977516174
0.042915344	0.090599060	0.104904175	0.057220459	0.376701355	0.696182251	0.333786011	0.057220459	0.123977661	1.158714294
0.224113464	0.042915344	0.042915344	0.286102295	0.205039978	0.095367432	0.057220459	0.138282776	0.071525574	0.109672546
0.152587891	0.615119934	0.243186951	0.171661377	0.886917114	1.482963562	0.920295715	0.057220459	0.071525574	0.424385071
0.109672546	0.271797180	0.052452087	0.572204590	0.042915344	0.042915344	0.185966492	0.586509705	0.104904175	0.214576721
0.572204590	0.996589661	3.809928894	0.414848328	0.176429749	0.114440918	0.042915344	2.140998840	0.419616699	0.109672546
0.777244568	0.095367432	0.104904175	0.233650208	1.134872437	0.147819519	0.042915344	1.411437988	1.101493835	0.066757202
0.152587891	0.042915344	1.645088196	0.042915344	0.042915344	0.257492065	0.042915344	0.190734863	0.128746033	0.100135803
0.205039978	0.100135803	0.338554382	0.042915344	0.662803650	0.057220459	0.309944153	0.100135803	0.376701355	0.057220459
0.128746033	0.085830688	0.352859497	0.162124634	0.419616699	0.405311584	0.386238098	0.095367432	0.071525574	0.329017639
0.352859497	0.057220459	0.057220459	0.519752502	0.057220459	0.104904175	0.033378601	0.143051147	0.042915344	0.042915344
0.152587891	0.114440918	0.152587891	0.109672546	0.658035278	0.085830688	0.042915344	0.100135803	0.290870667	0.042915344
0.109672546	0.271797180	1.778602600	0.514984131	1.749992371	0.333786011	1.053810120	0.915527344	0.042915344	0.205039978
1.511573792	0.262260437		0.090599060	0.581741333	0.042915344	0.066757202	0.238418579	0.057220459	0.042915344
0.209808350	0.343322754		0.314712524	0.042915344	0.104904175	0.748634338	0.391006470	0.481605530	0.114440918
0.114440918	0.510215759		0.042915344	0.729560852	0.133514404	0.720024109	0.133514404	0.100135803	0.057220459
0.510215759	0.057220459	0.133514404	0.152587891	0.343322754	0.042915344	0.305175781	0.057220459	0.309944153	0.133514404
0.090599060	0.157356262	0.166893005	0.042915344	0.100135803	0.081062317	0.629425049	0.104904175	0.042915344	0.123977661
0.348091125	0.782012939		0.090599060	0.505447388	0.267028809	0.534057617	0.076293945	3.280639648	0.104904175
0.638961792	0.319480896	0.176429749	0.123977661	0.448226929	0.510215759	0.042915344	0.634193420	0.271797180	0.295639038
0.090599060	0.152587891	0.042915344	0.042915344	0.066757202	0.109672546	0.376701355	0.252723694	0.085830688	0.071525574
0.352859497	0.042915344	3.662109375	0.042915344	0.042915344	0.905990601	0.171661377	0.057220459	0.205039978	0.376701355
0.071525574	0.042915344		0.176429749	0.247955322	0.090599060	0.686645508	0.414848328	0.090599060	0.090599060
0.381469727	0.181198120	0.147819519	0.195503235	0.114440918	0.123977661	0.057220459	0.081062317	2.708435059	0.100135803
0.348091125	0.777244568	0.123977661	0.309944153	0.119209290	0.042915344	0.057220459	0.877380371	0.157356262	0.338554382
0.462532043	0.114440918	0.386238098	0.042915344	0.214576721	0.200271606	0.057220459	0.395774841	1.654624939	0.634193420
0.238418579	0.367164612	0.042915344	0.042915344	0.042915344	0.057220459	0.114440918	0.042915344	2.017021179	0.057220459
2.174377441	0.691413879	0.314712524	0.219345093	0.028610229	0.042915344	1.292228699	0.042915344	0.104904175	0.128746033
0.076293945	0.190734863	0.448226929	0.371932983	0.085830688	0.023841858	0.710487366	0.042915344	1.673698425	0.181198120
0.720024109	0.452995300	0.710487366	0.100135803	0.143051147	0.324249268	0.057220459	0.042915344	0.109672546	0.672340393
0.863075256	2.264976501	1.420974731	1.239776611	0.810623169	0.166893005	2.942085266	0.319480896	0.057220459	0.057220459
0.844001770	0.629425049	0.042915344	0.166893005	0.209808350	0.205039978	0.171661377	0.233650208	0.085830688	0.457763672
0.224113464	0.395774841	1.139640808	0.042915344	0.257492065	0.042915344	0.143051147	0.610351562	0.042915344	0.696182251
0.538825989	0.128746033	1.196861267	0.214576721	0.143051147	0.877380371	0.638961792	0.553131104	0.042915344	0.057220459
0.047683716	0.038146973	0.042915344	0.042915344	0.114440918	0.720024109	0.057220459	0.629425049	0.147819519	0.233650208
0.448226929	1.015663147	0.123977661	0.219345093	0.753402710	0.133514404	1.516342163	0.324249268	0.042915344	0.071525574
0.295639038	0.042915344	0.138282776	0.042915344	0.095367432	1.158714294	0.090599060	0.147819519	0.071525574	0.071525574
0.228881836	0.395774841	0.057220459	0.042915344	0.953674316	0.133514404	0.085830688	0.057220459	1.039505005	0.057220459
0.457763672	0.672340393	0.071525574	0.724792480	0.042915344	0.085830688	0.100135803	0.104904175	1.497268677	1.564025879
0.953674316	0.071525574	0.057220459	0.076293945	0.114440918	0.252723694	0.224113464	0.042915344	0.452995300	0.171661377
0.185966492	0.476837158	0.071525574	0.090599060	0.286102295	0.109672546	3.447532654	0.486373901	0.295639038	0.057220459
2.174377441	0.085830688	0.534057617	0.042915344	0.243186951	0.514984131	0.391006470	0.109672546	0.181198120	1.015663147
0.057220459	0.042915344	0.233650208	0.267028809	0.414848328	0.057220459	0.529289246	0.128746033	0.057220459	0.376701355
0.219345093	0.214576721	0.205039978	0.057220459	0.352859497	0.247955322	0.100135803	0.123977661	0.057220459	0.085830688
0.066757202	0.042915344	0.042915344	0.138282776	0.495910645	0.329017639	0.166893005	0.681877136	0.214576721	0.181198120
0.915527344	0.171661377	0.057220459	0.371932983	0.233650208	0.534057617	0.104904175	0.219345093	0.357627869	0.057220459
0.238418579	0.052452087	0.357627869	0.190734863	0.171661377	0.920295715	0.433921814	0.400543213	0.920295715	0.147819519
1.559257507	0.324249268	0.290870667	0.042915344	0.138282776	0.128746033	0.071525574	0.138282776	1.730918884	0.233650208
0.329017639	0.057220459	0.319480896	0.243186951	0.329017639	0.901222229	0.147819519	0.123977661	0.057220459	0.190734863
1.773834229	0.085830688	0.057220459	0.276565552	0.042915344	0.433921814	0.281333923	1.645088196	0.090599060	0.042915344
0.133514404	0.295639038	0.104904175	0.410079956	0.138282776	0.891685486	0.109672546	0.071525574	0.033378601	0.605583191
0.038146973	0.452995300	0.200271606	0.190734863	0.071525574	0.100135803	0.648498535	0.419616699	0.305175781	0.123977661
0.195503235	0.672340393	0.815391541	0.042915344	0.581741333	0.262260437	0.462532043	0.300407410	0.042915344	0.576972961
0.114440918	0.057220459	0.071525574	0.205039978	0.457763672	0.042915344	2.169609070	0.176429749	2.737045288	0.042915344
0.481605530	0.290870667	0.252723694	0.042915344	0.629425049	0.042915344	0.042915344	1.296997070	1.268386841	0.290870667
0.500679016	0.443458557		0.243186951	0.085830688	0.057220459	0.104904175	1.783370972	0.629425049	0.238418579
0.591278076	0.095367432		0.519752502	0.467300415	1.149177551	0.066757202	0.171661377	0.057220459	0.100135803
1.530647278	0.166893005		0.057220459	0.057220459	0.443458557	0.119209290	0.042915344	0.376701355	0.667572021
0.324249268	0.090599060		0.362396240	0.133514404	0.042915344	0.348091125	0.100135803	0.271797180	0.042915344
0.071525574	0.200271606		0.042915344	0.123977661	0.042915344	1.463890076	0.181198120	0.195503235	1.120567322
0.410079956	0.877380371		0.095367432	0.057220459	0.209808350	0.290870667	0.185966492	0.147819519	0.071525574
0.405311584	0.042915344		0.119209290	0.071525574	0.572204590	0.095367432	0.643730164	0.042915344	0.824928284
0.071525574	0.042915344		0.104904175	0.400543213	0.057220459	0.057220459	0.519752502	0.071525574	0.042915344
0.309944153	0.076293945		0.433921814	0.267028809	0.467300415	0.329017639	1.125335693	0.400543213	1.859664917
0.796318054	0.138282776		0.042915344	0.505447388	0.042915344	0.081062317	0.185966492	0.090599060	0.371932983
0.190734863	0.185966492		0.233650208	0.076293945	0.343322754	0.095367432	0.090599060	0.071525574	0.309944153
0.605583191	1.597404480		0.500679016	0.429153442	0.853538513	0.042915344	0.648498535	0.057220459	0.057220459
0.100135803	0.362396240		0.143051147	1.029968262	1.258850098	0.286102295	0.057220459	0.190734863	0.147819519
0.071525574	0.042915344		0.195503235	0.844001770	0.157356262	0.233650208	0.057220459	0.314712524	0.181198120
0.109672546	0.209808350		0.314712524	0.300407410	0.133514404	0.476837158	0.166893005	0.133514404	0.042915344
0.090599060	0.548362732		0.391006470	0.252723694	0.042915344	0.042915344	1.287460327	0.290870667	0.071525574
0.042915344	0.166893005		0.085830688	0.762939453	0.085830688	0.257492065	0.104904175	0.071525574	0.123977661
0.772476196	0.109672546		0.119209290	0.224113464	0.786781311	1.888275146	0.057220459	0.057220459	0.662803650
0.662803650	0.081062317		0.033378601	0.076293945	0.567436218	0.042915344	0.057220459	0.271797180	0.281333923
0.042915344	0.343322754		0.138282776	0.195503235	0.095367432	0.171661377	0.071525574	0.042915344	0.991821289
2.770423889	0.195503235		1.926422119	0.114440918	0.486373901	0.042915344	0.586509705	0.100135803	0.042915344
1.120567322	0.095367432		0.224113464	0.605583191	0.123977661	0.128746033	2.474784851	0.514984131	0.123977661
0.290870667	0.333786011		0.085830688	0.071525574	0.042915344	0.128746033	0.920295715	0.119209290	0.042915344
0.462532043	0.424385071		0.128746033	0.214576721	0.042915344	0.815391541	0.162124634	0.119209290	0.400543213
0.419616699	0.042915344		0.042915344	0.104904175	0.391006470	0.028610229	2.117156982	0.057220459	0.715255737
0.057220459	0.090599060		0.042915344	0.352859497	1.044273376	3.299713135	0.510215759	0.114440918	0.658035278
0.324249268	0.338554382		2.508163452	0.114440918	0.185966492	0.042915344	0.076293945	0.348091125	0.238418579
0.305175781	0.071525574		0.166893005	0.152587891	0.324249268	0.281333923	0.057220459	0.314712524	1.006126404
0.867843628	0.042915344		0.042915344	0.071525574	0.767707825	0.147819519	0.047683716	0.090599060	0.042915344
0.042915344	1.025199890		0.100135803	0.410079956	2.169609070	0.700950623	0.085830688	0.061988831	0.681877136
0.548362732	0.128746033		0.042915344	0.247955322	0.076293945	0.076293945	0.042915344	0.166893005	0.057220459
0.019073486	0.147819519		0.090599060	1.201629639	0.071525574	0.133514404	1.468658447	0.534057617	0.090599060
0.042915344	0.028610229		0.252723694	0.028610229	0.209808350	2.636909485	0.147819519	0.138282776	0.076293945
0.376701355	0.195503235		0.042915344	0.200271606	0.042915344	0.395774841	0.333786011	0.214576721	0.057220459
0.152587891	0.052452087		0.338554382	0.057220459	0.576972961	0.190734863	1.797676086	1.363754272	0.300407410
0.076293945	0.042915344		0.147819519	0.209808350	0.591278076	0.090599060	0.357627869	0.057220459	0.057220459
0.104904175	0.133514404		0.057220459	0.848770142	0.267028809	0.042915344	0.071525574	0.286102295	0.176429749
0.133514404	0.085830688		0.672340393	0.071525574	0.486373901	0.119209290	0.128746033	0.767707825	0.977516174
0.238418579	0.071525574		0.114440918	1.029968262	0.376701355	0.996589661	2.498626709	0.185966492	0.395774841
0.152587891	0.114440918		0.081062317	0.147819519	0.686645508	0.076293945	0.057220459	0.066757202	0.233650208
0.190734863	0.185966492		0.224113464	0.700950623	0.634193420	0.042915344	0.648498535	0.061988831	0.057220459
0.076293945	0.205039978		0.495910645	0.314712524	0.739097595	0.071525574	0.643730164	0.128746033	0.133514404
0.166893005	0.185966492		0.143051147	0.338554382	0.057220459	0.205039978	0.867843628	0.152587891	0.042915344
0.329017639	0.567436218		0.367164612	0.176429749	0.081062317	0.300407410	0.057220459	0.233650208	0.166893005
0.987052917	0.324249268		0.057220459	0.219345093	0.100135803	0.114440918	0.076293945	0.057220459	0.166893005
0.109672546	0.114440918		0.028610229	0.042915344	1.201629639	0.543594360	0.104904175	0.047683716	0.042915344
0.147819519	0.028610229		0.042915344	0.071525574	0.443458557	0.209808350	0.057220459	0.181198120	0.090599060
0.476837158	0.038146973		0.119209290	0.071525574	0.653266907	1.034736633	0.171661377	0.057220459	0.057220459
0.357627869	0.128746033		0.042915344	0.104904175	0.982284546	0.119209290	0.371932983	0.138282776	0.109672546
0.033378601	0.267028809		0.042915344	0.491142273	0.085830688	0.114440918	0.052452087	0.119209290	0.314712524
0.085830688	0.157356262		0.071525574	0.042915344	0.100135803	0.495910645	0.042915344	0.319480896
0.648498535	0.281333923		0.805854797	0.042915344	0.224113464	0.133514404	0.376701355	0.276565552
0.042915344	0.638961792		0.896453857	0.042915344	0.033378601	0.314712524	0.391006470	0.519752502
0.071525574	0.185966492		0.057220459	0.052452087	0.429153442	0.886917114	0.090599060	0.653266907
0.057220459			0.042915344	1.134872437	0.743865967	0.705718994	0.400543213	0.042915344
2.498626709			1.111030579	0.553131104	0.042915344	0.176429749	0.662803650	0.557899475
0.042915344			3.185272217	0.162124634	0.071525574	2.193450928	0.057220459	0.443458557
0.143051147			0.104904175	0.042915344	0.290870667	0.963211060	0.042915344	0.457763672
0.433921814			0.095367432	0.076293945	0.042915344	0.185966492	0.190734863	0.176429749
0.119209290			0.824928284	1.440048218	0.114440918	0.696182251	0.085830688	0.438690186
0.042915344			0.314712524	0.109672546	0.109672546	0.109672546	0.219345093	0.042915344
0.305175781			0.276565552	0.181198120	0.214576721	0.333786011	0.958442688	0.042915344
0.905990601			0.767707825	0.209808350	0.042915344	0.605583191	0.176429749	0.309944153
0.190734863			0.057220459		0.314712524	0.076293945	0.224113464	0.271797180
0.333786011			0.486373901		1.277923584	0.081062317	0.119209290	0.057220459
0.219345093			0.143051147		0.209808350	0.815391541	0.042915344	0.042915344
0.166893005			0.042915344		0.672340393	0.166893005	0.243186951	1.368522644
0.066757202			0.114440918		0.205039978	0.057220459	0.071525574	0.715255737
0.662803650			0.147819519		0.209808350	0.329017639	0.271797180	0.181198120
0.100135803			0.095367432		0.090599060	0.267028809	0.057220459	0.252723694
0.438690186			0.128746033		0.925064087	0.057220459	0.085830688	0.109672546
0.057220459			0.071525574		0.114440918	0.166893005	0.200271606	0.081062317
0.667572021			0.042915344		0.042915344	0.452995300	0.042915344
0.157356262			1.039505005		0.042915344	0.090599060	0.042915344
0.042915344			0.042915344		0.662803650	0.042915344	0.271797180
0.162124634			0.071525574		0.267028809	0.090599060	0.147819519
0.228881836			0.114440918		0.109672546	0.257492065	2.131462097
0.071525574			1.039505005		0.576972961	0.071525574	0.472068787
0.042915344			0.162124634		0.071525574	0.057220459	0.128746033
0.333786011			0.767707825		0.619888306	0.319480896	0.119209290
0.448226929			0.042915344		0.133514404	0.090599060	0.071525574
0.343322754			0.119209290		0.548362732	0.963211060	0.133514404
0.085830688			0.205039978		0.147819519	0.371932983	0.128746033
0.076293945			0.071525574			0.672340393	0.314712524
0.295639038			0.076293945			0.123977661	0.505447388
0.567436218			0.405311584				0.686645508
0.605583191			0.524520874				1.182556152
0.114440918			0.071525574				0.219345093
0.133514404			0.042915344				4.224777222
0.085830688			0.057220459				0.090599060
0.071525574			0.123977661				0.057220459
0.052452087							0.104904175
0.042915344							0.042915344
0.023841858							0.042915344
0.500679016							0.090599060
0.166893005							0.200271606
0.042915344							0.128746033
0.176429749							0.042915344
0.705718994							0.095367432
0.090599060							0.071525574
0.734329224							0.181198120
0.138282776							0.200271606
0.042915344							0.529289246
0.171661377							0.057220459
0.238418579							0.128746033
0.042915344							0.319480896
3.304481506							0.138282776
0.152587891							0.443458557
0.181198120							0.071525574
0.333786011							0.085830688
0.143051147							0.190734863
0.648498535							0.057220459
0.066757202							0.548362732
0.224113464							0.100135803
0.233650208							0.209808350
0.429153442							0.100135803
0.066757202							0.262260437
0.214576721							0.071525574
0.114440918							0.119209290
0.090599060
0.381469727
0.085830688
0.381469727
0.128746033
0.076293945
0.095367432
0.057220459
0.658035278
0.600814819
0.309944153
0.057220459
0.057220459
0.648498535
0.343322754
0.076293945
0.295639038
0.181198120
0.371932983
0.042915344
0.057220459
0.071525574
0.596046448
0.190734863
0.219345093
0.638961792
0.042915344
0.042915344
0.128746033
0.166893005
0.171661377
0.209808350
0.257492065
0.414848328
0.300407410
0.042915344
0.567436218
0.057220459
0.042915344
0.395774841
0.200271606
0.200271606
0.305175781
0.147819519
0.228881836
0.610351562
0.228881836
0.181198120
0.057220459
0.042915344
