# Supplementary material for: Coordination between ESCRT function and Rab conversion during endosome maturation
Source: EMBO J. 2025 Feb 5;44(6):1574–607. doi: 10.1038/s44318-025-00367-7 (PMC11914609; doi:10.1038/s44318-025-00367-7)
Supplement: Supplementary file 7 — Source data Fig. 5 [file 44318_2025_367_MOESM7_ESM.zip › SD figure 5/5G and H/Mann-Whitney test of particle amount per gut area (1000 square micron).csv]

Table Analyzed	Particle amount per gut area (1000 square micron)
Column B	ubq-1+control(RNAi)
vs.	vs.
Column A	Mock
Mann Whitney test
P value	<0.0001
Exact or approximate P value?	Exact
P value summary	****
Significantly different (P < 0.05)?	Yes
One- or two-tailed P value?	Two-tailed
Sum of ranks in column A,B	153 , 57
Mann-Whitney U	2
Difference between medians
Median of column A	66.12, n=10
Median of column B	28.81, n=10
Difference: Actual	-37.31
Difference: Hodges-Lehmann	-36.62
