# Supplementary material for: Coordination between ESCRT function and Rab conversion during endosome maturation
Source: EMBO J. 2025 Feb 5;44(6):1574–607. doi: 10.1038/s44318-025-00367-7 (PMC11914609; doi:10.1038/s44318-025-00367-7)
Supplement: Supplementary file 7 — Source data Fig. 5 [file 44318_2025_367_MOESM7_ESM.zip › SD figure 5/5C + 6B/Ordinary one-way ANOVA of mean particle size values per worm.xlsx]

## Sheet: Sheet1
	Table Analyzed	Mean particle size values per worm
	Data sets analyzed	A-D
	ANOVA summary
	F	15.02
	P value	<0.0001
	P value summary	****
	Significant diff. among means (P < 0.05)?	Yes
	R squared	0.5559
	Brown-Forsythe test
	F (DFn, DFd)	1.815 (3, 36)
	P value	0.1619
	P value summary	ns
	Are SDs significantly different (P < 0.05)?	No
	Bartlett's test
	Bartlett's statistic (corrected)	5.405
	P value	0.1444
	P value summary	ns
	Are SDs significantly different (P < 0.05)?	No
	ANOVA table	SS	DF	MS	F (DFn, DFd)	P value
	Treatment (between columns)	0.294	3	0.09799	F (3, 36) = 15.02	P<0.0001
	Residual (within columns)	0.2348	36	0.006522
	Total	0.5288	39
	Data summary
	Number of treatments (columns)	4
	Number of values (total)	40
