# Supplementary material for: Coordination between ESCRT function and Rab conversion during endosome maturation
Source: EMBO J. 2025 Feb 5;44(6):1574–607. doi: 10.1038/s44318-025-00367-7 (PMC11914609; doi:10.1038/s44318-025-00367-7)
Supplement: Supplementary file 7 — Source data Fig. 5 [file 44318_2025_367_MOESM7_ESM.zip › SD figure 5/5C + 6B/ Mock raw size measurements.csv]

T1 control 14	T1 control 9	T1 control 13	T2 control 11	T2 control 14	T2 control 16	T1 control 1	T1 control 7	T2 control 20	T1 control 8
0.114440918	0.352859497	3.938674927	0.042915344	1.072883606	0.395774841	0.023841858	0.205039978	0.071525574	0.820159912
0.157356262	0.467300415	1.840591431	0.095367432	1.082420349	0.100135803	0.391006470	0.157356262	0.495910645	4.096031189
0.138282776	0.100135803	0.057220459	0.081062317	0.042915344	0.090599060	0.085830688	0.481605530	0.095367432	0.090599060
0.100135803	0.252723694	0.166893005	0.190734863	1.177787781	0.138282776	0.052452087	0.090599060	1.339912415	0.042915344
0.700950623	0.343322754	0.224113464	0.329017639	1.792907715	0.247955322	0.042915344	0.038146973	0.882148743	1.850128174
0.057220459	0.071525574	0.333786011	0.524520874	0.305175781	0.162124634	0.138282776	0.095367432	0.452995300	0.519752502
1.759529114	0.042915344	0.033378601	0.042915344	0.667572021	0.553131104	0.033378601	0.915527344	0.581741333	1.645088196
0.185966492	1.821517944	0.033378601	0.090599060	0.743865967	0.042915344	0.138282776	0.100135803	1.158714294	0.839233398
0.042915344	0.185966492	13.818740845	0.042915344	0.042915344	0.667572021	0.042915344	0.658035278	0.638961792	0.596046448
0.452995300	0.028610229	2.050399780	0.433921814	0.042915344	0.042915344	0.095367432	0.343322754	0.138282776	0.329017639
0.057220459	0.038146973	0.405311584	0.157356262	0.143051147	0.534057617	0.104904175	0.042915344	0.424385071	0.157356262
0.386238098	0.267028809	0.119209290	0.042915344	0.748634338	0.042915344	0.028610229	1.015663147	1.988410950	0.309944153
0.281333923	0.457763672	0.247955322	0.071525574	0.133514404	0.214576721	0.114440918	0.190734863	1.907348633	0.057220459
0.042915344	0.233650208	0.257492065	0.057220459	0.219345093	0.219345093	0.181198120	0.152587891	0.042915344	0.042915344
0.090599060	0.844001770	2.155303955	0.042915344	0.286102295	0.042915344	0.057220459	0.114440918	0.061988831	0.042915344
0.367164612	0.648498535	0.042915344	0.042915344	0.524520874	3.199577332	0.166893005	0.228881836	0.090599060	0.448226929
0.057220459	0.305175781	0.472068787	0.748634338	2.713203430	0.042915344	0.057220459	0.071525574	0.119209290	0.100135803
2.560615540	0.658035278	0.042915344	0.634193420	0.820159912	0.071525574	2.088546753	0.095367432	0.042915344	0.085830688
1.893043518	0.948905945	0.042915344	0.071525574	0.500679016	0.042915344	1.034736633	0.090599060	0.147819519	1.773834229
0.576972961	0.042915344	0.033378601	0.095367432	0.095367432	0.209808350	0.567436218	0.667572021	0.581741333	0.195503235
0.042915344	0.138282776	0.209808350	0.157356262	1.769065857	0.071525574	1.220703125	0.243186951	0.028610229	1.244544983
0.128746033	0.057220459	0.071525574	0.071525574	0.033378601	0.119209290	0.023841858	0.271797180	0.391006470	0.057220459
0.057220459	0.071525574	0.042915344	0.085830688	0.667572021	0.095367432	0.042915344	4.539489746	0.047683716	0.233650208
0.042915344	0.038146973	0.844001770	0.472068787	0.333786011	0.724792480	0.133514404	0.090599060	0.410079956	0.066757202
0.042915344	0.104904175	0.190734863	0.033378601	0.510215759	0.476837158	0.629425049	0.553131104	0.720024109	0.066757202
0.600814819	0.185966492	0.476837158	0.290870667	0.081062317	0.648498535	0.333786011	2.460479736	0.057220459	0.166893005
0.109672546	0.038146973	0.166893005	0.071525574	0.028610229	0.085830688	0.171661377	2.584457397	0.939369202	0.042915344
1.044273376	0.486373901	0.071525574	0.033378601	0.057220459	0.133514404	0.028610229	0.028610229	0.286102295	1.120567322
0.529289246	0.042915344	0.042915344	0.133514404	0.267028809	0.028610229	0.143051147	0.095367432	0.057220459	0.162124634
0.057220459	0.114440918	0.052452087	0.200271606	0.486373901	0.057220459	0.438690186	0.481605530	0.219345093	0.128746033
0.042915344	0.057220459	0.352859497	0.042915344	0.152587891	0.224113464	0.057220459	1.630783081	0.042915344	0.042915344
0.438690186	0.166893005	0.209808350	1.573562622	0.061988831	0.057220459	0.114440918	0.028610229	0.228881836	0.696182251
0.152587891	0.042915344	0.042915344	0.033378601	0.734329224	0.724792480	0.548362732	0.214576721	0.061988831	0.128746033
0.042915344	0.042915344	0.624656677	0.071525574	0.438690186	0.057220459	0.138282776	0.090599060	0.100135803	0.181198120
0.782012939	0.095367432	0.262260437	0.567436218	0.104904175	0.104904175	0.624656677	0.214576721	0.081062317	0.123977661
1.611709595	0.181198120	0.042915344	0.071525574	0.071525574	0.076293945	0.057220459	0.219345093	0.138282776	0.243186951
0.872612000	0.200271606	0.486373901	0.085830688	0.357627869	0.057220459	0.042915344	0.042915344	0.019073486	0.052452087
0.395774841	0.076293945	0.176429749	0.438690186	0.510215759	0.104904175	0.042915344	0.042915344	0.042915344	0.162124634
0.953674316	0.057220459	2.870559692	0.071525574	0.085830688	1.626014709	3.957748413	0.524520874	12.073516846	0.119209290
0.100135803	0.147819519	0.042915344	0.100135803	0.047683716	0.133514404	0.057220459	0.076293945	0.247955322	0.042915344
0.352859497	1.564025879	0.114440918	0.300407410	0.114440918	0.109672546	0.081062317	0.152587891	0.104904175	0.057220459
0.095367432	0.605583191	0.042915344	0.071525574	0.066757202	0.100135803	0.071525574	0.295639038	0.061988831	0.486373901
3.919601440	1.459121704	0.991821289	0.057220459	0.057220459	0.133514404	0.500679016	1.001358032	0.061988831	0.042915344
0.691413879	1.616477966	0.209808350	0.123977661	0.700950623	1.688003540	0.534057617	0.381469727	0.271797180	0.166893005
3.681182861	0.128746033	0.042915344	0.414848328	0.958442688	0.476837158	0.057220459	0.696182251	0.100135803	0.042915344
1.759529114	0.071525574	0.567436218	0.042915344	0.095367432	0.057220459	0.700950623	0.257492065	0.028610229	0.042915344
4.200935364	0.753402710	4.262924194	0.405311584	1.740455627	0.333786011	0.844001770	0.128746033	2.603530884	0.147819519
0.057220459	3.275871277	0.042915344	0.205039978	0.739097595	0.538825989	0.228881836	0.457763672	0.071525574	0.095367432
3.166198730	0.267028809	0.243186951	0.090599060	0.071525574	3.719329834	0.386238098	0.619888306	0.214576721	0.233650208
1.282691956	0.939369202	0.042915344	0.085830688	1.773834229	0.095367432	1.082420349	1.187324524	0.262260437	0.104904175
0.400543213	0.171661377	0.042915344	0.472068787	0.033378601	0.109672546	0.042915344	0.710487366	0.033378601	0.143051147
0.042915344	0.147819519	0.553131104	0.700950623	0.057220459	0.042915344	0.057220459	0.267028809	0.238418579	0.042915344
0.371932983	0.329017639	0.042915344	0.071525574	1.149177551	0.138282776	0.181198120	0.066757202	0.047683716	0.076293945
0.643730164	0.391006470	0.109672546	0.648498535	0.333786011	0.162124634	6.394386292	0.138282776	0.042915344	3.309249878
0.615119934	1.192092896	0.066757202	0.224113464	2.808570862	0.095367432	0.944137573	2.160072327	0.147819519	0.133514404
0.071525574	0.123977661	0.529289246	0.047683716	0.171661377	0.057220459	0.109672546	2.465248108	0.181198120	0.147819519
0.019073486	0.042915344	0.734329224	0.224113464	0.190734863	0.033378601	0.190734863	0.042915344	0.147819519	0.910758972
1.688003540	0.047683716	0.472068787	0.114440918	0.076293945	0.071525574	1.692771912	0.057220459	0.100135803	0.138282776
0.042915344	0.057220459	0.100135803	0.286102295	0.262260437	0.114440918	0.033378601	0.081062317	0.309944153	0.071525574
0.376701355	0.100135803	0.524520874	0.801086426	0.042915344	0.901222229	2.241134644	0.596046448	0.109672546	0.057220459
0.271797180	0.042915344	0.171661377	0.028610229	0.133514404	0.081062317	0.438690186	1.034736633	0.205039978	0.057220459
0.977516174	2.956390381	0.247955322	5.273818970	0.243186951	0.057220459	0.157356262	1.082420349	0.057220459	0.090599060
2.503395081	0.171661377	0.324249268	1.235008240	0.224113464	0.844001770	1.044273376	1.468658447	0.057220459	0.042915344
1.411437988	2.355575562	0.343322754	0.076293945	0.052452087	0.052452087	0.352859497	1.120567322	0.205039978	0.128746033
0.042915344	0.109672546	0.028610229	0.233650208	0.071525574	0.066757202	0.629425049	0.720024109	0.686645508	0.095367432
0.100135803	0.123977661	0.228881836	0.057220459	0.100135803	0.038146973	1.287460327	0.491142273	0.042915344	0.042915344
0.524520874	0.042915344	0.061988831	0.228881836	0.076293945	0.095367432	0.057220459	0.329017639	0.109672546	0.042915344
0.057220459	0.233650208	0.166893005	0.123977661	0.042915344	0.185966492	0.071525574	0.057220459	1.053810120	0.071525574
0.147819519	0.205039978	0.042915344	0.042915344	0.185966492	0.858306885	0.338554382	0.243186951	0.100135803	0.858306885
0.877380371	0.162124634	0.085830688	9.922981262	0.391006470	0.085830688	5.221366882	0.224113464	0.042915344	0.495910645
3.132820129	0.114440918	0.042915344	0.057220459	0.329017639	0.581741333	0.104904175	0.791549683	1.215934753	0.104904175
0.042915344	0.905990601	0.252723694	0.042915344	0.061988831	1.125335693	0.309944153	0.052452087	0.071525574	0.362396240
0.042915344	0.119209290	0.033378601	0.071525574	0.801086426	0.939369202	0.104904175	2.856254578	0.557899475	0.057220459
0.119209290	0.457763672	0.042915344	0.190734863	0.791549683	0.042915344	0.042915344	0.085830688	0.147819519	0.109672546
0.066757202	0.119209290	0.109672546	0.095367432	1.616477966	0.133514404	0.662803650	0.014305115	0.061988831	0.042915344
0.505447388	0.061988831	0.395774841	0.042915344	0.166893005	0.414848328	1.444816589	0.071525574	0.295639038	0.104904175
0.081062317	0.042915344	0.042915344	0.329017639	0.572204590	0.648498535	0.095367432	0.061988831	0.042915344	0.042915344
0.252723694	0.185966492	0.042915344	0.095367432	1.797676086	0.443458557	1.444816589	1.120567322	0.042915344	0.123977661
0.944137573	0.247955322	0.109672546	0.185966492	0.662803650	0.801086426	0.033378601	0.510215759	0.195503235	0.367164612
0.081062317	0.042915344	0.057220459	0.214576721	0.042915344	0.510215759	0.233650208	0.329017639	0.042915344	0.705718994
0.314712524	0.042915344	0.042915344	0.057220459	0.085830688	0.057220459	2.250671387	1.001358032	0.910758972	0.104904175
1.192092896	0.233650208	0.042915344	0.095367432	1.006126404	0.424385071	0.405311584	0.362396240	0.042915344	0.419616699
1.649856567	0.257492065	0.305175781	0.052452087	0.152587891	0.514984131	0.114440918	0.114440918	0.290870667	0.042915344
0.391006470	0.071525574	0.042915344	0.038146973	0.362396240	0.977516174	0.543594360	0.042915344	0.205039978	0.286102295
0.877380371	0.066757202	0.042915344	0.123977661	0.109672546	0.162124634	1.115798950	0.185966492	0.042915344	0.028610229
0.100135803	0.982284546	0.042915344	0.205039978	0.057220459	0.100135803	5.755424500	0.104904175	0.042915344	0.367164612
0.109672546	1.478195190	0.281333923	0.071525574	0.042915344	0.162124634	0.247955322	0.228881836	0.262260437	0.185966492
0.567436218	0.057220459	0.057220459	0.033378601	0.133514404	0.395774841	0.023841858	0.152587891	0.739097595	0.262260437
0.138282776	0.176429749	0.085830688	0.171661377	0.076293945	0.152587891	3.948211670	0.448226929	0.138282776	0.042915344
0.042915344	0.128746033	0.057220459	0.042915344	0.233650208	0.424385071	0.138282776	1.201629639	0.238418579	0.143051147
0.834465027	0.267028809	0.147819519	0.152587891	0.023841858	0.033378601	0.319480896	0.338554382	0.066757202	0.572204590
0.677108765	0.133514404	0.042915344	0.042915344	0.090599060	0.138282776	0.152587891	0.162124634	0.042915344	0.338554382
0.267028809	0.081062317	0.214576721	0.419616699	0.057220459	0.209808350	1.769065857	0.247955322	0.042915344	0.057220459
0.553131104	0.090599060	0.901222229	0.071525574	0.128746033	0.052452087	0.028610229	0.152587891	0.543594360	0.123977661
0.925064087	0.057220459	0.109672546	0.267028809	0.472068787	0.052452087	0.057220459	5.087852478	0.696182251	1.478195190
0.042915344	0.391006470	0.123977661	0.071525574	1.211166382	0.433921814	2.632141113	0.810623169	0.329017639	0.100135803
4.005432129	0.042915344	0.042915344	0.786781311	0.414848328	0.033378601	0.777244568	2.722740173	0.104904175	0.615119934
0.042915344	0.042915344	0.071525574	0.033378601	0.042915344	0.042915344	0.028610229	0.104904175	0.090599060	0.057220459
0.181198120	0.009536743	0.195503235	4.024505615	1.339912415	0.257492065	0.061988831	0.081062317	0.143051147	0.042915344
0.057220459	0.071525574	0.152587891	0.057220459	0.085830688	0.109672546	2.994537354	1.354217529	1.115798950	0.538825989
0.700950623	0.066757202	0.233650208	2.241134644	1.406669617	0.982284546	0.042915344	1.282691956	0.085830688	0.057220459
6.608963013	0.066757202	0.095367432	0.085830688	0.190734863	0.042915344	1.349449158	0.233650208	0.295639038	0.176429749
0.567436218	0.276565552	0.443458557	0.071525574	0.038146973	0.710487366	0.052452087	0.019073486	0.042915344	0.100135803
0.543594360	0.200271606	0.033378601	0.405311584	0.166893005	0.257492065	1.111030579	0.157356262	0.042915344	0.042915344
0.042915344	0.243186951	0.085830688	0.438690186	0.128746033	0.929832458		0.281333923	0.123977661	0.371932983
0.081062317	0.123977661	0.042915344	0.057220459	0.081062317	1.678466797		0.224113464	0.061988831	0.057220459
0.195503235	0.219345093	0.066757202	0.214576721	0.143051147	1.740455627		0.057220459	0.066757202	0.243186951
0.367164612	0.419616699	0.042915344	0.042915344	0.100135803	0.457763672		0.047683716	0.100135803	0.057220459
0.090599060	0.252723694	0.042915344	2.117156982	0.357627869	2.622604370		0.162124634	0.042915344	0.042915344
0.028610229	0.061988831	0.171661377	9.961128235	0.400543213	1.621246338		0.066757202	0.066757202	0.205039978
0.171661377	0.519752502	0.209808350	0.567436218	0.081062317	0.667572021		0.042915344	0.200271606	0.271797180
0.252723694	0.061988831	0.171661377	0.042915344	0.042915344	0.400543213		0.047683716	0.405311584	0.476837158
0.658035278		0.119209290	0.214576721	1.606941223	0.057220459		0.147819519	2.388954163	0.042915344
0.219345093		1.301765442	0.720024109	0.085830688	0.309944153		0.171661377	0.195503235	0.710487366
0.057220459		0.090599060	0.185966492	0.782012939	0.863075256		1.473426819	0.724792480	0.042915344
0.042915344		0.290870667	0.057220459	0.047683716	0.367164612		0.090599060	0.176429749	0.329017639
0.057220459		0.286102295	0.281333923	0.152587891	0.720024109		0.042915344	0.419616699	1.316070557
0.042915344		0.038146973	1.978874207	1.130104065	0.238418579		0.200271606	3.237724304	0.753402710
0.042915344		0.972747803	0.286102295	0.042915344	0.162124634		0.448226929	0.400543213	0.123977661
0.090599060		0.214576721	0.033378601	0.171661377	0.143051147		1.034736633	1.196861267	0.152587891
0.057220459		0.076293945	0.057220459	0.739097595	0.042915344		0.500679016	0.028610229	0.095367432
0.619888306		0.305175781	0.171661377	0.042915344			0.281333923	0.114440918	0.028610229
0.114440918		0.057220459	11.062622070	0.128746033				0.028610229	1.544952393
0.224113464		0.042915344	0.042915344	0.281333923				0.042915344	0.195503235
0.185966492		0.057220459	1.120567322	0.152587891				0.276565552	0.071525574
0.166893005		0.042915344	0.448226929	0.095367432				0.057220459	0.100135803
0.104904175		0.138282776	0.963211060	0.042915344				0.290870667	0.042915344
0.872612000		0.367164612	0.071525574	0.271797180				0.042915344	0.066757202
0.138282776		0.171661377	0.057220459	1.182556152				0.076293945	0.257492065
0.157356262		0.171661377	0.433921814	0.042915344				0.085830688	0.061988831
0.042915344		0.042915344	0.357627869	0.090599060				0.481605530	0.033378601
0.042915344		0.462532043	0.247955322	0.085830688				0.152587891	0.782012939
0.734329224		0.462532043	0.100135803	0.247955322				0.510215759	0.057220459
0.057220459		0.247955322	1.273155212	0.042915344				0.123977661	0.863075256
0.042915344		0.071525574	1.544952393	0.166893005				0.386238098	0.123977661
0.138282776		0.109672546	0.057220459	0.066757202				0.438690186	0.047683716
0.338554382		0.042915344	0.424385071	0.386238098				0.042915344	0.319480896
2.064704895		0.104904175	0.057220459	0.181198120				0.071525574	0.057220459
0.514984131		0.042915344	0.042915344	0.090599060				0.042915344	0.090599060
1.163482666		6.589889526	0.348091125	0.076293945				4.043579102	0.042915344
0.090599060		0.090599060	0.042915344	0.810623169				0.042915344	0.147819519
0.138282776		1.478195190	1.506805420	0.100135803				0.710487366	0.042915344
0.348091125		0.038146973	0.042915344	0.028610229				0.400543213	0.042915344
0.443458557		0.252723694	0.071525574	0.591278076				0.133514404	0.071525574
1.649856567		0.090599060	0.057220459	0.238418579				8.444786072	0.042915344
0.524520874		0.019073486	0.042915344	0.042915344				0.247955322	1.435279846
0.591278076		0.286102295	0.305175781	0.224113464				2.102851868	0.071525574
0.171661377		0.042915344	0.023841858	0.133514404				1.053810120	0.853538513
0.042915344		4.568099976	0.343322754	0.233650208				0.233650208	0.057220459
0.615119934		1.163482666	1.120567322					0.419616699	0.257492065
0.042915344		0.276565552	0.033378601					0.181198120	0.033378601
0.042915344		0.066757202	0.696182251					0.848770142	0.181198120
1.139640808		0.104904175	1.549720764					0.538825989	0.052452087
0.505447388		1.182556152	0.042915344					4.405975342	0.081062317
0.042915344		0.042915344	0.057220459					0.371932983	0.028610229
0.548362732		0.343322754	0.033378601					0.753402710	0.066757202
0.529289246		0.042915344	0.085830688					0.109672546	0.104904175
0.047683716		0.042915344	0.100135803					0.295639038	0.681877136
0.076293945		0.219345093	0.143051147					0.076293945	0.739097595
0.457763672		0.352859497	0.252723694					0.872612000	0.042915344
0.319480896		0.057220459	0.095367432					0.190734863	0.157356262
0.071525574		0.381469727	1.831054687					0.200271606	2.541542053
0.181198120		0.615119934	0.534057617					0.042915344	0.572204590
0.653266907		0.534057617	0.972747803					0.042915344	0.648498535
0.424385071		0.085830688	0.958442688					0.057220459	0.300407410
0.376701355		0.061988831	0.743865967					2.851486206	1.025199890
0.443458557		0.076293945	0.042915344					0.333786011	0.181198120
0.243186951		0.314712524	0.267028809					0.028610229	0.734329224
0.061988831		0.195503235	0.586509705					0.090599060	0.042915344
0.033378601		0.405311584	0.233650208					1.983642578	0.314712524
0.438690186		0.042915344	0.023841858					0.042915344	1.907348633
1.444816589		0.081062317	0.591278076					2.031326294	0.042915344
0.653266907		0.338554382	0.057220459					5.178451538	0.042915344
0.314712524		0.438690186						1.130104065	0.324249268
1.096725464		0.820159912						0.095367432	1.401901245
0.061988831		0.095367432						1.783370972	0.076293945
0.123977661		0.090599060						1.673698425	0.424385071
0.090599060		0.162124634						0.309944153	0.267028809
0.085830688		3.094673157						0.271797180	0.224113464
0.658035278		0.314712524						0.057220459	0.343322754
0.057220459		0.195503235						7.176399231	0.047683716
1.325607300		0.042915344						0.257492065	0.100135803
0.085830688		0.081062317						0.362396240	0.081062317
0.743865967		0.128746033						0.038146973	0.028610229
0.042915344		0.438690186						0.143051147	0.553131104
0.967979431		1.192092896						0.042915344	0.185966492
0.596046448		0.042915344						0.057220459	0.042915344
0.133514404		0.672340393						1.716613770	0.038146973
0.362396240		0.042915344						0.338554382	0.071525574
0.138282776		0.295639038						1.325607300	0.333786011
0.123977661		0.152587891						0.042915344	0.081062317
0.076293945		0.419616699						0.472068787	0.181198120
0.109672546		0.042915344						0.057220459	0.090599060
0.267028809		0.352859497						0.076293945	1.120567322
0.147819519		0.138282776						0.042915344	0.348091125
0.052452087		0.057220459						0.586509705	0.171661377
0.071525574		0.233650208						0.057220459	1.268386841
0.720024109		0.042915344						2.779960632	0.648498535
0.042915344		0.057220459						0.042915344	0.071525574
0.028610229		0.476837158						0.395774841	0.333786011
0.228881836		0.181198120						0.195503235	0.071525574
0.214576721		0.400543213						0.824928284	0.147819519
0.367164612		3.509521484						0.162124634	0.524520874
0.185966492		0.419616699						0.138282776	0.171661377
0.028610229		0.133514404						0.553131104	0.381469727
0.324249268		0.057220459						0.324249268	0.081062317
0.057220459		0.276565552						0.042915344	0.295639038
0.143051147		0.872612000						0.200271606	0.286102295
0.224113464		0.042915344						0.095367432	0.042915344
0.662803650		0.290870667						0.090599060	0.391006470
2.031326294		0.042915344						0.038146973	0.057220459
0.081062317		0.658035278						0.166893005	0.162124634
0.443458557		0.042915344						0.219345093	0.128746033
0.114440918		0.081062317						0.028610229	0.095367432
0.610351562		0.042915344						0.214576721	0.162124634
0.190734863		0.076293945						0.820159912	0.357627869
0.052452087		0.138282776						0.395774841	0.066757202
0.338554382		0.109672546						0.462532043	0.033378601
0.071525574		0.238418579						2.956390381	1.282691956
1.401901245		0.042915344						0.205039978	0.143051147
0.410079956		0.662803650						0.033378601	0.057220459
1.301765442		0.386238098						0.314712524	0.643730164
0.715255737		0.395774841						0.109672546	0.019073486
0.357627869		0.467300415						0.219345093	0.143051147
0.152587891		0.042915344						0.042915344	2.727508545
0.081062317		0.629425049						0.138282776	0.042915344
0.114440918		1.144409180						0.109672546	0.042915344
0.166893005		0.324249268						0.605583191	1.554489136
0.457763672		1.244544983						0.510215759	0.057220459
0.061988831		0.481605530						0.104904175	0.104904175
0.190734863		0.042915344						0.123977661	0.252723694
0.157356262								0.138282776	0.410079956
0.276565552								0.147819519	0.529289246
0.295639038								2.079010010	0.767707825
0.028610229								0.057220459	0.042915344
0.343322754								0.534057617	0.414848328
0.042915344								0.042915344	1.492500305
2.527236938								0.882148743	0.057220459
0.042915344								0.071525574	0.143051147
0.066757202								0.052452087	0.200271606
0.104904175								2.412796021	0.114440918
0.743865967								0.352859497	0.042915344
0.042915344								0.028610229	0.472068787
								0.805854797	0.042915344
								0.386238098	1.049041748
								0.271797180	0.047683716
								0.042915344	0.066757202
								0.042915344	0.042915344
								0.090599060	0.076293945
								0.782012939	0.338554382
								0.042915344	0.042915344
								0.395774841	0.114440918
								0.238418579	0.605583191
								0.066757202	0.114440918
								0.333786011	0.991821289
								0.109672546	0.042915344
								0.195503235	0.133514404
								0.057220459	0.181198120
								0.195503235	0.042915344
								1.602172852	0.104904175
								0.042915344	0.305175781
								0.095367432	0.042915344
								0.443458557	0.281333923
								1.201629639	0.438690186
								0.023841858	0.128746033
								0.309944153	0.033378601
								0.061988831	0.615119934
								0.867843628	0.042915344
								0.128746033	0.042915344
								0.252723694	0.057220459
								0.271797180	0.486373901
								0.338554382	0.090599060
								0.071525574	0.033378601
								0.176429749	0.166893005
								0.262260437	0.042915344
								0.281333923	0.057220459
								0.042915344	0.038146973
								0.042915344	0.314712524
								0.357627869	0.066757202
								0.486373901	0.038146973
								0.138282776	0.100135803
								0.934600830	0.057220459
								1.058578491	0.286102295
								0.057220459	0.419616699
								0.939369202	0.057220459
								0.271797180	0.066757202
								0.085830688	0.042915344
								0.061988831	0.100135803
								0.767707825	0.042915344
								0.114440918	0.019073486
								0.905990601	0.057220459
								0.047683716	0.042915344
								0.271797180	0.033378601
								0.300407410	0.538825989
								0.433921814	0.019073486
								0.042915344	0.057220459
								0.367164612	0.042915344
								0.252723694	0.057220459
								0.057220459	0.042915344
								0.071525574	0.100135803
								3.123283386	0.128746033
								0.042915344	0.085830688
								0.305175781	0.076293945
								0.033378601	0.047683716
								0.104904175	0.848770142
								2.093315125	0.147819519
								0.367164612	0.081062317
								0.476837158	0.066757202
								0.562667847	0.057220459
								0.271797180	0.157356262
								0.281333923	0.147819519
								0.972747803	1.678466797
								0.238418579	0.033378601
								0.352859497	0.257492065
								0.042915344	0.329017639
								0.891685486	0.839233398
								0.042915344	0.100135803
								0.042915344	0.214576721
								0.071525574	0.042915344
								0.462532043	1.277923584
								0.176429749	0.996589661
								0.324249268	0.061988831
								0.033378601	0.185966492
								0.095367432	3.457069397
								1.311302185	0.057220459
								0.643730164	0.057220459
								0.452995300	0.157356262
								0.181198120	0.414848328
								0.228881836	0.138282776
								0.123977661	0.400543213
								0.042915344	0.057220459
								0.042915344	0.085830688
								0.052452087	0.171661377
								0.071525574	0.228881836
								0.452995300	0.042915344
								0.262260437	0.057220459
								0.157356262	0.371932983
								0.166893005	0.066757202
								0.057220459	1.988410950
								0.071525574	0.238418579
								0.267028809	2.169609070
								0.133514404	0.042915344
								0.057220459	0.023841858
								0.090599060	0.429153442
								0.042915344	0.042915344
									1.926422119
									0.791549683
									0.486373901
									0.166893005
									0.028610229
									0.076293945
									1.034736633
									0.071525574
									0.057220459
									0.085830688
									0.042915344
									0.028610229
									0.052452087
									0.085830688
									0.057220459
									0.057220459
									0.052452087
									0.176429749
									0.295639038
									0.638961792
									0.267028809
									0.042915344
									0.228881836
									0.042915344
									0.042915344
									0.448226929
									0.085830688
									1.163482666
									0.057220459
									0.205039978
									0.066757202
									0.467300415
									0.057220459
									0.042915344
									0.276565552
									0.238418579
									0.457763672
									0.643730164
									0.491142273
									0.724792480
									0.472068787
									0.076293945
									0.085830688
									0.619888306
									0.743865967
									0.042915344
									0.553131104
									0.114440918
