# Supplementary material for: Coordination between ESCRT function and Rab conversion during endosome maturation
Source: EMBO J. 2025 Feb 5;44(6):1574–607. doi: 10.1038/s44318-025-00367-7 (PMC11914609; doi:10.1038/s44318-025-00367-7)
Supplement: Supplementary file 7 — Source data Fig. 5 [file 44318_2025_367_MOESM7_ESM.zip › SD figure 5/5C + 6B/ubq-1:control 1 to 250 (RNAi) raw size measurements.csv]

T1 ubq control 4	T1 ubq control 7	T1 ubq control 13	T2 ubq control 2	T2 ubq control 12	T3 ubq control 14	T1 ubq control 14	T2 ubq control 13	T2 ubq control 9	T2 ubq control 7
0.042915344	0.042915344	0.247955322	0.133514404	0.057220459	1.559257507	0.085830688	0.171661377	0.057220459	0.281333923
0.467300415	0.042915344	0.090599060	0.042915344	0.238418579	1.225471497	1.473426819	0.042915344	0.152587891	0.042915344
0.042915344	0.033378601	0.534057617	0.586509705	0.109672546	0.171661377	0.042915344	0.071525574	1.277923584	0.214576721
0.100135803	0.042915344	0.209808350	0.076293945	0.095367432	0.395774841	0.042915344	0.057220459	0.100135803	0.643730164
0.042915344	0.057220459	0.042915344	0.553131104	0.481605530	0.491142273	0.033378601	0.109672546	0.071525574	0.057220459
0.214576721	0.042915344	0.848770142	0.042915344	0.104904175	0.152587891	0.324249268	0.090599060	0.352859497	0.452995300
0.395774841	0.042915344	0.157356262	0.071525574	1.659393311	0.085830688	0.052452087	0.586509705	0.405311584	0.405311584
0.696182251	0.085830688	1.401901245	0.252723694	0.500679016	0.171661377	0.252723694	0.166893005	2.164840698	0.653266907
0.042915344	1.263618469	0.123977661	0.071525574	0.610351562	0.166893005	0.138282776	0.114440918	0.371932983	0.214576721
0.185966492	0.352859497	0.042915344	0.057220459	0.300407410	0.085830688	0.028610229	0.071525574	0.386238098	0.529289246
1.168251038	0.181198120	0.085830688	0.057220459	0.042915344	0.648498535	3.204345703	0.057220459	0.090599060	0.042915344
0.109672546	0.090599060	0.042915344	0.042915344	0.042915344	0.128746033	0.071525574	0.042915344	0.042915344	0.214576721
0.219345093	0.047683716	0.057220459	0.042915344	0.042915344	0.042915344	0.433921814	0.147819519	0.042915344	0.114440918
0.095367432	0.166893005	0.162124634	0.057220459	0.176429749	0.720024109	0.042915344	0.042915344	0.844001770	0.376701355
0.400543213	0.100135803	0.205039978	0.042915344	0.090599060	0.042915344	1.087188721	0.042915344	0.071525574	0.085830688
0.243186951	0.095367432	0.042915344	0.042915344	0.357627869	0.042915344	0.104904175	0.042915344	0.171661377	0.224113464
0.357627869	0.042915344	3.151893616	0.300407410	0.076293945	0.309944153	0.276565552	0.057220459	0.348091125	0.948905945
0.333786011	0.829696655	0.052452087	0.042915344	0.467300415	0.042915344	0.042915344	0.042915344	0.319480896	0.534057617
0.057220459	0.119209290	0.042915344	0.162124634	0.071525574	0.042915344	0.042915344	0.057220459	0.152587891	0.042915344
0.305175781	0.042915344	0.057220459	0.100135803	0.720024109	0.042915344	4.663467407	0.042915344	0.057220459	0.114440918
0.033378601	0.071525574	0.395774841	0.042915344	0.214576721	0.257492065	4.267692566	0.071525574	0.042915344	0.042915344
0.023841858	0.085830688	0.081062317	0.023841858	0.085830688	0.548362732	0.042915344	0.123977661	0.262260437	0.133514404
0.057220459	0.104904175	0.429153442	1.301765442	0.028610229	0.190734863	1.020431519	0.057220459	0.195503235	0.486373901
0.147819519	0.085830688	0.042915344	0.042915344	0.042915344	0.238418579	0.605583191	0.042915344	0.314712524	0.071525574
0.681877136	0.109672546	0.543594360	0.190734863	0.071525574	0.042915344	0.562667847	0.042915344	0.133514404	0.042915344
0.071525574	0.042915344	0.410079956	0.071525574	0.028610229	0.281333923	0.033378601	0.071525574	0.610351562	0.042915344
0.042915344	0.109672546	0.133514404	0.357627869	0.061988831	0.448226929	0.042915344	0.057220459	0.448226929	0.071525574
0.109672546	0.128746033	0.090599060	0.042915344	1.344680786	0.152587891	0.128746033	0.152587891	0.042915344	0.123977661
0.190734863	0.100135803	1.344680786	0.252723694	0.100135803	0.152587891	0.314712524	0.095367432	0.071525574	0.381469727
0.090599060	0.042915344	0.944137573	0.953674316	0.181198120	0.057220459	1.411437988	0.028610229	0.042915344	0.348091125
0.119209290	0.081062317	0.081062317	0.257492065	0.057220459	0.042915344	0.181198120	0.042915344	0.066757202	0.185966492
0.042915344	0.281333923	2.555847168	0.095367432	0.085830688	0.085830688	0.133514404	0.057220459	0.200271606	0.166893005
0.028610229	0.076293945	0.457763672	0.057220459	0.071525574	0.071525574	0.085830688	0.038146973	0.176429749	0.085830688
0.090599060	0.061988831	0.042915344	0.123977661	0.324249268	0.209808350	0.128746033	0.057220459	0.238418579	0.166893005
0.171661377	0.143051147	0.147819519	0.185966492	0.057220459	0.534057617	1.492500305	0.042915344	0.042915344	0.157356262
0.147819519	0.514984131	0.090599060	0.114440918	0.138282776	0.476837158	0.166893005	0.195503235	0.071525574	0.042915344
0.371932983	0.042915344	0.667572021	0.324249268	0.114440918	0.090599060	0.491142273	0.071525574	0.262260437	0.553131104
0.042915344	0.128746033	1.626014709	0.424385071	0.104904175	0.991821289	0.758171082	0.061988831	0.085830688	0.052452087
1.401901245	0.281333923	0.157356262	0.057220459	0.071525574	0.629425049	0.948905945	0.042915344	0.882148743	0.042915344
0.457763672	0.195503235	0.057220459	0.243186951	0.100135803	0.057220459	0.042915344	0.100135803	0.042915344	0.123977661
0.147819519	0.171661377	0.095367432	0.033378601	0.042915344	0.338554382	0.181198120	0.090599060	0.057220459	0.524520874
0.410079956	0.042915344	0.042915344	0.071525574	1.869201660	0.028610229	0.033378601	0.085830688	0.100135803	0.295639038
0.071525574	0.162124634	0.042915344	0.405311584	0.042915344	0.109672546	0.071525574	0.052452087	2.107620239	0.710487366
0.071525574	0.209808350	2.770423889	0.071525574	0.329017639	0.047683716	0.228881836	0.228881836	0.057220459	0.066757202
0.386238098	0.085830688	0.057220459	0.314712524	1.597404480	0.138282776	0.267028809	0.119209290	0.057220459	0.042915344
0.619888306	0.042915344	0.104904175	0.700950623	0.543594360	0.286102295	0.071525574	0.042915344	0.143051147	0.424385071
1.134872437	0.085830688	0.452995300	0.071525574	1.091957092	0.071525574	0.042915344	0.042915344	0.300407410	0.042915344
0.185966492	0.057220459	0.071525574	0.085830688	0.095367432	0.457763672	0.233650208	0.400543213	0.042915344	0.143051147
0.071525574	0.057220459	0.157356262	0.371932983	0.224113464	0.720024109	0.910758972	0.243186951	0.042915344
0.305175781	0.267028809	0.343322754	0.042915344	0.057220459	0.634193420	0.171661377	0.061988831	0.882148743	0.042915344
0.243186951	0.720024109	0.333786011	0.042915344	0.104904175	0.329017639	0.042915344	0.190734863	0.057220459	0.123977661
1.368522644	0.290870667	0.243186951	0.042915344	0.042915344	0.395774841	0.381469727	0.510215759	0.190734863	1.325607300
0.042915344	0.791549683	0.410079956	0.214576721	0.057220459	0.166893005	0.057220459	0.066757202	0.767707825	1.115798950
0.734329224	0.047683716	0.586509705	1.330375671	0.486373901	0.815391541	0.162124634	0.057220459	0.038146973	0.042915344
0.128746033	0.042915344	0.309944153	0.200271606	0.085830688	0.042915344	0.276565552	0.243186951	0.042915344	0.152587891
0.066757202	0.028610229	0.042915344	0.042915344	0.195503235	0.042915344	0.057220459	0.057220459	1.158714294	0.157356262
0.228881836	0.100135803	0.252723694	0.352859497	0.324249268	0.076293945	0.071525574	0.085830688	1.006126404	0.634193420
0.352859497	0.214576721	0.057220459	0.119209290	0.309944153	1.382827759	1.058578491	0.042915344	2.284049988	0.052452087
0.176429749	0.319480896	0.071525574	0.109672546	0.166893005	0.352859497	0.386238098	0.042915344	0.724792480	0.057220459
0.042915344	0.019073486	0.042915344	0.200271606	0.505447388	0.181198120	0.309944153	0.023841858	0.057220459	0.076293945
0.200271606	0.143051147	0.548362732	0.057220459	0.081062317	0.114440918	0.123977661	0.028610229	0.042915344	0.138282776
0.338554382	0.247955322	0.042915344	0.104904175	0.042915344	0.133514404	0.042915344	0.109672546	0.581741333	0.052452087
0.061988831	0.133514404	0.100135803	0.085830688	0.076293945	0.019073486	0.100135803	0.133514404	0.042915344	0.042915344
0.796318054	0.157356262	0.042915344	0.109672546	0.042915344	0.171661377	0.085830688	0.195503235	0.090599060	0.066757202
2.760887146	0.071525574	0.433921814	0.057220459	0.104904175	0.052452087	0.042915344	0.138282776	0.042915344	0.262260437
0.057220459	0.538825989	0.071525574	0.066757202	0.491142273	0.042915344	0.114440918	0.438690186	0.181198120	0.085830688
0.524520874	0.133514404	0.042915344	0.333786011	0.047683716	0.305175781		0.357627869	0.042915344	0.085830688
0.090599060	0.071525574	0.267028809	0.352859497	0.042915344	0.152587891		0.133514404	0.128746033	0.104904175
0.395774841	0.042915344	0.038146973	0.429153442	0.629425049	0.042915344		0.123977661	0.257492065	0.200271606
0.057220459	0.071525574	0.066757202	0.233650208	1.568794250	0.443458557		0.042915344	0.071525574	0.076293945
0.042915344	0.319480896	0.061988831	0.319480896	0.219345093	1.420974731		1.029968262	0.066757202	0.042915344
0.085830688	0.042915344	0.042915344	0.100135803	0.042915344	0.195503235		0.042915344	0.081062317	0.815391541
0.152587891	0.271797180	0.042915344	0.085830688	0.386238098	0.190734863		0.071525574	0.214576721	0.033378601
0.057220459	0.042915344	0.076293945	0.085830688	0.228881836	0.090599060		0.219345093	0.071525574	0.095367432
0.166893005	0.057220459	0.243186951	1.101493835	0.042915344	0.238418579		0.243186951	0.071525574	0.143051147
0.028610229	0.114440918	0.033378601	0.085830688	0.057220459	0.257492065		0.176429749	0.114440918	0.267028809
0.257492065	0.467300415	0.090599060	0.071525574	0.023841858	0.133514404		0.042915344	0.057220459	0.100135803
0.572204590	0.071525574	0.085830688	0.042915344	0.066757202	0.581741333		1.831054687	0.042915344	0.143051147
0.038146973	0.057220459	0.119209290	0.042915344	0.352859497	0.047683716		0.109672546	0.028610229	0.076293945
0.877380371	0.090599060	0.123977661		0.042915344	0.061988831		0.057220459	0.147819519	0.834465027
0.543594360	3.132820129	0.228881836		0.033378601	0.057220459		0.267028809	0.233650208	0.123977661
0.057220459	0.705718994	0.295639038		0.128746033	0.519752502		0.104904175	0.133514404	0.042915344
0.057220459	0.424385071	0.028610229		0.114440918	0.038146973		0.042915344	0.042915344	0.095367432
0.114440918	0.057220459	0.052452087		0.443458557	0.190734863		0.038146973	0.357627869	0.081062317
0.033378601	0.042915344	0.028610229		0.066757202	0.610351562		0.042915344	1.149177551	0.514984131
0.042915344	0.042915344	2.260208130		0.042915344	0.119209290		0.042915344	1.177787781	0.667572021
2.088546753	0.042915344	0.019073486		2.436637878	0.267028809		0.033378601	0.042915344	0.100135803
0.042915344	0.071525574	0.042915344		0.085830688	0.557899475		0.143051147	1.120567322	0.071525574
0.081062317	0.061988831	0.090599060		0.042915344	0.252723694		0.057220459	0.042915344	0.047683716
2.017021179	0.219345093	0.071525574		0.042915344	0.457763672		0.352859497	1.096725464	0.028610229
0.076293945	0.042915344	0.219345093		0.605583191	0.162124634		0.071525574	0.090599060	0.982284546
1.931190491	0.567436218	0.572204590		0.042915344	0.104904175		0.696182251	0.600814819	0.371932983
0.214576721	0.042915344	0.042915344		0.228881836	0.028610229		0.042915344	0.028610229	0.157356262
0.143051147	0.057220459	0.400543213		0.128746033	0.076293945		0.042915344	0.290870667	0.710487366
0.910758972	0.143051147	1.945495605		0.171661377	0.300407410		0.286102295	0.123977661	4.196166992
0.133514404	0.462532043	0.076293945		0.095367432	0.109672546		0.109672546	0.047683716	1.749992371
1.220703125	0.171661377	0.076293945		0.057220459	0.066757202		0.319480896		0.138282776
0.042915344	0.157356262	0.042915344		1.058578491	1.120567322		0.042915344		0.405311584
0.166893005	0.257492065	0.028610229		0.071525574	0.367164612		0.128746033		0.042915344
0.081062317	0.042915344	0.052452087		0.052452087	0.233650208		0.033378601		0.090599060
1.025199890	0.114440918	0.042915344		2.026557922	0.443458557		0.104904175		0.028610229
0.400543213	0.042915344	0.057220459		0.176429749	0.071525574		0.090599060		0.324249268
0.276565552	0.748634338	0.023841858		1.521110535	0.071525574		0.205039978		0.457763672
0.233650208	0.033378601	0.042915344		0.057220459	3.557205200		0.410079956		0.114440918
0.224113464	0.042915344	0.224113464		0.133514404	0.033378601		0.257492065		0.033378601
0.042915344	0.071525574	0.653266907		0.500679016	0.076293945		0.438690186		0.057220459
0.033378601	0.205039978	0.195503235		0.071525574	0.057220459		0.157356262		0.042915344
0.042915344	0.057220459	0.042915344		0.977516174	0.195503235		0.042915344		0.724792480
0.042915344	0.033378601	0.104904175		0.338554382	1.339912415		0.042915344		0.324249268
0.071525574	0.133514404	0.071525574		0.042915344	0.090599060		0.042915344		0.042915344
3.447532654	0.071525574	0.171661377		1.473426819	0.042915344		0.109672546		0.109672546
0.114440918	0.076293945	0.028610229		0.057220459	0.057220459		0.057220459		0.028610229
0.920295715	0.300407410	0.495910645		0.071525574	0.143051147		0.185966492		0.095367432
0.057220459	0.057220459	0.028610229		0.829696655	0.028610229		0.009536743		0.529289246
0.042915344	0.514984131	0.352859497		0.042915344	0.100135803		0.071525574		0.267028809
0.038146973	0.057220459	1.254081726		0.085830688	0.386238098		0.042915344		0.128746033
0.324249268	0.309944153	0.195503235		0.143051147	0.066757202		0.190734863		0.042915344
0.033378601	0.209808350	0.877380371		0.042915344	0.839233398		0.042915344		0.152587891
0.038146973	0.233650208	0.724792480		0.104904175	0.205039978		0.042915344		0.133514404
0.033378601	0.472068787	0.414848328		0.076293945	0.042915344		0.400543213		0.162124634
0.042915344	0.123977661	0.152587891		0.143051147	0.171661377		0.090599060		0.023841858
0.090599060	0.119209290	0.042915344		0.519752502	0.042915344		0.185966492		0.219345093
0.042915344	0.066757202	1.168251038		0.228881836	0.042915344		0.057220459		0.443458557
0.100135803	0.042915344	0.042915344		0.042915344	0.057220459		0.319480896		0.305175781
0.205039978	0.057220459	0.219345093		0.181198120	0.152587891		0.057220459		0.696182251
0.152587891	0.066757202	0.219345093		0.123977661	0.057220459		0.042915344		0.534057617
0.057220459	0.085830688	0.224113464		0.057220459	0.123977661		0.104904175		0.424385071
0.057220459	0.209808350	0.534057617		0.047683716	0.109672546		0.057220459		0.042915344
0.042915344	0.419616699	0.138282776		0.123977661	0.057220459		0.543594360		0.057220459
	0.104904175	0.247955322		0.224113464	0.057220459		0.033378601		0.057220459
	0.185966492	0.042915344		0.071525574	0.858306885		0.433921814		0.042915344
	2.913475037	0.872612000		0.176429749	0.057220459
	0.042915344	0.591278076		0.042915344	0.748634338
	0.042915344	0.057220459		0.605583191	0.042915344
	1.235008240	0.109672546		0.104904175	0.166893005
	0.700950623	0.042915344		0.104904175	0.114440918
	0.042915344	0.071525574		0.481605530	0.171661377
	0.042915344	0.042915344		0.071525574	0.042915344
	0.042915344	1.149177551		0.114440918	0.042915344
	0.209808350	0.042915344		0.853538513	0.519752502
	0.715255737	0.057220459		0.314712524	0.681877136
	0.014305115	0.100135803		0.042915344	0.491142273
	0.042915344	0.128746033		0.219345093	0.143051147
	0.276565552	0.119209290		0.042915344	0.052452087
	0.042915344	0.209808350		0.185966492	0.767707825
	0.090599060	0.066757202		1.401901245	1.363754272
	0.042915344	2.622604370		0.076293945	2.427101135
	0.061988831	0.057220459		0.076293945	0.791549683
	0.076293945	0.057220459		1.215934753	1.044273376
	0.100135803	0.071525574		0.042915344	0.057220459
	0.381469727	0.114440918		0.128746033	0.047683716
	0.400543213	0.085830688		0.162124634	1.773834229
	1.683235168	0.171661377		0.042915344	0.271797180
	0.042915344	0.057220459		1.168251038	0.042915344
	1.134872437	0.081062317		0.057220459	0.100135803
	0.343322754	0.066757202		0.071525574	0.119209290
	0.019073486	0.042915344		0.863075256	0.066757202
	0.214576721	0.042915344		0.481605530	0.209808350
	0.185966492	0.057220459		0.052452087	0.185966492
	0.176429749	0.276565552		0.147819519	0.119209290
	0.281333923	0.042915344		0.052452087	0.209808350
	0.081062317	0.042915344		0.114440918	0.042915344
	0.214576721	0.052452087		0.042915344	0.071525574
	0.057220459	0.386238098		0.061988831	0.257492065
	0.042915344	0.038146973		0.381469727	0.376701355
	0.076293945	0.290870667		0.205039978	0.300407410
	0.057220459	0.042915344		0.057220459	1.473426819
	0.100135803	0.042915344		0.085830688	0.042915344
	0.057220459	0.042915344		0.166893005	1.335144043
	0.109672546	0.066757202		0.042915344	1.177787781
	0.042915344	0.548362732		0.042915344	0.042915344
	0.042915344	0.042915344		0.119209290	0.042915344
	0.109672546	0.042915344		0.085830688	0.104904175
	0.109672546	0.839233398		0.720024109	0.195503235
	0.109672546	0.214576721		0.071525574	0.557899475
	0.038146973	0.071525574		0.109672546	1.416206360
	0.047683716	0.052452087		0.042915344	0.138282776
	0.109672546	0.190734863		0.643730164	0.104904175
	0.176429749	0.042915344		0.410079956	1.630783081
	1.454353333	0.042915344		0.181198120	0.901222229
	0.095367432	2.074241638		0.190734863	0.057220459
	0.815391541	0.357627869		0.042915344
	0.042915344	0.176429749		0.181198120
	0.042915344	0.042915344		0.181198120
	0.042915344	0.042915344		0.247955322
	1.187324524	0.886917114		0.042915344
	0.057220459	0.042915344		0.252723694
	0.033378601	0.042915344		1.363754272
	0.042915344	0.190734863		0.123977661
	0.114440918	0.042915344		0.042915344
	0.076293945	0.033378601		0.057220459
	0.081062317	0.615119934		0.553131104
	0.123977661	0.095367432		0.257492065
	0.176429749	0.038146973		0.042915344
	0.066757202	0.057220459		0.085830688
	0.200271606	0.491142273		0.085830688
	0.367164612	0.143051147		0.090599060
	0.190734863	0.576972961		0.085830688
	0.400543213	0.357627869		0.290870667
	0.314712524	0.071525574		0.352859497
	0.076293945	0.057220459		0.114440918
	0.042915344	1.034736633		0.300407410
	0.176429749	0.047683716		0.381469727
	0.042915344	0.848770142		0.104904175
	0.095367432	0.042915344		0.252723694
	0.791549683	0.777244568		0.057220459
	0.057220459	0.600814819		0.095367432
	0.042915344	0.410079956		0.367164612
	0.076293945	0.061988831		0.114440918
	0.042915344	5.884170532		0.033378601
	0.529289246	0.042915344		0.042915344
	0.057220459	0.200271606		0.071525574
	0.057220459	0.185966492		0.042915344
	0.042915344	0.057220459		0.042915344
	0.057220459	0.042915344		0.042915344
	0.071525574	0.452995300		0.042915344
	0.042915344	0.157356262		0.057220459
	0.057220459	0.128746033		1.187324524
	0.300407410	2.036094666		0.042915344
	0.910758972	0.243186951		0.071525574
	0.076293945	0.057220459		0.057220459
	0.042915344	0.238418579		0.195503235
	0.057220459	1.382827759		0.057220459
	0.042915344	0.200271606		0.119209290
	0.042915344	0.033378601		0.042915344
	0.128746033	0.090599060		0.371932983
	0.042915344	0.042915344		0.095367432
	0.171661377	0.057220459		0.677108765
	0.391006470	0.147819519		0.042915344
		0.228881836		0.042915344
		0.057220459		0.152587891
				0.114440918
				0.662803650
				0.267028809
				0.190734863
				0.271797180
				0.262260437
				0.038146973
				0.042915344
				0.104904175
				0.042915344
				0.042915344
				0.114440918
				0.042915344
				0.457763672
				0.352859497
				0.190734863
				0.128746033
				0.128746033
				0.152587891
				0.324249268
				0.176429749
				0.066757202
				0.057220459
				0.057220459
				0.429153442
				0.076293945
				0.877380371
				0.128746033
				0.042915344
				0.057220459
