# Supplementary material for: Coordination between ESCRT function and Rab conversion during endosome maturation
Source: EMBO J. 2025 Feb 5;44(6):1574–607. doi: 10.1038/s44318-025-00367-7 (PMC11914609; doi:10.1038/s44318-025-00367-7)
Supplement: Supplementary file 7 — Source data Fig. 5 [file 44318_2025_367_MOESM7_ESM.zip › SD figure 5/5C + 6B/vps-39 (RNAi) raw size measurements.csv]

T1 vps-39 3	T2 vps-39 8	T2 vps-39 11	T2 vps-39 15	T3 vps-39 5	T3 vps-39 10	T1 vps-39 2	T1 vps-39 front	T2 vps-39 12	T3 vps-39 5
	0.057220459	0.400543213	0.119209290	1.168251038	0.371932983	0.042915344	0.114440918	0.109672546	1.091957092
0.109672546	0.138282776	0.429153442	0.495910645	0.529289246	0.467300415	1.468658447	0.486373901	0.042915344	0.233650208
	0.267028809	0.634193420	0.514984131	0.085830688	0.147819519	0.224113464	0.042915344	0.314712524	1.649856567
	0.805854797	0.195503235	0.076293945	0.452995300	0.343322754	0.057220459	0.305175781	0.023841858	1.511573792
	0.271797180	0.042915344	0.905990601	2.212524414	0.138282776	0.100135803	0.624656677	0.128746033	1.392364502
	2.207756042	0.705718994	0.257492065	1.754760742	0.381469727	0.076293945	0.081062317	0.147819519	0.510215759
0.710487366	0.076293945	0.219345093	0.710487366	1.192092896	0.181198120	0.057220459	0.052452087	0.228881836	0.119209290
0.305175781	2.012252808	0.119209290	0.109672546	0.691413879	0.128746033	0.042915344	0.615119934	0.042915344	0.696182251
0.042915344	0.419616699	0.095367432	1.063346863	0.967979431	0.162124634	0.362396240	0.877380371	0.143051147	0.095367432
0.042915344	0.057220459	0.114440918	0.071525574	0.057220459	0.157356262	0.209808350	0.047683716	3.738403320	1.225471497
0.057220459	0.085830688	0.214576721	0.152587891	1.559257507	1.149177551	0.042915344	0.982284546	0.071525574	1.401901245
0.162124634	0.057220459	0.548362732	0.495910645	0.610351562	0.925064087	0.362396240	1.964569092	0.042915344	0.233650208
0.057220459	0.042915344	0.042915344	0.028610229	0.042915344	0.219345093	0.104904175	0.166893005	0.071525574	0.748634338
0.095367432	0.343322754	1.420974731	0.028610229	1.010894775	0.071525574	0.281333923	0.381469727	0.071525574	0.376701355
0.143051147	0.257492065	0.071525574	0.114440918	0.042915344	0.057220459	0.190734863	0.123977661	0.252723694	0.677108765
0.185966492	0.076293945	0.057220459	0.042915344	0.128746033	0.109672546	0.681877136	0.042915344	0.057220459	0.028610229
0.362396240	0.619888306	0.042915344	0.057220459	1.235008240	0.181198120	0.090599060	0.028610229	0.267028809	1.134872437
0.181198120	0.057220459	3.752708435	0.076293945	0.057220459	0.472068787	0.066757202	1.497268677	0.653266907	0.138282776
0.042915344	5.578994751	0.267028809	0.314712524	0.829696655	0.309944153	0.038146973	0.057220459	0.076293945	0.071525574
0.042915344	0.119209290	0.071525574	0.042915344	0.705718994	0.371932983	0.042915344	0.042915344	0.104904175	0.152587891
0.452995300	0.143051147	0.219345093	0.052452087	1.845359802	0.166893005	0.033378601	0.090599060	1.435279846	0.071525574
0.147819519	0.085830688	0.095367432	1.602172852	0.023841858	0.042915344	0.042915344	0.157356262	0.143051147	0.071525574
0.109672546	0.042915344	0.109672546	1.621246338	0.076293945	0.042915344	0.057220459	0.147819519	0.081062317	0.967979431
0.042915344	0.042915344	5.002021790	0.419616699	0.100135803	0.243186951	0.271797180	0.057220459	0.257492065	1.478195190
0.190734863	0.281333923	0.057220459	0.348091125	0.114440918	0.152587891	0.214576721	0.028610229	0.133514404	0.252723694
0.042915344	0.057220459	0.057220459	1.072883606	0.100135803	0.462532043	0.076293945	0.042915344	0.109672546	0.128746033
0.057220459	0.114440918	0.133514404	0.085830688	1.153945923	0.281333923	0.071525574	0.100135803	0.758171082	0.042915344
0.114440918	0.123977661	1.144409180	1.444816589	2.183914185	0.934600830	0.042915344	1.382827759	1.115798950	0.057220459
0.133514404	0.119209290	2.641677856	0.028610229	0.276565552	0.362396240	0.233650208	0.061988831	2.880096436	0.205039978
0.057220459	0.076293945	1.168251038	0.185966492	0.104904175	0.028610229	0.634193420	0.042915344	0.052452087	0.262260437
0.143051147	0.286102295	0.672340393	0.066757202	0.147819519	1.277923584	0.057220459	0.195503235	0.228881836	1.626014709
0.052452087	0.286102295	0.205039978	0.042915344	0.324249268	0.123977661	2.732276917	0.028610229	0.028610229	0.052452087
0.085830688	0.104904175	0.667572021	0.329017639	0.281333923	0.219345093	0.076293945	0.042915344	0.042915344	1.692771912
0.042915344	0.042915344	0.042915344	0.376701355	1.907348633	0.042915344	0.100135803	1.549720764	0.104904175	0.042915344
0.028610229	0.042915344	0.057220459	3.871917725	0.147819519	0.147819519	0.090599060	0.262260437	0.081062317	0.066757202
0.338554382	0.276565552	0.114440918	0.042915344	1.912117004	0.090599060	0.090599060	0.238418579	0.042915344	0.648498535
0.228881836	0.772476196	0.085830688	0.371932983	0.190734863	0.147819519	0.071525574	0.677108765	0.214576721	0.362396240
0.648498535	0.090599060	0.042915344	0.076293945	0.171661377	1.974105835	0.042915344	0.042915344	0.209808350	0.662803650
0.042915344	0.042915344	0.247955322	0.581741333	0.042915344	0.057220459	0.405311584	0.057220459	0.624656677	0.076293945
1.358985901	0.042915344	0.333786011	0.057220459	0.848770142	0.143051147	0.042915344	0.052452087	0.333786011	0.200271606
0.114440918	1.144409180	0.433921814	2.150535583	0.367164612	0.491142273	0.066757202	6.904602051	0.839233398	0.514984131
0.042915344	0.057220459	0.095367432	0.424385071	0.858306885	0.362396240	0.066757202	1.277923584	0.591278076	0.195503235
3.757476807	0.247955322	0.104904175	0.057220459	0.057220459	0.548362732	0.133514404	0.071525574	1.454353333	0.057220459
0.114440918	0.443458557	0.042915344	0.457763672	0.171661377	0.138282776	0.042915344	0.181198120	0.734329224	0.085830688
0.100135803	0.286102295	0.042915344	0.042915344	0.095367432	1.630783081	0.925064087	0.295639038	0.438690186	0.190734863
0.295639038	0.720024109	0.071525574	0.262260437	0.042915344	0.071525574	0.057220459	0.395774841	0.295639038	0.128746033
1.449584961	0.042915344	1.659393311	0.281333923	0.228881836	0.514984131	0.300407410	0.357627869	0.767707825	0.042915344
3.600120544	0.042915344	0.152587891	0.348091125	0.042915344	0.143051147	0.205039978	0.243186951	1.821517944	0.081062317
3.356933594	0.090599060	0.166893005	0.085830688	0.042915344	0.586509705	0.042915344	0.100135803	1.888275146	0.534057617
0.042915344	0.209808350	0.333786011	0.057220459	0.042915344	0.071525574	1.196861267	0.796318054	6.275177002	0.295639038
1.111030579	0.042915344	2.489089966	5.183219910	0.505447388	0.152587891	0.309944153	0.181198120	0.042915344	1.068115234
0.071525574	0.319480896	0.219345093	0.100135803	0.057220459	0.901222229	0.662803650	0.181198120	0.748634338	1.249313354
0.042915344	0.286102295	0.772476196	0.472068787	0.276565552	0.219345093	0.333786011	0.114440918	0.262260437	0.057220459
1.163482666	0.553131104	1.621246338	0.166893005	0.233650208	0.085830688	0.081062317	0.052452087	0.057220459	0.910758972
0.057220459	0.071525574	0.090599060	0.042915344	0.319480896	0.338554382	0.042915344	0.152587891	3.561973572	0.133514404
0.042915344	0.262260437	0.681877136	0.438690186	0.329017639	0.066757202	0.147819519	0.157356262	0.042915344	0.066757202
0.600814819	0.452995300	0.033378601	0.042915344	0.386238098	0.381469727	0.042915344	0.042915344	0.529289246	0.152587891
0.166893005	0.495910645	1.401901245	0.882148743	0.138282776	0.500679016	5.350112915	0.057220459	0.419616699	0.033378601
0.061988831	0.290870667	0.205039978	0.042915344	0.085830688	0.324249268	0.748634338	0.114440918	0.028610229	0.305175781
0.042915344	0.085830688	0.071525574	0.324249268	0.042915344	0.295639038	0.057220459	0.348091125	2.675056458	0.462532043
0.190734863	0.147819519	2.255439758	0.128746033	0.677108765	0.376701355	0.042915344	0.042915344	0.071525574	0.114440918
0.133514404	0.939369202	0.042915344	0.143051147	0.100135803	0.104904175	0.147819519	1.363754272	0.157356262	0.042915344
0.572204590	0.338554382	0.267028809	0.252723694	0.114440918	0.042915344	0.128746033	0.791549683	0.123977661	0.114440918
0.057220459	0.042915344	1.339912415	0.734329224	0.376701355	0.085830688	0.119209290	0.162124634	0.114440918	1.997947693
0.057220459	0.071525574	0.171661377	0.042915344	0.147819519	0.042915344	0.300407410	0.100135803	0.057220459	0.219345093
0.042915344	0.100135803	0.085830688	1.449584961	0.047683716	2.546310425	0.104904175	0.901222229	0.042915344	0.882148743
0.243186951	0.424385071	0.042915344	0.042915344	1.306533813	0.038146973	0.038146973	0.777244568	0.157356262	0.119209290
0.333786011	0.047683716	0.119209290	0.228881836	1.463890076	0.224113464	0.042915344	0.057220459	0.057220459	0.214576721
0.271797180	0.143051147	0.100135803	0.195503235	0.090599060	0.042915344	1.697540283	0.042915344	0.042915344	0.686645508
1.015663147	0.233650208	0.123977661	0.653266907	0.100135803	0.286102295	0.443458557	0.314712524	0.510215759	0.381469727
0.605583191	0.300407410	0.128746033	0.219345093	1.077651978	0.081062317	0.076293945	0.138282776	0.057220459	0.414848328
0.305175781	0.028610229	0.443458557	0.109672546	0.214576721	0.152587891	11.949539185	0.190734863	1.435279846	0.071525574
0.176429749	0.057220459	0.052452087	0.472068787	0.057220459	0.057220459	0.247955322	0.042915344	0.066757202	0.057220459
0.071525574	0.519752502	0.076293945	0.066757202	0.119209290	0.700950623	0.095367432	0.047683716	2.102851868	0.104904175
0.133514404	0.071525574	0.042915344	0.042915344	0.562667847	0.042915344	0.076293945	0.057220459	0.109672546	0.090599060
0.104904175	0.357627869	0.057220459	0.076293945	0.042915344	0.057220459	0.085830688	0.042915344	0.524520874	0.085830688
0.095367432	0.057220459	1.425743103	0.042915344	0.529289246	0.090599060	0.081062317	0.405311584	0.324249268	0.152587891
0.042915344		0.042915344	0.042915344	0.958442688	0.462532043	0.057220459	0.071525574	0.214576721	0.152587891
0.081062317		0.300407410	1.058578491	0.095367432	1.134872437	0.042915344	0.042915344	0.143051147	0.243186951
		0.987052917	1.139640808	0.023841858	0.081062317	0.391006470	0.081062317	0.262260437	0.042915344
		1.015663147	0.438690186	3.590583801	3.709793091	0.057220459	0.071525574	0.042915344	0.414848328
		0.028610229	0.071525574	0.190734863	0.438690186	0.042915344	0.028610229	0.066757202	0.100135803
		0.042915344	0.267028809	0.042915344	0.042915344	0.100135803	0.042915344	0.090599060	0.057220459
		0.042915344	0.281333923	1.349449158	1.411437988	0.042915344	0.963211060	0.085830688	0.243186951
		0.214576721	0.519752502	0.057220459	0.042915344	0.042915344	0.104904175	0.071525574	0.114440918
		0.042915344	0.176429749	0.181198120	0.100135803	0.209808350	0.262260437	0.157356262	0.548362732
		0.205039978	0.042915344	0.829696655	0.071525574	0.553131104	0.042915344	0.028610229	0.071525574
		0.057220459	0.057220459	0.462532043	0.042915344	0.042915344	0.777244568	0.271797180	1.082420349
		0.042915344	0.638961792	0.071525574	0.042915344	0.033378601	0.071525574	0.042915344	0.081062317
		0.057220459	0.820159912	0.309944153	1.916885376	0.805854797	0.162124634	0.238418579	0.333786011
		0.309944153	0.271797180	0.138282776	0.596046448	0.238418579	0.367164612	0.076293945	0.376701355
		0.309944153	0.171661377	0.524520874	0.357627869	0.042915344	0.457763672	0.081062317	0.286102295
		0.095367432	0.143051147	0.071525574	0.104904175	0.314712524	0.033378601	0.104904175	0.305175781
		0.033378601	0.233650208	0.061988831	0.224113464	0.147819519	0.190734863	0.991821289	0.100135803
		0.042915344	1.473426819	0.476837158	0.138282776	0.529289246	1.626014709	0.667572021	0.357627869
		0.157356262	1.711845398	0.057220459	0.104904175	0.414848328	0.019073486	1.177787781	0.076293945
		0.042915344	1.530647278	0.228881836	0.529289246	0.252723694	0.338554382	0.233650208	0.729560852
		0.195503235	0.438690186	0.071525574	0.529289246	4.286766052	0.071525574	0.052452087	0.042915344
		0.042915344	0.262260437	0.057220459	0.071525574	0.119209290	0.057220459	1.311302185	0.362396240
		0.157356262	0.042915344	0.491142273	0.119209290	0.596046448	0.119209290	0.071525574	0.066757202
		0.085830688	0.057220459	0.190734863	0.119209290	0.653266907	0.095367432	0.100135803	0.071525574
		0.047683716	0.138282776	0.171661377	0.109672546	0.028610229	0.429153442	0.534057617	0.329017639
		0.085830688	0.042915344	0.042915344	0.195503235	0.019073486	0.157356262	0.128746033	2.784729004
		0.104904175	0.410079956	0.295639038	0.090599060	0.052452087	0.052452087	0.195503235	0.104904175
		0.433921814	0.677108765	0.143051147	0.057220459	0.057220459	0.119209290	2.789497375	0.724792480
		0.324249268	0.114440918	0.734329224	0.696182251	0.100135803	0.295639038	1.673698425	1.850128174
		0.185966492		0.228881836	0.553131104	0.557899475	0.100135803	0.085830688	0.200271606
		0.071525574		0.042915344	0.357627869	0.033378601	0.090599060	0.290870667	0.381469727
		1.053810120		1.592636108	0.071525574	0.529289246	3.070831299	0.042915344	0.042915344
		0.085830688		0.739097595	0.090599060	0.157356262	0.071525574	0.042915344	0.042915344
		0.467300415		0.548362732	0.548362732	0.195503235	0.143051147	0.829696655	0.071525574
		0.071525574		0.395774841	0.071525574	0.705718994	0.061988831	0.090599060	0.123977661
		0.057220459		0.057220459	0.076293945	0.162124634	1.926422119	0.166893005	0.362396240
				0.133514404	1.115798950	0.028610229	0.162124634	1.201629639	0.123977661
				0.433921814	0.181198120	0.166893005	0.042915344	2.417564392	2.198219299
				0.147819519	0.400543213	0.119209290	0.114440918	0.686645508	0.123977661
				0.109672546	0.972747803	0.128746033	0.095367432	0.076293945	0.419616699
				0.042915344	0.152587891	0.090599060	0.085830688	0.042915344	0.042915344
				0.042915344	0.147819519	4.982948303	0.147819519	0.038146973	0.057220459
				0.076293945	0.071525574	0.038146973	0.276565552	0.128746033	0.200271606
				0.071525574	0.290870667	0.343322754	0.276565552	1.816749573	1.587867737
				0.090599060	0.252723694	3.137588501	0.042915344	0.109672546	0.939369202
				0.905990601	0.228881836	0.028610229	0.085830688	0.262260437	0.057220459
				0.057220459	0.133514404	0.104904175	0.433921814	0.128746033	0.090599060
				0.171661377	0.581741333	0.071525574	0.042915344	0.557899475	0.042915344
				0.042915344	0.109672546	0.128746033	0.052452087	0.362396240	0.085830688
				0.042915344	0.128746033	0.338554382	0.591278076	0.147819519	0.057220459
				0.410079956	0.376701355	0.042915344	0.057220459	0.481605530	1.134872437
				0.166893005	0.042915344	0.219345093	0.042915344	0.600814819	0.209808350
				0.085830688	0.128746033	0.071525574	0.367164612	0.181198120	0.104904175
				0.042915344	0.157356262	0.152587891	0.200271606	0.042915344	1.220703125
				0.095367432	2.121925354	0.157356262	0.319480896	0.157356262	1.792907715
				0.042915344	0.042915344	0.019073486	0.042915344	0.081062317	0.085830688
				0.424385071	0.214576721	0.042915344	0.109672546	0.042915344	3.108978271
				3.218650818	0.071525574	0.352859497	0.219345093	0.042915344	0.486373901
				0.867843628	0.133514404	0.047683716	0.276565552	0.925064087	2.603530884
				0.123977661	1.516342163	0.042915344	0.185966492	0.104904175	0.057220459
				0.057220459	0.042915344	0.042915344	0.100135803	0.152587891	0.281333923
				0.090599060	0.295639038	0.033378601	0.381469727	0.057220459	0.495910645
				2.202987671	0.224113464	0.391006470	0.085830688	0.815391541	0.534057617
				0.314712524	0.100135803	0.128746033	0.195503235	0.085830688	0.715255737
				0.071525574	0.915527344	0.071525574	0.123977661	0.057220459	0.152587891
				0.534057617	0.104904175	0.042915344	0.057220459	0.038146973	0.114440918
				0.042915344	0.100135803	0.100135803	0.448226929	0.157356262	0.233650208
				0.090599060	0.071525574	0.138282776	0.181198120	0.090599060	0.543594360
				0.042915344	0.257492065	0.057220459	0.104904175	3.414154053	0.085830688
				0.071525574	0.042915344	0.033378601	0.181198120	0.195503235	0.262260437
				0.176429749	0.042915344	0.772476196	0.352859497	0.257492065	0.739097595
				0.042915344	0.214576721	0.057220459	0.305175781	2.484321594	0.157356262
				0.200271606	3.924369812	0.038146973	0.042915344	0.085830688	0.176429749
				0.395774841	0.042915344	0.038146973	0.276565552	0.100135803	0.119209290
				0.066757202	0.171661377	0.052452087	0.042915344	0.042915344	0.157356262
				0.028610229	0.071525574	0.882148743	0.143051147	0.090599060	1.068115234
				2.532005310	1.306533813	1.001358032	0.410079956	0.190734863	0.042915344
				0.143051147	1.678466797	0.071525574	0.057220459	2.970695496	0.624656677
				0.042915344	0.100135803	0.057220459	0.281333923	0.391006470	0.343322754
				0.591278076	0.042915344	0.171661377	0.028610229	1.406669617	4.320144653
				0.100135803	0.100135803	0.042915344	0.052452087	0.085830688	0.033378601
				0.042915344		0.166893005	0.076293945	0.824928284	0.042915344
				0.081062317		0.133514404	0.214576721	0.147819519	0.147819519
				0.195503235		0.214576721	0.042915344	0.057220459	0.042915344
				4.010200500		0.314712524	0.252723694	0.033378601	0.658035278
				0.333786011		0.042915344	0.610351562	0.457763672	0.114440918
				0.076293945		0.071525574	0.948905945	0.624656677	0.042915344
				0.090599060		0.085830688	0.247955322	0.400543213	0.205039978
				0.071525574		0.042915344	0.042915344	0.114440918	0.057220459
				0.114440918		0.085830688	0.057220459	0.061988831	0.171661377
				1.525878906		0.081062317	0.262260437	0.724792480	0.596046448
				0.104904175		0.152587891	0.472068787	0.090599060	1.583099365
				0.152587891		0.214576721	0.605583191	0.042915344	0.681877136
				0.243186951		0.066757202	0.185966492	0.042915344	0.119209290
				0.057220459		0.057220459	0.138282776	0.538825989	0.128746033
				0.042915344		0.042915344	0.138282776	0.100135803	0.672340393
				0.519752502		0.057220459	0.052452087	0.228881836	0.181198120
				1.988410950		1.192092896	0.104904175	0.052452087	0.076293945
				0.190734863		0.138282776	0.042915344	0.081062317	0.190734863
				3.519058228		0.958442688	0.538825989	0.438690186	0.247955322
				0.152587891		0.557899475	0.672340393	0.348091125	0.081062317
				0.066757202		0.185966492	0.324249268	0.023841858	0.119209290
				3.180503845		0.519752502	0.057220459	0.042915344	0.095367432
				0.033378601		0.510215759	0.391006470	0.071525574
				0.653266907		0.100135803	0.257492065	0.071525574
				0.190734863		0.028610229	0.052452087	0.147819519
				0.057220459		0.071525574	1.058578491	0.071525574
				0.481605530		0.042915344	0.104904175
				0.753402710		0.562667847	0.200271606
				0.071525574		0.057220459	0.438690186
				0.529289246		0.333786011	0.085830688
				0.071525574		0.042915344	0.185966492
				1.215934753		0.042915344	0.085830688
				0.724792480		0.219345093	0.057220459
				0.200271606		0.042915344	0.171661377
				0.076293945		0.042915344	0.042915344
				0.166893005		0.042915344	0.071525574
				0.743865967		0.133514404	0.057220459
				0.157356262		0.109672546	0.076293945
				0.052452087		0.057220459	0.066757202
				0.042915344		0.085830688	0.071525574
				0.042915344		0.143051147	0.057220459
				0.309944153		0.061988831	0.042915344
				0.066757202		0.042915344	1.173019409
				1.392364502		0.357627869	0.042915344
				0.205039978		0.357627869	0.581741333
				0.739097595		0.162124634	0.042915344
				0.057220459		0.391006470	0.176429749
				0.557899475		0.042915344	0.262260437
				0.066757202		0.543594360	0.262260437
				0.042915344		0.042915344	0.095367432
				0.181198120		0.305175781	0.271797180
				0.028610229		0.042915344	0.057220459
				0.743865967		0.095367432	0.147819519
				6.070137024		0.071525574	0.228881836
				0.305175781		0.042915344	0.061988831
				0.071525574		0.143051147	0.190734863
				0.190734863		0.066757202	1.235008240
				0.438690186		0.019073486	0.185966492
				0.123977661		0.171661377	0.219345093
				0.147819519		0.085830688	0.252723694
				0.233650208		0.090599060	1.139640808
				0.057220459		0.061988831	0.042915344
				0.228881836		0.176429749	0.057220459
				0.057220459		0.042915344	0.233650208
				0.042915344		0.090599060	0.123977661
				0.224113464		0.286102295	0.948905945
				1.811981201		0.495910645	1.935958862
				0.042915344		0.057220459	0.424385071
				1.173019409		0.066757202	0.042915344
				0.414848328		0.057220459	0.200271606
				0.572204590		0.247955322	0.085830688
				0.281333923		0.290870667	0.042915344
				0.057220459		0.042915344	0.047683716
				0.109672546		0.162124634	0.028610229
				0.214576721		0.042915344	0.634193420
				0.085830688		0.133514404	0.333786011
				0.123977661		0.114440918	0.166893005
						0.495910645	0.185966492
						0.042915344	0.433921814
						0.157356262	0.147819519
						0.042915344	0.166893005
						0.562667847	0.095367432
						0.042915344	0.219345093
						0.057220459	0.143051147
						0.090599060	0.057220459
						0.028610229	0.481605530
						0.042915344	0.452995300
						0.042915344	0.686645508
						0.109672546	0.162124634
						0.071525574	0.133514404
						0.042915344	0.872612000
						0.319480896	0.171661377
						0.042915344	0.162124634
						0.305175781	0.038146973
						0.042915344	0.162124634
						0.057220459	0.042915344
						0.085830688	0.095367432
						0.138282776	0.119209290
						0.109672546	0.042915344
						0.033378601	0.042915344
						0.042915344	0.042915344
						0.834465027	0.934600830
						0.042915344	0.042915344
						0.367164612	0.042915344
						0.185966492
						0.047683716
						0.209808350
						0.214576721
						0.057220459
						0.200271606
						0.028610229
						0.038146973
						0.429153442
						0.071525574
						0.472068787
						0.095367432
						0.042915344
						0.057220459
						0.057220459
						0.214576721
						0.042915344
						0.171661377
						0.090599060
						0.333786011
						1.378059387
						0.104904175
						0.214576721
						0.314712524
						0.123977661
						0.238418579
						0.081062317
						0.119209290
						0.042915344
						0.224113464
						0.963211060
						0.057220459
						0.228881836
						0.066757202
						0.152587891
						0.095367432
						0.267028809
						0.157356262
						0.138282776
						0.081062317
						0.095367432
						0.042915344
						0.114440918
						0.233650208
						0.114440918
						0.042915344
						0.042915344
						0.042915344
						0.057220459
						0.085830688
						0.066757202
						0.071525574
						0.038146973
						0.042915344
