# Supplementary material for: Coordination between ESCRT function and Rab conversion during endosome maturation
Source: EMBO J. 2025 Feb 5;44(6):1574–607. doi: 10.1038/s44318-025-00367-7 (PMC11914609; doi:10.1038/s44318-025-00367-7)
Supplement: Supplementary file 7 — Source data Fig. 5 [file 44318_2025_367_MOESM7_ESM.zip › SD figure 5/5C + 6B/ubq-1:vps-39 1 to 250 (RNAi) raw size measurements.csv]

T1 ubq-1 vps-39 4	T1 ubq-1 vps-39 10	T2 ubq-1 vps-39 9	T2 ubq-1 vps-39 12	T3 ubq-1 vps-39 13	T3 ubq-1 vps-39 front	T1 ubq-1 vps-39 6	T1 ubq-1 vps-39 11	T2 ubq-1 vps-39 11	T2 ubq-1 vps-39 16
0.133514404	0.119209290	0.586509705	0.214576721		0.057220459	0.042915344	0.190734863	0.114440918	0.185966492
0.047683716	0.128746033	1.063346863	0.658035278		0.042915344	0.042915344	0.057220459	2.017021179	0.114440918
0.042915344	0.233650208	0.324249268	0.057220459		0.042915344	5.350112915	0.042915344	0.362396240	0.042915344
0.085830688	1.101493835	0.185966492	0.119209290		0.042915344	0.033378601	0.672340393	0.061988831	0.090599060
1.773834229	0.438690186	0.143051147	0.104904175		0.538825989	0.038146973	0.109672546	0.061988831	0.910758972
0.228881836	0.524520874	0.228881836	0.171661377		0.042915344	1.282691956	0.042915344	0.047683716	0.157356262
0.166893005	0.042915344	0.100135803	0.624656677		1.001358032	0.452995300	0.128746033	0.057220459	0.071525574
0.271797180	0.042915344	0.128746033	0.071525574		0.119209290	2.551078796	0.042915344	0.190734863	0.042915344
0.042915344	0.362396240	0.042915344	0.028610229		0.057220459	0.238418579	0.176429749	0.052452087	0.042915344
0.138282776	1.025199890	0.181198120	1.091957092		0.042915344	0.176429749	0.042915344	0.085830688	1.468658447
0.057220459	0.596046448	0.276565552	0.028610229		0.076293945	1.001358032	0.138282776	0.042915344	0.042915344
0.042915344	0.071525574	0.057220459	0.042915344		0.276565552	0.090599060	0.519752502	0.057220459	0.491142273
0.853538513	0.543594360	0.042915344	0.042915344		0.042915344	0.042915344	0.042915344	0.262260437	1.921653748
0.162124634	0.395774841	0.095367432	0.047683716		0.095367432	0.057220459	0.371932983	0.133514404	0.033378601
0.042915344	0.262260437	0.214576721	0.042915344	0.042915344	0.090599060	0.329017639	0.200271606	0.123977661	0.028610229
0.042915344	1.153945923	0.042915344	0.085830688	0.042915344	0.247955322	0.057220459	0.181198120	0.286102295	0.042915344
0.433921814	0.033378601	0.572204590	0.491142273	1.788139343	0.157356262	0.338554382	0.095367432	0.061988831	0.176429749
0.429153442	0.076293945	0.123977661	0.042915344	0.228881836	0.171661377	0.104904175	0.429153442	0.510215759	0.057220459
0.104904175	0.076293945	0.376701355	0.042915344	0.495910645	0.028610229	0.205039978	0.042915344	0.171661377	0.228881836
0.042915344	0.057220459	0.395774841	0.324249268	0.896453857	0.090599060	0.119209290	0.128746033	0.410079956	0.042915344
0.057220459	0.042915344	0.042915344	0.181198120	0.252723694	0.066757202	0.085830688	0.057220459	0.586509705	0.109672546
0.057220459	0.667572021	0.391006470	0.858306885	0.286102295	0.095367432	0.782012939	0.071525574	0.047683716	0.090599060
0.224113464	0.057220459	0.200271606	0.038146973	0.267028809	0.133514404	0.057220459	0.185966492	2.560615540	0.042915344
0.433921814	0.495910645	0.233650208	0.042915344	3.147125244	0.085830688	3.643035889	0.042915344	0.486373901	0.042915344
0.028610229	0.252723694	0.133514404	0.123977661	0.042915344	0.262260437	0.224113464	0.042915344	0.081062317	0.414848328
0.100135803	0.042915344	0.343322754	0.119209290	0.381469727	0.042915344	1.101493835	0.166893005	0.057220459	0.157356262
0.057220459	0.066757202	0.295639038	0.100135803	0.367164612	0.042915344	0.071525574	0.333786011	0.185966492	0.724792480
0.162124634	0.915527344	0.066757202	0.071525574	0.224113464	0.123977661	0.371932983	0.033378601	0.686645508	0.085830688
0.042915344	0.042915344	0.758171082	0.042915344	0.095367432	0.214576721	0.100135803	0.042915344	0.071525574	0.071525574
0.143051147	0.247955322	0.085830688	0.782012939	0.076293945	0.071525574	0.262260437	0.042915344	0.128746033	0.867843628
0.057220459	0.224113464	0.691413879	0.057220459	0.090599060	0.028610229	0.028610229	0.200271606	0.038146973	0.901222229
0.057220459	0.448226929	1.173019409	1.320838928	0.076293945	0.052452087	0.200271606	0.123977661	0.295639038	0.128746033
0.042915344	0.085830688	0.262260437	0.929832458	0.042915344	0.400543213	0.200271606	0.057220459	0.100135803	0.343322754
0.090599060	0.042915344	0.963211060	0.052452087	0.133514404	1.029968262	0.090599060		0.224113464	0.066757202
0.100135803	0.042915344	0.147819519	0.715255737	0.071525574	0.042915344	0.028610229	0.057220459	0.615119934	0.042915344
0.042915344	0.228881836	0.529289246	0.376701355	0.882148743	0.042915344	0.224113464		0.228881836	0.042915344
0.042915344	0.052452087	0.352859497	0.224113464	0.095367432	0.615119934	0.042915344	0.648498535	0.042915344	0.429153442
0.324249268	0.872612000	0.491142273	0.133514404	0.152587891	0.057220459	0.138282776		0.042915344	0.972747803
1.368522644	0.057220459	1.230239868	0.114440918	0.252723694	0.104904175	0.042915344		0.057220459	0.123977661
0.319480896	0.367164612	0.143051147	1.287460327	1.230239868	0.042915344	0.867843628		0.071525574	0.057220459
0.047683716	0.195503235	0.276565552	0.042915344	2.503395081	0.238418579	0.262260437		0.166893005	0.071525574
0.224113464	0.100135803	0.176429749	0.042915344	0.071525574	0.162124634	0.276565552		0.214576721	0.090599060
0.033378601	0.057220459	0.143051147	0.042915344	0.042915344	0.147819519	0.095367432		0.157356262	0.185966492
0.047683716	0.967979431	0.042915344	0.267028809	0.095367432	0.109672546	0.295639038		0.720024109	0.042915344
0.429153442	0.147819519	0.314712524	0.100135803	0.100135803	0.858306885	0.271797180		0.042915344	0.042915344
1.955032349	0.042915344	0.424385071	0.157356262	0.185966492	0.166893005	0.028610229		0.081062317	0.295639038
0.042915344	0.042915344	0.271797180	0.157356262	0.252723694	0.042915344	0.038146973		0.081062317	0.281333923
0.042915344	0.123977661	0.219345093	0.042915344	0.042915344	0.128746033	0.042915344		0.452995300	0.271797180
0.176429749	0.071525574	0.452995300	0.238418579	0.381469727	0.085830688	0.767707825		0.119209290	0.042915344
0.071525574	0.104904175	1.182556152	0.042915344	0.162124634	0.109672546	0.081062317		0.042915344	0.071525574
0.314712524	0.042915344	0.228881836	0.071525574	0.176429749	0.181198120	0.066757202		0.042915344	0.042915344
0.362396240	0.224113464	0.100135803	0.181198120	0.042915344	0.944137573	0.510215759		0.519752502	0.162124634
0.057220459	0.591278076	1.482963562	1.287460327	0.271797180	1.473426819	0.042915344		0.081062317	0.200271606
0.166893005	0.042915344	0.123977661	0.066757202	0.042915344	0.052452087	0.257492065		0.247955322	0.076293945
0.753402710	0.042915344	0.057220459	0.095367432	0.042915344	0.152587891	0.109672546		0.042915344	0.042915344
0.100135803	0.090599060	0.467300415	0.128746033	0.042915344	0.329017639	0.071525574		0.157356262	0.071525574
0.152587891	0.071525574	0.209808350	0.157356262	0.991821289	0.076293945	0.095367432		0.042915344	0.057220459
3.628730774	0.171661377	0.038146973	0.391006470	0.071525574	0.057220459	0.042915344		0.033378601	0.057220459
0.104904175	0.176429749	0.109672546	0.348091125	0.257492065	0.209808350	0.042915344		0.057220459	0.038146973
0.805854797	1.001358032	0.042915344	0.591278076	0.042915344	0.042915344	0.042915344		0.114440918	0.033378601
0.085830688	0.071525574	0.057220459	0.195503235	0.042915344	0.309944153	0.095367432		0.042915344	1.492500305
0.090599060	0.085830688	0.205039978	0.033378601	0.157356262	0.076293945	1.053810120		0.085830688	0.042915344
0.047683716	0.495910645	0.715255737	0.705718994	0.104904175	0.238418579	0.128746033		0.028610229	0.085830688
0.147819519	0.286102295	0.038146973	0.023841858	0.495910645	0.195503235	0.042915344		0.052452087	0.042915344
0.085830688	0.114440918	0.185966492	0.042915344	0.143051147		0.176429749		0.042915344	0.042915344
0.157356262	0.057220459	0.395774841	0.076293945	0.357627869		0.071525574		0.042915344	0.042915344
0.081062317	0.972747803	0.071525574	0.152587891	0.071525574		0.486373901		0.071525574	0.033378601
0.042915344	0.252723694	0.586509705	0.715255737	0.185966492		0.042915344		0.095367432	0.138282776
0.057220459	0.300407410	0.042915344	0.042915344	0.057220459		0.057220459		0.071525574	0.205039978
0.419616699	0.128746033	0.662803650	0.209808350	0.061988831		0.042915344		0.028610229	0.042915344
0.042915344	0.066757202	0.033378601	0.123977661	0.357627869		0.042915344		0.147819519
3.890991211	0.205039978	0.305175781	0.042915344	0.057220459		0.133514404		0.095367432
0.042915344	0.877380371	0.190734863	0.057220459	1.168251038		0.090599060		0.987052917
0.152587891	0.128746033	1.087188721	0.162124634	0.181198120		0.452995300		0.042915344
1.192092896	0.085830688	0.209808350	0.042915344	0.100135803		0.596046448		0.295639038
0.176429749	0.424385071	0.786781311	0.429153442	0.286102295		0.028610229		0.090599060
0.042915344	0.114440918	0.095367432	0.114440918	0.085830688		1.106262207		1.926422119
0.033378601	0.853538513	0.281333923	0.324249268	0.543594360		0.047683716		0.262260437
0.042915344	0.128746033	0.228881836	0.057220459	0.057220459		0.119209290		0.057220459
0.042915344	0.467300415	0.042915344	0.042915344	0.057220459		0.314712524		0.252723694
0.329017639	0.042915344	0.438690186	0.095367432	0.271797180		0.019073486		1.220703125
0.057220459	0.219345093	0.119209290	1.864433289	0.166893005		0.171661377		0.052452087
0.467300415	0.410079956	0.138282776	0.410079956	0.195503235		0.042915344		0.152587891
0.176429749	0.143051147	0.152587891	1.401901245	0.057220459		0.042915344		0.238418579
0.104904175	0.844001770	0.462532043	0.042915344	0.071525574		0.286102295		0.057220459
0.042915344	0.057220459	0.433921814	2.169609070	1.788139343		0.057220459		0.324249268
0.023841858	0.944137573	0.801086426	0.505447388	0.076293945		0.042915344		0.061988831
0.057220459	0.171661377	0.057220459	0.042915344	0.052452087		0.591278076		0.057220459
0.095367432	0.057220459	0.529289246	0.343322754	0.057220459		0.848770142		0.042915344
0.100135803	0.433921814	0.090599060	0.028610229	0.081062317		1.015663147		0.343322754
0.195503235	0.333786011	0.290870667	0.038146973	0.042915344		0.071525574		0.190734863
0.057220459	0.295639038	0.329017639	0.095367432	0.071525574		0.042915344		0.281333923
0.257492065	0.042915344	0.276565552	0.057220459	0.057220459		0.948905945		0.233650208
0.014305115	0.352859497	0.185966492	0.171661377	0.042915344		0.886917114		0.100135803
1.111030579	0.071525574	0.991821289	0.042915344	0.057220459		0.042915344		0.100135803
0.028610229	0.238418579	0.100135803	0.405311584	0.119209290		0.042915344		0.329017639
0.438690186	0.090599060	0.500679016	0.042915344	0.042915344		0.076293945		0.090599060
0.047683716	0.081062317	0.066757202	0.042915344	0.090599060		0.104904175		0.052452087
0.071525574	0.247955322	0.057220459	1.063346863	0.486373901		0.066757202		0.271797180
0.052452087	0.133514404	0.090599060	0.381469727	0.076293945		0.381469727		0.085830688
0.767707825	0.157356262	0.329017639	1.053810120	0.028610229		0.672340393		0.104904175
0.095367432		0.171661377	0.095367432	0.629425049		0.362396240		0.410079956
0.114440918		0.042915344	0.095367432	0.429153442		0.214576721		0.071525574
0.042915344		0.042915344	0.071525574	0.405311584		0.104904175		0.076293945
0.066757202		0.100135803	0.071525574	0.057220459		0.042915344		0.514984131
0.128746033		0.057220459	0.152587891	0.739097595		0.853538513		0.252723694
0.195503235		0.104904175	0.376701355	0.042915344		0.066757202		0.071525574
0.162124634		0.042915344	0.114440918	0.042915344		0.057220459		0.071525574
0.319480896		0.057220459	0.057220459	0.033378601		0.085830688		0.109672546
0.071525574			0.042915344	0.090599060		0.109672546		0.057220459
0.109672546			0.085830688	0.057220459		0.667572021		0.076293945
0.042915344			0.996589661	0.476837158		0.052452087		0.042915344
0.100135803			0.042915344	0.119209290		0.028610229		1.249313354
0.061988831			0.042915344	0.076293945		1.273155212		0.085830688
0.052452087			0.085830688	0.042915344		0.057220459		0.042915344
0.586509705			0.057220459	0.305175781		0.090599060		0.057220459
0.157356262			0.081062317	0.467300415		0.562667847		0.786781311
0.071525574			0.519752502	0.047683716		0.042915344		0.233650208
0.042915344			0.057220459	0.162124634		0.071525574		0.033378601
0.047683716			0.128746033	1.387596130		0.367164612		0.047683716
0.085830688			0.858306885	0.476837158		0.042915344		0.057220459
0.052452087			0.243186951	1.144409180		0.042915344		0.104904175
0.042915344			0.376701355	0.329017639		0.071525574		0.329017639
0.085830688			0.591278076	0.057220459		0.176429749		0.057220459
0.820159912			0.290870667	0.071525574		0.047683716		0.128746033
0.057220459			0.419616699	0.042915344		0.100135803		0.042915344
0.238418579			0.057220459	0.042915344		0.042915344		0.085830688
0.953674316			0.076293945	0.214576721		0.090599060		0.100135803
0.433921814			1.120567322	0.042915344		0.329017639		0.081062317
0.061988831			0.286102295	0.271797180		0.033378601		0.042915344
0.319480896			0.100135803	0.438690186		0.295639038		0.367164612
0.081062317			0.042915344	0.586509705		0.410079956		0.100135803
0.085830688			0.076293945	1.068115234		0.233650208		0.123977661
0.095367432			0.028610229	0.953674316		0.057220459		0.052452087
0.095367432			0.691413879	0.381469727		0.052452087		0.057220459
2.055168152			1.134872437	0.443458557		0.109672546		0.195503235
0.057220459			0.042915344	0.119209290		0.166893005		0.061988831
0.028610229			0.047683716	0.224113464		0.095367432		0.057220459
0.038146973			0.228881836	0.147819519		0.162124634		0.042915344
0.152587891			0.128746033	0.066757202		0.057220459
0.071525574			0.042915344	0.057220459		0.057220459
0.066757202			0.042915344	0.257492065		0.085830688
0.090599060			0.038146973	0.042915344		0.410079956
0.042915344			0.047683716	0.448226929		0.042915344
0.462532043			0.057220459	0.128746033		0.267028809
0.200271606			0.042915344	0.128746033		0.042915344
0.143051147			0.081062317	0.281333923		0.081062317
0.071525574			0.057220459	0.944137573		0.042915344
0.171661377			0.042915344	0.247955322		0.042915344
0.085830688			0.171661377	0.071525574		0.042915344
0.391006470			0.071525574	0.042915344		0.042915344
0.042915344			0.109672546	0.152587891		0.081062317
0.100135803			0.586509705	0.395774841		0.085830688
0.891685486			0.076293945	0.433921814		0.271797180
0.500679016			0.042915344	0.057220459		0.185966492
0.658035278			0.042915344	0.042915344		0.348091125
0.042915344			0.071525574	0.615119934		0.042915344
0.143051147			0.181198120	0.057220459		0.042915344
0.090599060			0.047683716	1.845359802		0.176429749
0.042915344			0.042915344	0.042915344		0.247955322
0.228881836			0.162124634	0.658035278		0.042915344
0.076293945			0.996589661	0.100135803		0.042915344
0.071525574			0.071525574	0.123977661		0.042915344
0.123977661			0.042915344	1.344680786		0.071525574
0.557899475			0.042915344	2.512931824		0.057220459
0.591278076			0.071525574	0.529289246		1.769065857
0.200271606			0.085830688	1.454353333		0.057220459
0.042915344			0.076293945	0.100135803		0.109672546
0.252723694			0.195503235	0.481605530		0.171661377
1.630783081			0.052452087	0.042915344		0.209808350
0.338554382			0.147819519	0.066757202		0.042915344
0.042915344			0.114440918	0.109672546		0.085830688
			0.100135803	0.042915344		0.076293945
			0.090599060	0.042915344		0.271797180
			0.042915344	0.071525574		0.042915344
				0.934600830		0.042915344
				0.095367432		0.057220459
				0.119209290		0.071525574
				0.162124634		0.057220459
				0.662803650		0.071525574
				0.114440918		0.071525574
				0.057220459		0.095367432
				0.042915344		0.042915344
				1.058578491		0.395774841
				0.677108765		0.076293945
				1.587867737		0.028610229
				0.057220459		0.061988831
				0.414848328		0.190734863
				0.519752502		0.042915344
				0.071525574		0.057220459
				0.319480896		0.128746033
				0.066757202		0.548362732
				0.329017639		0.147819519
				0.071525574		0.057220459
				0.519752502		0.071525574
				0.100135803		0.071525574
				0.314712524		0.071525574
				0.042915344		0.615119934
				0.348091125		0.071525574
				0.057220459		0.042915344
				0.085830688
				0.042915344
				0.123977661
				0.042915344
				1.945495605
				0.042915344
				0.042915344
				0.081062317
				0.152587891
				0.042915344
				0.057220459
				0.233650208
