# Supplementary material for: Coordination between ESCRT function and Rab conversion during endosome maturation
Source: EMBO J. 2025 Feb 5;44(6):1574–607. doi: 10.1038/s44318-025-00367-7 (PMC11914609; doi:10.1038/s44318-025-00367-7)
Supplement: Supplementary file 7 — Source data Fig. 5 [file 44318_2025_367_MOESM7_ESM.zip › SD figure 5/5C + 6B/Ordinary one-way ANOVA multiple comparisons of Mean particle size values per worm.csv]

Number of families	1
Number of comparisons per family	6
Alpha	0.05
Tukey's multiple comparisons test	Mean Diff.	95.00% CI of diff.	Below threshold?	Summary	Adjusted P Value
Mock vs. ubq-1+control(RNAi)	0.1784	0.08116 to 0.2757	Yes	***	0.0001	A-B
Mock vs. vps-39(RNAi)	0.07003	-0.02724 to 0.1673	No	ns	0.2302	A-C
Mock vs. ubq-1+vps-39(RNAi)	0.2157	0.1184 to 0.3129	Yes	****	<0.0001	A-D
ubq-1+control(RNAi) vs. vps-39(RNAi)	-0.1084	-0.2057 to -0.01113	Yes	*	0.0240	B-C
ubq-1+control(RNAi) vs. ubq-1+vps-39(RNAi)	0.03722	-0.06005 to 0.1345	No	ns	0.7328	B-D
vps-39(RNAi) vs. ubq-1+vps-39(RNAi)	0.1456	0.04835 to 0.2429	Yes	**	0.0015	C-D
Test details	Mean 1	Mean 2	Mean Diff.	SE of diff.	n1	n2	q	DF
Mock vs. ubq-1+control(RNAi)	0.4681	0.2897	0.1784	0.03612	10	10	6.986	36
Mock vs. vps-39(RNAi)	0.4681	0.3981	0.07003	0.03612	10	10	2.742	36
Mock vs. ubq-1+vps-39(RNAi)	0.4681	0.2524	0.2157	0.03612	10	10	8.444	36
ubq-1+control(RNAi) vs. vps-39(RNAi)	0.2897	0.3981	-0.1084	0.03612	10	10	4.244	36
ubq-1+control(RNAi) vs. ubq-1+vps-39(RNAi)	0.2897	0.2524	0.03722	0.03612	10	10	1.457	36
vps-39(RNAi) vs. ubq-1+vps-39(RNAi)	0.3981	0.2524	0.1456	0.03612	10	10	5.702	36
Compact letter display
Mock	A
vps-39(RNAi)	A
ubq-1+control(RNAi)	B
ubq-1+vps-39(RNAi)	B
