# Supplementary material for: Coordination between ESCRT function and Rab conversion during endosome maturation
Source: EMBO J. 2025 Feb 5;44(6):1574–607. doi: 10.1038/s44318-025-00367-7 (PMC11914609; doi:10.1038/s44318-025-00367-7)
Supplement: Supplementary file 7 — Source data Fig. 5 [file 44318_2025_367_MOESM7_ESM.zip › SD figure 5/5B + EV4F/Area localization RAB-5 RAB-7 sand-1 ko exp. 1 summary graphical adjusted vers. 6.xlsx]

## Sheet: Sheet1
Knockdown:		Control																								ubq-1/control
													RAB-7/mCherry					Calculation																			RAB-7/mCherry					Calculation
												Worm:	front1	front 6	front 7	front 11	front 13	sum		Value-Min	Normalized															Worm:	front 7	front 9	front 13 (T1)	front 13 (T2)	front 16	sum		Value-Min	Normalized
													0.522554	1.44626	0.114787	0.121594	0.276026	0.496244	Min	0.10171	0.151384																0.734085	0.717031	1.00702	0.28144	0.332105	0.614336	Min	0.294144	0.440023
													0.530664	1.06102	0	0	0.380986	0.394535	0.394535	0	0																0.620697	0.877097	0.763379	0.555278	0.229916	0.609273	0.320191	0.289082	0.43245
													0.441544	1.1747	0.28696	0.0455978	0.594798	0.50872	Max	0.114185	0.169952																0.552059	0.778427	0.690292	0.87856	0.127728	0.605413	Max	0.285222	0.426675
													0.133674	1.80625	0.396533	0.638384	0.75031	0.74503	67.1864	0.350496	0.521676																0.465518	0.850785	0.88114	1.20944	0.491771	0.779732	66.8475	0.45954	0.687446
													0.59548	1.34521	0.430448	0.542133	0.80473	0.7436		0.349065	0.519548																0.471492	0.756499	1.10853	0.540061	0.434287	0.662174		0.341983	0.511586
													0	1.31994	0.130439	0.55226	0.672554	0.535039		0.140505	0.209126																0.274541	0.826668	0.816169	0.570494	0.108569	0.519288		0.199097	0.297837
													0.530664	2.34938	0.328702	0.734652	0.400419	0.868762		0.474228	0.705839																0.614723	0.857363	0.873023	0.642746	0	0.597571		0.27738	0.414944
													0.542816	1.44626	0.545235	0.177335	0.493729	0.641075		0.246541	0.36695																0.737072	0.90122	1.1735	0.688395	0.272497	0.754537		0.434346	0.649756
													0.486098	1.56626	0.422622	0.177335	0.660892	0.662641		0.268106	0.399048																0.772879	1.00866	1.12071	0.365113	0.33423	0.720319		0.400128	0.598568
													0.749415	1.35785	0.360014	0.354655	0.544258	0.673239		0.278704	0.414822																0.632627	0.85298	0.393877	0.384125	0.3981	0.532342		0.21215	0.317365
													0.469903	1.21259	0.646974	0.293858	0.291568	0.582978		0.188444	0.280479																0.534155	0.695102	0.747146	0.905174	0.417259	0.659767		0.339576	0.507986
													0.737251	1.30732	0.756546	0.126666	0.330446	0.651645		0.257111	0.382683																0.647553	0.747726	1.4212	0.452581	0.35552	0.724917		0.404725	0.605446
													0.425337	1.32626	1.1583	0.136793	0.423744	0.694088		0.299553	0.445854																0.432697	0.980156	1.03951	0.642746	0.336361	0.686294		0.366102	0.547668
													0.838523	0.738925	1.25483	0.445866	0.225486	0.700725		0.30619	0.455732																0.313335	0.947266	1.15726	0.973642	0.459833	0.770267		0.450075	0.673286
													0.157978	0.871545	1.14265	0.80052	0.513162	0.697171		0.302636	0.450443																0.432697	0.793772	1.1126	0.528652	0.370423	0.647628		0.327437	0.489826
													0.263305	0.366311	1.4244	0.51679	0.311013	0.576363		0.181828	0.270632																0.608758	0.741148	1.01108	0.905174	0.287394	0.710711		0.39052	0.584195
													0.891186	0.770495	1.67484	0.162136	0.365433	0.772817		0.378282	0.563034																0.596819	0.554763	1.52677	0.745442	0.149018	0.714563		0.394371	0.589957
													0.34837	0.95365	2.55139	0.258387	0.0777562	0.837911		0.443377	0.65992																0.444636	0.778427	1.32781	0.753045	0.308684	0.72252		0.402329	0.60186
													0.453696	1.02311	2.74183	0.298929	0.668663	1.03725		0.642711	0.956609																0.438662	0.76746	1.50241	0.867151	0.208626	0.756862		0.43667	0.653233
													0.0364564	0.972596	3.10967	0.415467	0.695879	1.04601		0.651479	0.969658																0.199938	0.660018	1.90035	0.973642	0.419384	0.830666		0.510475	0.763641
													0.522554	0.846278	4.43233	0.238132	0.618122	1.33148		0.936948	1.39455																0.304383	0.870519	1.51459	1.30832	0.308684	0.8613		0.541108	0.809467
													0.239	1.06733	4.66451	0.390125	0.898028	1.4518		1.05726	1.57363																0.528191	0.776233	1.42526	1.03069	0.304429	0.81296		0.492768	0.737152
													0.903338	0.802084	5.77846	0.55226	0.633676	1.73396		1.33943	1.9936																0.381964	0.681946	1.56331	0.277633	0.37681	0.656334		0.336142	0.502849
													0.757512	1.01049	6.66023	0.901859	0.594798	1.98498		1.59044	2.36721																0.387938	0.662212	1.71762	0.882355	0.349133	0.799852		0.47966	0.717544
													0.972208	1.13048	7.35677	0.734652	0.35377	2.10958		1.71504	2.55266																0.420758	0.780616	1.68514	0.874753	0.364037	0.825061		0.50487	0.755255
													0.469903	0.738925	8.95596	0.572531	0.929135	2.33329		1.93876	2.88564																0.486409	0.627128	1.42526	0.840525	0.306553	0.737174		0.416983	0.623782
													0.781817	0.315776	9.20901	0.314128	0.563703	2.23689		1.84235	2.74215																0.453588	0.581075	1.35623	1.58216	0.255462	0.845704		0.525513	0.786136
													0.972208	0.16421	10.3256	0.374925	0.540378	2.47546		2.08092	3.09724																0.373012	0.670979	1.16539	1.20183	0.200109	0.722263		0.402072	0.601476
													0.486098	0.713657	9.82991	0.790392	0.796959	2.5234		2.12887	3.1686																0.710216	0.947266	1.60799	1.33495	0.321457	0.984375		0.664184	0.99358
													0.753458	0.877867	10.9569	0.268531	0.622014	2.69575		2.30122	3.42513																0.769902	0.909987	1.50241	1.53273	0.302298	1.00346		0.683273	1.02214
													0.660295	0.315776	11.1473	0.856261	0.567594	2.70945		2.31492	3.44551																0.456566	0.872714	1.46993	1.68105	0.472606	0.990573		0.670382	1.00285
													0.753458	0.966274	11.4291	0.643456	0.435406	2.84554		2.451	3.64806																0.563998	0.69729	2.22114	1.35777	0.406611	1.04936		0.72917	1.0908
													1.53123	0.682087	12.5483	0.253331	0.493729	3.10173		2.70719	4.02937																0.367047	0.660018	2.11556	1.84459	0.581181	1.11368		0.793488	1.18701
													0.482056	0.98522	14.017	0.293858	0.454851	3.2466		2.85206	4.245																0.40882	0.859558	1.45368	1.8522	0.485385	1.01193		0.691738	1.0348
													0.49825	0.890491	14.7527	0.445866	0.55204	3.42787		3.03333	4.5148																0.42971	0.771849	2.13181	2.22112	0.625886	1.23607		0.915884	1.37011
													0.870936	1.25048	13.8866	0.405324	0.334337	3.34953		2.95499	4.3982																0.716181	0.754304	1.9775	2.3048	0.525828	1.25572		0.935531	1.3995
													1.04512	1.35785	14.5231	0.592787	0.707541	3.64528		3.25075	4.8384																0.486409	0.892448	2.14399	1.90165	0.427901	1.17048		0.850287	1.27198
													1.18285	0.517878	15.8171	0.506663	1.01466	3.80783		3.41329	5.08033																0.349143	0.717031	2.6475	2.2021	0.389583	1.26107		0.940879	1.4075
													0.623826	0.846278	16.2736	0.298929	0.742528	3.75703		3.3625	5.00473																0.405842	0.782811	1.9978	2.40367	0.3981	1.19765		0.877454	1.31262
													0.769664	0.694711	16.7223	0.334399	0.777514	3.85972		3.46519	5.15757																0.190986	0.543802	1.98155	1.89403	0.236303	0.969336		0.649145	0.971082
													0.818273	0.675766	17.5232	0.0506694	1.19738	4.05306		3.65853	5.44533																0.307361	0.526257	2.27392	2.0766	0.549249	1.14668		0.826485	1.23637
													1.4259	0.239993	17.9589	0.106395	1.0963	4.16549		3.77096	5.61268																0.561011	0.912182	2.14399	1.43384	0.685494	1.1473		0.827111	1.23731
													1.14234	0.62525	17.6067	0.56746	0.944689	4.17729		3.78275	5.63023																0.375999	0.866136	2.73277	1.8522	0.619499	1.28932		0.969129	1.44976
													1.6406	0.505253	19.9807	0.658655	0.264364	4.60991		4.21538	6.27415																0.0895283	1.0284	3.01701	1.89403	0.564153	1.31862		0.998433	1.4936
													1.03297	0.738925	20.7425	0.648528	0.653121	4.7632		4.36866	6.5023																0.301396	0.714836	3.13071	1.42624	0.464095	1.20745		0.887263	1.32729
													0.992458	0.997864	20.6825	0	0.485946	4.63175		4.23721	6.30665																0.608758	0.631511	3.59767	1.17141	0.295911	1.26105		0.940861	1.40747
													1.07754	0.599982	21.8199	0.116523	0.614243	4.84563		4.4511	6.625																0.671421	0.581075	4.14585	1.30072	0.138376	1.36749		1.0473	1.5667
													1.80263	0.701033	21.9555	0.830919	0.691987	5.19642		4.80189	7.14711																0.447614	0.673173	5.73354	1.42243	0.383196	1.73199		1.4118	2.11197
													1.28412	1.23786	21.6999	0.304001	0.664783	5.03813		4.64359	6.91151																0.543107	0.745531	7.56486	1.5061	0.470481	2.16602		1.84582	2.76125
													1.34488	0.795762	22.5269	0.0759963	1.25569	5.19984		4.8053	7.15219																0.453588	0.644667	10.3382	1.20183	0.48964	2.62559		2.3054	3.44875
													1.4016	0.644196	21.8695	0.304001	1.24792	5.09343		4.6989	6.99382																0.766915	0.607394	11.1869	1.59738	0.698273	2.97137		2.65118	3.96601
													1.57174	0.593661	22.626	0.131722	1.11185	5.207		4.81246	7.16285																0.629649	0.749921	13.1076	1.49469	0.274621	3.25129		2.9311	4.38475
													1.91606	1.301	22.5503	0.23306	1.01466	5.40303		5.00849	7.45462																0	0.855168	15.1947	1.13337	0.427901	3.52223		3.20204	4.79006
													1.84314	0.694711	22.8634	0.613057	0.8475	5.37236		4.97783	7.40898																0.39689	0.993312	16.0231	1.23987	0.572663	3.84516		3.52497	5.27314
													2.13886	1.181	22.1382	0.24826	0.882486	5.31775		4.92322	7.3277																0.435675	0.936305	16.9854	0.817706	0.474737	3.92997		3.60978	5.40001
													2.19153	2.02098	22.9573	0.354655	0.944689	5.69383		5.2993	7.88745																0.516252	0.73457	18.2036	1.1524	0.506669	4.2227		3.9025	5.83792
													1.96062	1.28205	22.9521	0.542133	1.19738	5.58686		5.19232	7.72823																0.47447	1.15996	19.8522	1.03829	0.483254	4.60163		4.28144	6.40479
													2.38192	1.3768	22.0651	0.770122	0.761973	5.47118		5.07665	7.55606																0.817648	0.861746	20.5465	1.22085	0.615244	4.81241		4.49222	6.72009
													2.45483	1.12416	23.213	1.26666	1.13907	5.83954		5.445	8.10432																0.629649	0.93411	18.4553	0.585699	0.444936	4.20995		3.88976	5.81885
													2.70598	1.02943	23.4478	0.780249	1.60168	5.91302		5.51849	8.2137																0.775866	0.817895	18.3295	0.848127	0.434287	4.24113		3.92094	5.86549
													2.87613	0.865224	22.1669	0.374925	1.28291	5.51321		5.11867	7.61861																0.367047	0.977968	17.5214	0.699805	0.255462	3.96434		3.64415	5.45143
													3.03816	0.397881	22.0938	0.759994	1.48506	5.55498		5.16045	7.68079																0.563998	1.07883	16.7865	0.992654	0.44706	3.9738		3.65361	5.46558
													2.94093	0.795762	22.4016	0.932257	1.1896	5.65204		5.2575	7.82525																0.355108	0.916565	17.4361	0.638951	0.349133	3.93918		3.61899	5.4138
													2.95714	1.78098	22.4982	0.683998	1.65222	5.9145		5.51997	8.21589																1.27719	0.892448	17.1519	0.540061	0.159666	4.00425		3.68406	5.51114
													2.87207	1.15575	23.0173	1.00825	0.933015	5.79728		5.40275	8.04143																0.954914	0.655634	18.3579	0.779671	0.57905	4.26543		3.94524	5.90185
													3.01385	0.991542	24.0687	1.09439	1.08464	6.05062		5.65608	8.41849																0.954914	0.949461	20.5506	0.600915	0.493896	4.70996		4.38977	6.56684
													4.41951	1.61677	24.8956	0.633328	1.18572	6.55019		6.15566	9.16206																1.02354	1.2674	21.0663	0.483014	0.536476	4.87535		4.55516	6.81425
													4.03062	1.64836	24.0217	0.678926	1.42285	6.36049		5.96596	8.87971																0.653517	1.331	21.383	0.517242	0.442805	4.86552		4.54533	6.79955
													4.04277	1.69258	23.1947	0.719452	1.56281	6.24247		5.84793	8.70404																0.772879	1.27179	24.0387	0.619927	0.602471	5.46114		5.14095	7.69057
													5.09195	2.31148	24.5148	1.35278	1.50061	6.95432		6.55978	9.76355																0.945962	1.37704	24.8305	0.612325	0.525828	5.65833		5.33813	7.98554
													5.19322	3.52407	24.8591	0.739723	1.86992	7.23721		6.84268	10.1846																1.11904	1.2674	24.6477	0.897572	0.645051	5.71536		5.39517	8.07086
													5.81301	3.40408	24.7678	0.92213	1.28679	7.23876		6.84423	10.1869																0.859421	1.50641	24.2742	0.429762	0.57905	5.52976		5.20957	7.79321
													5.75224	5.09031	26.0879	1.40852	1.52393	7.97257		7.57804	11.2791																1.30107	1.55247	24.5909	1.03069	0.242689	5.74356		5.42337	8.11305
													6.39633	5.76608	26.0487	0.957584	1.39176	8.11209		7.71756	11.4868																1.2563	1.79586	23.6732	0.654155	0.496027	5.57511		5.25492	7.86105
													6.2586	7.59127	27.0583	0.982927	1.57447	8.69312		8.29859	12.3516																1.6502	1.82436	23.7179	0.171141	0.483254	5.56937		5.24918	7.85246
													6.90269	12.0374	28.6393	0.694125	1.48116	9.95092		9.55639	14.2237																1.52785	1.95373	23.8925	0.285247	0.557766	5.64342		5.32322	7.96323
													7.97618	13.0542	30.155	0.420523	1.74553	10.6703		10.2757	15.2944																1.8203	2.22563	25.7847	0.441172	0.736592	6.20168		5.88149	8.79836
													8.01668	15.5488	31.0993	0.111466	2.13039	11.3813		10.9868	16.3527																1.95757	2.02171	25.6345	0.646553	0.630147	6.17809		5.85789	8.76307
													9.14282	17.0456	33.6325	0.466121	2.10707	12.4788		12.0843	17.9862																2.35147	2.35939	27.2506	0.201574	0.804717	6.59355		6.27335	9.38457
													10.4594	19.7423	38.6544	0.719452	2.54247	14.4236		14.0291	20.8808																3.36606	3.03475	28.4687	0.574289	0.755751	7.23992		6.91973	10.3515
													10.5201	24.4916	41.9232	0.92213	2.3481	16.041		15.6465	23.2882																3.1154	3.01941	27.2952	0.201574	0.689756	6.86428		6.54409	9.78957
													12.258	25.881	43.7676	0.628257	2.51138	17.0092		16.6147	24.7293																4.54478	3.07642	27.3683	0.425967	0.711046	7.22531		6.90512	10.3297
													13.6312	26.6199	45.4294	1.27678	2.67076	17.9256		17.5311	26.0932																5.12966	3.0216	25.74	0.498231	0.860064	7.04992		6.72973	10.0673
													13.9836	28.2115	45.8703	1.03358	3.38219	18.4962		18.1017	26.9425																5.64591	3.58075	26.4709	0.490617	0.951604	7.42797		7.10778	10.6328
													12.5658	27.6241	43.2615	1.53519	3.33165	17.6637		17.2691	25.7033																6.63066	3.50839	30.0646	0.794887	0.968639	8.39343		8.07323	12.0771
													14.3928	29.0135	42.5884	1.22611	3.84092	18.2124		17.8178	26.52																8.7434	3.73863	31.2137	0.574289	1.01122	9.05625		8.73606	13.0686
													15.1381	27.8451	37.1256	1.07412	4.86336	17.2093		16.8147	25.027																9.94897	4.2298	33.5485	0.338487	0.619499	9.73706		9.41687	14.0871
													19.0229	28.1862	33.2098	1.10959	5.74195	17.4541		17.0596	25.3914																12.0468	4.77799	35.0388	0.0950823	0.891996	10.5701		10.2499	15.3333
													18.4031	28.9441	30.0584	1.50479	7.00929	17.1839		16.7894	24.9893																14.1267	4.79553	37.1056	0.239598	0.923934	11.4383		11.1181	16.632
													19.6711	28.7356	28.1045	0.759994	8.21444	17.0971		16.7026	24.8601																16.9855	4.3504	37.8365	0.505833	1.11766	12.1592		11.839	17.7104
													19.4888	27.9399	27.3949	0.881588	7.87233	16.7155		16.321	24.292																16.5587	4.62449	36.4031	0	1.239	11.7651		11.4449	17.1209
													20.2139	27.0557	26.9331	1.68718	8.04339	16.7867		16.3921	24.398																17.0332	4.87447	34.1617	0.410751	1.18366	11.5328		11.2126	16.7733
													21.421	27.8009	26.067	1.41865	9.32629	17.2068		16.8123	25.0233																15.6635	4.78456	33.0978	0.638951	1.07934	11.0528		10.7326	16.0554
													22.693	28.8746	24.9765	1.35278	10.6753	17.7144		17.3199	25.7789																13.6612	5.84366	31.5061	0.547664	0.985667	10.5088		10.1887	15.2416
													23.491	29.563	24.7991	1.50479	11.7793	18.2275		17.8329	26.5424																10.698	6.24493	32.1801	0.547664	1.00483	10.1351		9.81492	14.6825
													23.8313	26.8094	23.8652	1.26158	13.0661	17.7667		17.3722	25.8567																10.9516	7.28868	31.8675	0.806296	1.29223	10.4413		10.1211	15.1405
													26.7115	28.0346	24.3243	2.07225	15.733	19.3751		18.9806	28.2506																11.1456	8.97051	33.7881	0.593313	1.46041	11.1916		10.8714	16.263
													22.693	28.8809	25.4018	1.80372	15.5892	18.8737		18.4792	27.5043																11.9424	10.0603	32.5212	0.559073	1.28584	11.2738		10.9536	16.3859
													24.4714	31.1166	24.1861	2.11277	17.5485	19.8871		19.4925	29.0126																13.321	11.6062	33.7069	0.817706	1.44764	12.1799		11.8597	17.7414
													28.1496	30.4535	24.9139	1.87464	18.812	20.8407		20.4462	30.432																13.7239	12.6368	35.0388	0.772068	1.72227	12.7787		12.4586	18.6373
													25.6542	33.1818	24.7209	2.51304	19.9199	21.198		20.8034	30.9637																14.7862	13.2727	35.7413	0.867151	1.19004	13.1715		12.8513	19.2248
													26.2294	34.508	25.4539	2.00131	20.5186	21.7423		21.3477	31.7739																14.0133	14.1278	37.1706	0.676986	1.47531	13.4928		13.1726	19.7055
													27.2341	37.5205	25.4617	1.80372	21.7782	22.7596		22.3651	33.2881																13.6761	15.2615	37.5117	0.722623	1.56685	13.7477		13.4276	20.0868
													25.6259	41.853	27.4523	2.89304	22.995	24.1638		23.7693	35.3781																14.4848	15.0685	37.1909	0.50964	1.64349	13.7795		13.4593	20.1343
													26.1565	47.6127	26.8209	2.81704	23.1738	25.3162		24.9217	37.0933																14.7265	15.3426	37.9624	0.715009	1.65414	14.0801		13.7599	20.5841
													27.789	46.8422	27.2409	2.8069	24.239	25.7836		25.3891	37.789																14.064	17.5069	38.9085	1.05732	1.81167	14.6697		14.3495	21.466
													28.1252	44.6887	29.4088	3.1717	25.9262	26.2641		25.8696	38.5042																14.8608	17.6757	38.4659	0.924198	1.80316	14.746		14.4258	21.5801
													31.2606	42.7687	29.6097	2.80184	25.8174	26.4517		26.0571	38.7833																15.5591	18.8532	38.8801	1.01547	1.79465	15.2205		14.9003	22.29
													30.6368	42.8382	29.3723	2.67011	26.4783	26.3991		26.0046	38.7051																15.9739	18.3971	39.7328	1.59357	1.83083	15.5056		15.1854	22.7165
													31.4551	40.1731	29.2654	4.55996	27.7923	26.6491		26.2546	39.0772																14.1894	18.6186	38.3685	2.04997	1.87128	15.0195		14.6993	21.9894
													31.7751	36.2322	28.8636	4.41303	27.2208	25.7009		25.3064	37.6659																14.3058	18.0528	36.8498	1.61259	2.32261	14.6287		14.3085	21.4047
													32.1154	34.407	29.641	5.72021	27.8078	25.9383		25.5437	38.0192																15.2278	17.4411	39.1156	2.26295	2.2332	15.2561		14.9359	22.3433
													32.6217	36.0743	29.508	5.88742	29.1062	26.6395		26.245	39.0629																14.7951	16.5223	39.2009	2.81063	2.46737	15.1593		14.8391	22.1984
													32.3301	39.6362	28.0992	6.74875	29.4561	27.2541		26.8595	39.9776																13.8044	16.5201	37.7837	3.67397	2.71219	14.8989		14.5787	21.8089
													33.3954	40.3499	27.4131	7.82287	28.4181	27.4799		27.0854	40.3137																13.518	17.0069	38.3238	4.10755	2.95488	15.1822		14.862	22.2327
													33.6912	40.7667	26.6435	8.26874	29.6777	27.8096		27.415	40.8044																12.8167	16.4894	38.0477	5.39307	2.99746	15.1489		14.8287	22.1828
													34.2097	40.8993	26.6827	9.30739	28.3909	27.898		27.5035	40.936																12.7063	15.8119	38.2263	4.37379	3.13158	14.85		14.5298	21.7357
													33.7195	41.4804	25.7644	10.0015	26.9331	27.5798		27.1852	40.4624																13.0614	15.3338	36.1676	5.64409	3.64252	14.7699		14.4497	21.6159
													34.1732	38.7205	26.0435	10.6095	26.937	27.2967		26.9022	40.0411																12.4168	15.0334	34.6896	6.24119	3.48498	14.3732		14.053	21.0225
													34.3677	36.6174	24.6191	10.7868	26.6687	26.612		26.2174	39.0219																13.2792	14.937	31.6441	6.95242	3.97462	14.1575		13.8373	20.6998
													36.4458	38.2531	26.8053	10.9895	27.0808	27.9149		27.5204	40.9612																13.5269	14.3011	30.966	8.28737	4.91559	14.3994		14.0792	21.0617
													34.3028	36.3459	26.9044	10.7463	25.6968	26.7993		26.4047	39.3007																14.4609	15.3382	28.0221	8.47374	5.32433	14.3239		14.0037	20.9487
													36.8468	39.0868	25.6731	10.9338	25.3236	27.5728		27.1783	40.452																16.1798	15.0313	26.9379	9.73642	5.10506	14.5981		14.2779	21.3589
													36.5835	36.5985	26.1322	12.0383	26.7426	27.619		27.2245	40.5208																17.3048	15.8974	24.1523	10.0635	5.54148	14.5919		14.2717	21.3496
													37.1709	42.0172	25.6157	13.0567	28.2082	29.2137		28.8192	42.8944																17.4719	16.8183	22.7108	10.6454	5.74798	14.6789		14.3587	21.4798
													37.8798	40.4194	25.5244	13.4924	28.8263	29.2284		28.8339	42.9163																17.8509	17.2547	21.1922	12.0374	6.50373	14.9678		14.6476	21.9119
													37.1344	40.5646	26.0148	13.4367	30.704	29.5709		29.1764	43.426																18.7043	18.134	19.8766	12.9464	6.65701	15.2637		14.9435	22.3545
													36.6888	41.8909	27.914	14.9567	36.2555	31.5412		31.1466	46.3585																18.1045	18.2458	20.4938	12.9046	7.32761	15.4153		15.0951	22.5813
													36.2554	42.4088	28.5245	14.6071	42.0052	32.7602		32.3656	48.1729																17.3107	18.373	21.3059	14.9926	8.40482	16.0774		15.7572	23.5719
													36.0123	43.0403	29.028	14.9009	47.5061	34.0975		33.703	50.1634																18.1761	19.0155	21.3262	15.9168	8.67945	16.6228		16.3026	24.3877
													33.1038	43.7476	28.8714	14.5159	53.6951	34.7868		34.3922	51.1893																18.7312	18.4892	19.5801	17.7766	9.06052	16.7275		16.4073	24.5444
													33.363	44.9665	29.5341	15.4177	57.9131	36.2389		35.8444	53.3506																19.3489	18.5747	19.7791	18.1037	9.65235	17.0917		16.7716	25.0893
													34.9105	45.9202	30.3402	16.8313	60.0435	37.6091		37.2146	55.3901																18.7461	18.7282	20.2623	17.7918	9.69493	17.0447		16.7245	25.0188
													34.9186	51.1431	31.1176	16.9225	63.4335	39.5071		39.1125	58.2149																18.3701	17.2108	20.5141	19.5071	9.73112	17.0666		16.7464	25.0517
													34.2056	49.3369	30.9976	16.9529	59.9891	38.2964		37.9019	56.413																20.1516	16.8096	20.1649	19.7885	10.6785	17.5186		17.1984	25.7278
													38.6859	51.5094	32.3255	19.1113	60.1757	40.3616		39.967	59.4868																20.817	16.5223	18.9629	19.838	10.8786	17.4038		17.0836	25.556
													38.3861	50.9347	35.3047	18.4982	62.8581	41.1964		40.8018	60.7293																20.265	15.5049	18.6381	19.4614	11.4725	17.0684		16.7482	25.0543
													39.9781	51.0484	35.6334	19.7193	61.0543	41.4867		41.0922	61.1614																20.3784	14.9128	18.8979	20.4237	11.1064	17.1438		16.8237	25.1672
													42.9434	52.7788	36.5648	19.9321	59.3243	42.3087		41.9141	62.3848																21.5422	14.5664	18.3132	20.1308	11.6663	17.2438		16.9236	25.3167
													44.187	51.3326	38.3518	19.9372	56.7002	42.1017		41.7072	62.0768																20.6201	14.3537	17.5823	19.2371	12.5476	16.8682		16.548	24.7548
													46.577	49.779	36.9535	21.5686	57.5827	42.4922		42.0976	62.6579																21.3572	13.9349	16.7661	20.3933	12.2198	16.9342		16.6141	24.8537
													47.8895	48.9074	36.3769	22.962	59.0678	43.0407		42.6462	63.4744																21.0558	13.9436	16.0759	19.9521	12.273	16.6601		16.3399	24.4435
													49.603	48.9074	36.8465	21.9638	59.787	43.4215		43.027	64.0412																19.9367	13.8143	15.5074	21.4049	12.4816	16.629		16.3088	24.397
													51.1585	50.8084	37.8978	22.0449	60.7627	44.5345		44.1399	65.6977																19.9696	13.0468	15.3246	21.2414	11.9196	16.3004		15.9802	23.9055
													52.5115	53.4167	38.1144	23.1342	62.7376	45.9829		45.5884	67.8535																20.2172	13.2727	14.748	21.2262	11.562	16.2052		15.885	23.7631
													53.6458	50.1516	35.7091	23.5193	64.4443	45.494		45.0995	67.1258																20.3187	13.0402	15.9987	20.9295	10.9297	16.2434		15.9232	23.8201
													57.806	50.0505	35.7195	25.5561	64.1294	46.6523		46.2578	68.8499																20.826	12.924	14.7927	20.4199	11.1383	16.0202		15.7	23.4863
													62.2498	51.1557	35.2525	27.0761	62.7532	47.6975		47.3029	70.4055																21.5273	12.4526	14.5978	19.9673	11.4704	16.0031		15.6829	23.4607
													61.5491	51.301	35.4299	27.071	64.5765	47.9855		47.5909	70.8342																21.3214	13.2332	15.1582	20.1841	11.7216	16.3237		16.0035	23.9403
													67.4228	53.0946	33.2881	29.9944	66.458	50.0516		49.6571	73.9094																21.5034	13.1477	14.4922	20.5492	11.2724	16.193		15.8728	23.7448
													68.0548	50.6947	31.4437	28.7024	67.9858	49.3763		48.9818	72.9042																22.9716	14.1607	14.5085	17.9591	11.315	16.183		15.8628	23.7298
													66.1671	51.2315	30.4524	29.0672	70.4311	49.4699		49.0753	73.0435																22.3091	13.8603	15.4505	17.982	10.9318	16.1067		15.7866	23.6158
													67.0299	52.1789	29.6176	30.2629	71.7918	50.1762		49.7817	74.0948																22.0107	13.4393	14.679	18.7883	11.3171	16.0469		15.7267	23.5262
													69.4159	54.3135	29.6567	31.8133	70.4156	51.123		50.7285	75.504																22.2554	14.1695	14.5491	19.3968	12.0473	16.4836		16.1634	24.1795
													65.766	50.12	29.0906	34.6456	71.924	50.3092		49.9147	74.2928																22.0465	13.9283	13.8263	19.4805	11.117	16.0797		15.7595	23.5753
													72.774	51.7999	29.8941	34.3162	76.3713	53.0311		52.6366	78.3441																20.1397	15.0027	14.5491	18.5981	11.9984	16.0576		15.7374	23.5422
													69.9384	52.4188	29.6045	35.4714	76.8612	52.8589		52.4643	78.0877																19.1997	15.3317	15.15	18.3281	12.735	16.1489		15.8287	23.6788
													73.2844	53.2588	29.6749	38.1466	76.7873	54.2304		53.8359	80.1291																20.4172	15.6781	15.0729	19.0203	13.4013	16.7179		16.3978	24.5301
													73.0049	48.2885	29.5784	38.2176	76.1148	53.0408		52.6463	78.3585																19.6771	16.1452	15.6779	19.663	14.1698	17.0666		16.7464	25.0517
													72.6768	49.2864	30.7315	40.0263	76.313	53.8068		53.4123	79.4986																19.6324	16.4763	16.555	20.5035	14.0442	17.4423		17.1221	25.6136
													73.2804	48.099	29.8158	40.1378	77.2383	53.7143		53.3197	79.3609																19.4145	17.6472	16.4007	18.9898	15.4387	17.5782		17.258	25.8169
													78.5182	49.7979	30.9193	41.6274	76.2586	55.4243		55.0297	81.906																19.9576	17.8752	16.8839	18.5791	16.3008	17.9193		17.5991	26.3273
													78.2751	46.7159	29.868	44.2012	74.7735	54.7668		54.3722	80.9274																18.9311	18.0463	16.9408	18.1645	18.0401	18.0246		17.7044	26.4847
													77.6189	47.2338	32.2785	45.6604	74.1282	55.384		54.9894	81.846																20.8678	17.7481	15.7551	17.3202	16.7692	17.6921		17.3719	25.9873
													78.9192	45.5791	31.7672	45.5844	71.7607	54.7221		54.3276	80.861																21.4974	18.4388	17.0098	18.1797	17.8549	18.5961		18.2759	27.3397
													78.8625	50.4421	32.5159	45.7972	68.0442	55.1324		54.7378	81.4716																22.6015	18.2831	16.9123	18.6361	18.7789	19.0424		18.7222	28.0073
													80.3006	48.9706	33.382	49.6479	66.8273	55.8257		55.4311	82.5035																23.2401	17.292	14.7562	17.1605	17.9507	18.0799		17.7597	26.5675
													75.5651	50.9979	33.7446	53.8329	64.0944	55.647		55.2524	82.2375																24.759	17.3007	16.1977	17.7728	19.1259	19.0312		18.711	27.9906
													76.3712	53.4799	35.2682	54.5828	64.7281	56.886		56.4915	84.0817																24.944	16.2416	16.5956	17.7157	19.5155	19.0025		18.6823	27.9476
													74.9818	58.6965	34.3029	52.7689	62.4188	56.6338		56.2393	83.7063																26.0512	17.0464	15.6942	18.4079	19.0237	19.2447		18.9245	28.3099
													74.759	62.5995	34.4099	53.4174	62.5005	57.5372		57.1427	85.051																27.1851	17.053	16.1286	19.7657	20.2648	20.0794		19.7593	29.5587
													76.197	64.4689	34.5899	53.6657	62.4538	58.2751		57.8805	86.1491																28.4593	17.9893	16.5103	18.7122	20.3904	20.4123		20.0921	30.0566
													71.4575	69.3445	32.7716	52.9716	64.9885	58.3067		57.9122	86.1963																28.6234	17.9388	18.6178	18.0656	20.5799	20.7651		20.4449	30.5844
													73.568	70.4118	31.8089	53.078	62.8698	58.3473		57.9528	86.2566																28.2803	18.2984	18.3457	17.9325	21.5166	20.8747		20.5545	30.7484
													69.27	66.4583	32.375	52.6878	63.348	56.8278		56.4333	83.9951																26.6599	18.7984	16.7824	16.841	22.0148	20.2193		19.8991	29.7679
													72.1907	62.3532	32.2968	52.931	63.7367	56.7017		56.3072	83.8073																25.9557	18.9146	17.9803	18.039	21.5677	20.4914		20.1713	30.175
													72.3933	59.7512	31.4567	52.8601	63.589	56.0101		55.6155	82.7779																23.7653	19.3005	17.7975	16.415	20.6055	19.5768		19.2566	28.8067
													74.5038	55.7787	34.4829	50.3369	63.4024	55.7009		55.3064	82.3178																23.1446	18.6295	18.2442	16.9665	19.9753	19.392		19.0718	28.5304
													70.0275	56.8966	33.3742	51.2793	61.8085	54.6772		54.2827	80.7941																20.2351	18.5857	17.9681	17.3696	19.7943	18.7906		18.4704	27.6306
													75.4031	55.1408	33.3846	54.0508	63.6395	56.3238		55.9292	83.2448																20.3575	18.9058	19.8481	17.788	19.1748	19.2149		18.8947	28.2653
													69.7683	60.0543	35.7639	53.5238	64.3043	56.6829		56.2884	83.7794																21.6586	18.2063	19.4299	17.2707	19.2068	19.1545		18.8343	28.175
													66.3655	60.8627	34.9682	53.2806	61.2798	55.3514		54.9568	81.7975																20.7693	18.908	20.1892	17.3354	20.0967	19.4597		19.1395	28.6316
													66.5235	63.0416	34.6969	51.2641	63.935	55.8922		55.4977	82.6025																21.6914	19.5242	19.8928	18.0923	20.2904	19.8982		19.578	29.2876
													65.2313	62.7574	35.9465	50.6257	66.2364	56.1595		55.7649	83.0003																20.0919	18.3116	21.7038	18.3509	20.4053	19.7727		19.4525	29.0998
													64.3766	59.1259	34.616	51.6036	68.0403	55.5525		55.1579	82.0968																21.5959	19.0089	21.8378	18.8225	21.1866	20.4903		20.1702	30.1734
													66.9975	59.1449	34.9056	47.6111	69.1677	55.5653		55.1708	82.116																21.8316	19.4145	22.1667	18.4193	20.0179	20.37		20.0498	29.9934
													62.1405	64.2794	37.2978	48.1583	70.9754	56.5703		56.1757	83.6117																23.264	18.5945	22.9504	18.2862	20.0583	20.6307		20.3105	30.3833
													61.5207	66.6919	40.7545	45.4375	72.0406	57.289		56.8945	84.6815																23.9056	17.8818	23.1413	17.7386	19.3601	20.4055		20.0853	30.0464
													57.3523	70.0265	43.0189	47.2767	73.8755	58.31		57.9155	86.2011																24.6188	18.8028	23.0479	18.4802	18.0359	20.5971		20.2769	30.3331
													58.9808	73.6201	43.598	48.3255	76.0526	60.1154		59.7209	88.8883																23.64	18.1822	22.1018	18.2292	16.6904	19.7687		19.4485	29.0939
													57.482	72.458	41.7328	47.0284	78.4084	59.4219		59.0274	87.8561																25.3469	17.9454	22.7839	17.2441	17.2525	20.1146		19.7944	29.6112
													56.6799	69.395	36.4969	46.6028	79.0265	57.6402		57.2457	85.2043																26.9553	17.8445	23.3565	19.6782	17.2546	21.0178		20.6976	30.9625
													57.3078	68.4224	32.6333	45.1943	84.8696	57.6855		57.2909	85.2716																29.7037	19.0505	22.2926	18.6285	19.0237	21.7398		21.4196	32.0425
													54.9137	69.1424	28.874	44.7434	86.4207	56.8188		56.4243	83.9817																32.9623	18.4015	21.3546	18.3509	19.5921	22.1323		21.8121	32.6296
													58.1909	70.3865	27.9088	44.7332	88.2479	57.8935		57.4989	85.5812																34.7737	18.965	21.8541	19.6136	22.8003	23.6013		23.2811	34.8272
													58.5311	70.3865	27.6218	44.2519	90.5843	58.2751		57.8806	86.1492																33.8605	18.7721	22.2155	20.3096	24.2458	23.8807		23.5605	35.2451
													57.1133	68.3466	27.7001	43.8263	90.6115	57.5196		57.125	85.0247																31.7448	18.6164	22.0814	19.6136	23.7094	23.1531		22.8329	34.1567
													58.2192	67.494	27.2201	44.0543	92.9713	57.9918		57.5972	85.7275																30.1901	18.7589	22.1464	19.0545	23.7456	22.7791		22.4589	33.5972
													56.7082	68.2014	29.1871	44.6218	94.5341	58.6505		58.256	86.708																28.9636	19.4803	20.8633	20.089	22.217	22.3226		22.0025	32.9144
													54.6828	66.7488	30.6376	43.8415	97.0649	58.5951		58.2006	86.6255																28.5429	19.0659	20.9323	20.7432	20.3223	21.9213		21.6011	32.314
													56.5503	68.0245	30.5228	42.3671	98.997	59.2923		58.8978	87.6632																29.2024	19.2523	20.0187	21.2642	19.3004	21.8076		21.4874	32.1439
													51.0897	70.235	31.2793	41.6527	100	58.8513		58.4568	87.0069																30.3691	19.6404	20.8308	20.1955	19.9199	22.1912		21.871	32.7177
													53.0544	75.8873	33.1446	40.913	98.8143	60.3627		59.9682	89.2564																31.3957	20.2149	21.3505	22.5041	21.159	23.3248		23.0046	34.4136
													54.0144	79.4114	33.7316	40.837	95.2455	60.648		60.2535	89.681																30.4616	18.8751	21.0622	22.3786	21.0781	22.7711		22.4509	33.5853
													52.6047	81.925	34.5455	41.6122	92.7886	60.6952		60.3007	89.7513																30.9361	19.4036	20.3476	22.2455	21.8551	22.9576		22.6374	33.8642
													53.666	90.3688	34.1151	41.8503	89.1498	61.83		61.4355	91.4403																32.9862	20.3662	19.8441	21.6521	22.63	23.4957		23.1755	34.6692
													52.4791	96.9938	34.6447	40.7914	84.0493	61.7917		61.3971	91.3832																32.5983	19.9298	20.6318	22.3025	23.4901	23.7905		23.4703	35.1102
													58.1098	100	34.9473	40.4722	83.2173	63.3493		62.9548	93.7017																32.5266	21.8068	21.3871	21.8043	23.6093	24.2268		23.9066	35.7629
													57.9519	96.2675	34.8821	40.4317	81.5146	62.2096		61.815	92.0052																32.267	22.5348	20.4938	23.8619	23.2687	24.4852		24.165	36.1495
													60.2811	84.7543	35.456	42.7775	78.2646	60.3067		59.9122	89.173																32.2849	23.2716	20.8552	24.8089	23.9031	25.0247		24.7045	36.9565
													61.1278	81.6534	34.6551	42.8991	78.6145	59.79		59.3954	88.4039																31.9567	23.7606	22.4307	24.767	24.1117	25.4053		25.0851	37.5259
													60.427	80.1124	34.6473	42.9346	78.4551	59.3153		58.9207	87.6974																32.6042	24.2144	21.0176	25.9346	23.9372	25.5416		25.2214	37.7298
													64.0687	77.4346	33.142	40.2645	79.3181	58.8456		58.4511	86.9983																33.3234	23.9162	21.8459	25.3604	23.1111	25.5114		25.1912	37.6846
													64.4333	75.0979	32.5785	38.1973	78.1169	57.6848		57.2902	85.2705																33.777	26.109	23.0641	23.5424	23.1048	25.9194		25.5993	38.295
													65.7863	74.6621	31.3993	36.9712	76.9661	57.157		56.7625	84.485																33.6039	26.3305	22.8936	21.6636	22.9792	25.4941		25.1739	37.6587
													65.847	75.7863	31.2611	38.633	75.8038	57.4662		57.0717	84.9453																35.6092	26.2976	23.8072	21.694	22.4129	25.9642		25.644	38.3619
													66.5843	75.42	31.9785	38.1061	77.7747	57.9727		57.5782	85.6991																33.4965	27.0913	25.5614	22.873	21.1739	26.0392		25.719	38.4741
													69.1728	75.1168	32.6568	35.7754	74.2409	57.3926		56.998	84.8356																32.1864	28.0232	23.4742	24.2156	21.4783	25.8756		25.5554	38.2293
													70.5582	73.3864	31.428	37.5234	70.1668	56.6126		56.218	83.6747																30.8645	27.9421	24.8833	22.3786	21.4464	25.503		25.1828	37.6719
													76.4887	71.4854	31.0472	38.2125	66.4697	56.7407		56.3462	83.8654																29.9752	28.3653	24.9442	24.1851	21.0419	25.7023		25.3822	37.9702
													74.8319	68.3655	29.4741	36.9661	66.8468	55.2969		54.9023	81.7164																29.9335	28.7403	24.2336	23.2153	22.9557	25.8157		25.4955	38.1397
													72.3892	66.2246	29.9645	36.6368	64.0711	53.8572		53.4627	79.5736																28.513	29.3235	24.802	24.7176	23.1026	26.0918		25.7716	38.5528
													79.2797	64.9741	29.855	36.505	66.1548	55.3537		54.9592	81.801																30.4587	28.1811	25.6629	23.7706	24.5375	26.5221		26.202	39.1966
													79.8064	64.3489	29.9176	36.1504	67.6321	55.5711		55.1765	82.1245																29.5992	27.1834	24.5016	24.9914	23.456	25.9463		25.6261	38.3352
													82.8283	63.0416	30.2776	34.1389	64.1799	54.8933		54.4987	81.1157																29.6977	26.2384	25.2081	25.9537	23.7924	26.178		25.8579	38.6818
													91.9428	61.6585	27.9714	34.5088	63.7562	55.9675		55.573	82.7146																31.2405	26.3129	25.4436	26.0602	25.0335	26.8181		26.498	39.6394
													95.3739	61.8858	28.4462	33.4904	63.8495	56.6092		56.2146	83.6696																32.2849	25.2494	25.1594	24.459	24.9015	26.4108		26.0907	39.0301
													96.9213	60.6353	29.5784	31.2307	66.2948	56.9321		56.5376	84.1503																31.7955	26.5804	25.4071	24.535	24.8504	26.6337		26.3135	39.3635
													100	58.987	31.2402	31.2459	65.8555	57.4657		57.0712	84.9445																32.4103	26.1945	26.0405	24.3981	25.7254	26.9538		26.6336	39.8423
													96.7228	60.0922	33.022	31.1547	64.8564	57.1696		56.7751	84.5038																32.27	26.1331	25.334	27.4141	27.2029	27.6708		27.3506	40.9149
													91.3757	56.9092	33.2803	32.6645	63.1147	55.4689		55.0743	81.9724																33.0876	25.3021	26.5968	27.8059	27.1113	27.9807		27.6606	41.3786
													91.0881	55.0651	34.5169	31.4384	60.8949	54.6007		54.2061	80.6802																34.1828	25.5126	26.7389	26.3492	27.3561	28.0279		27.7077	41.4492
													81.5888	54.9577	33.0898	30.7696	58.5818	51.7975		51.403	76.508																34.0873	26.0476	24.7493	25.3604	27.4839	27.5457		27.2255	40.7277
													81.7832	57.0229	33.3742	29.7512	58.6634	52.119		51.7245	76.9865																34.4006	27.361	26.1298	26.8056	27.4924	28.4379		28.1177	42.0625
													76.8411	60.3511	35.3569	29.7006	56.9568	51.8413		51.4468	76.5732																33.5323	27.4202	25.7116	27.8477	28.3567	28.5737		28.2535	42.2656
													76.1565	62.2079	33.2829	26.4478	54.9003	50.5991		50.2045	74.7242																35.0661	26.7493	25.8009	28.9811	29.1891	29.1573		28.8371	43.1386
													76.6669	59.0249	31.3837	27.4307	55.2346	49.9482		49.5536	73.7554																33.7203	28.4815	26.6374	30.0879	30.2046	29.8263		29.5061	44.1395
													72.4662	60.8501	32.2942	27.2736	52.5366	49.0841		48.6896	72.4694																33.5263	28.6789	25.3259	31.2973	30.2472	29.8151		29.4949	44.1227
													72.138	58.9933	31.342	24.4769	52.9993	47.9899		47.5954	70.8407																33.7501	28.9201	25.9228	33.8379	31.5905	30.8043		30.4841	45.6024
													70.6311	59.0754	32.7011	24.3603	49.5354	47.2607		46.8662	69.7554																32.1178	30.7291	24.932	35.5228	32.3654	31.1334		30.8132	46.0948
													64.4576	58.5765	32.555	24.8873	48.2836	45.752		45.3575	67.5099																32.1208	29.556	22.6296	35.9069	31.8885	30.4204		30.1002	45.0281
													67.4147	57.4271	30.935	24.0462	45.3757	45.0397		44.6452	66.4497																31.6045	30.1875	24.4853	36.1351	31.3627	30.755		30.4348	45.5287
													67.7388	58.0839	31.5298	24.2894	44.8043	45.2892		44.8947	66.8211																32.1089	31.7071	25.1188	36.1769	32.3718	31.4967		31.1765	46.6382
													66.2562	58.1028	30.348	24.2691	42.8605	44.3673		43.9728	65.4489																33.1981	32.4307	23.7097	36.2302	31.8417	31.4821		31.1619	46.6163
													65.8389	57.7807	29.9045	24.1121	42.2812	43.9835		43.589	64.8776																32.8549	34.1322	23.3199	35.8651	31.1285	31.4601		31.1399	46.5835
													67.9494	56.2334	29.9828	24.2742	40.6679	43.8215		43.427	64.6366																32.6908	36.3008	23.3484	37.5689	29.6766	31.9171		31.5969	47.2671
													65.2759	53.0315	30.7211	21.7206	41.4571	42.4412		42.0467	62.5821																33.4069	37.8248	25.5939	35.2299	27.9905	32.0092		31.689	47.4049
													67.7388	55.1282	30.7654	20.454	44.2328	43.6638		43.2693	64.4018																33.1264	39.8443	24.8264	35.3972	27.0453	32.0479		31.7278	47.4629
													65.9442	55.5008	31.8063	21.898	46.6042	44.3507		43.9562	65.4242																32.3267	42.8769	25.3259	35.382	25.9	32.3623		32.0421	47.9331
													67.3378	55.2545	32.1611	21.0721	48.9212	44.9493		44.5548	66.3152																32.1954	44.0675	24.8386	38.4855	25.3507	32.9876		32.6674	48.8685
													68.1925	54.6798	33.1238	21.3812	50.2352	45.5225		45.1279	67.1682																33.7591	47.3303	26.0202	41.6346	24.15	34.5789		34.2587	51.249
													64.5994	52.7536	35.6021	21.1937	51.7863	45.187		44.7925	66.6689																33.3264	50.1962	25.4517	41.4255	23.6455	34.8091		34.4889	51.5933
													66.2764	55.2166	36.9639	21.7105	53.1625	46.666		46.2715	68.8702																35.1616	49.716	25.3259	43.464	23.092	35.3519		35.0317	52.4054
													66.0536	55.3303	39.137	21.7257	53.5863	47.1666		46.7721	69.6153																38.4739	53.7419	26.674	43.1179	21.8828	36.7781		36.4579	54.5389
													66.6167	52.7346	40.3918	22.3641	55.289	47.4793		47.0847	70.0807																38.653	55.0181	27.6566	44.0307	22.151	37.5019		37.1817	55.6216
													67.9859	55.7724	38.824	21.6953	52.5211	47.3597		46.9652	69.9028																41.2551	56.1276	29.025	40.5127	21.3016	37.6444		37.3242	55.8349
													65.9442	54.0356	39.1814	24.0563	52.42	47.1275		46.733	69.5572																42.8665	59.7084	29.7235	39.9612	22.7556	39.003		38.6828	57.8673
													61.2736	54.743	40.4153	25.9259	53.0926	47.0901		46.6955	69.5014																43.2186	59.9693	31.368	41.8971	22.9834	39.8873		39.5671	59.1901
													58.5798	57.9449	39.5675	25.2875	53.1742	46.9108		46.5162	69.2346																43.3589	59.2282	32.5496	40.1818	21.8253	39.4288		39.1086	58.5041
													58.8228	55.204	40.9319	24.9177	50.9155	46.1584		45.7638	68.1147																44.9852	59.0067	34.9454	38.2421	23.1005	40.056		39.7358	59.4424
													55.8981	56.4166	40.7492	24.7657	47.3312	45.0321		44.6376	66.4384																48.0081	62.8747	36.6914	38.1052	22.0786	41.5516		41.2314	61.6798
													54.6585	54.0104	40.1153	26.6454	45.5934	44.2046		43.8101	65.2067																47.3456	66.587	40.683	38.9838	21.919	43.1037		42.7835	64.0016
													52.6898	51.8883	41.4014	27.0203	43.0626	43.2125		42.818	63.7301																47.5187	70.9528	42.1326	36.9984	21.6103	43.8426		43.5224	65.1069
													51.3044	51.1557	42.0145	25.9209	42.5534	42.5898		42.1952	62.8032																45.9282	78.1318	45.5232	38.1737	20.7076	45.6929		45.3727	67.8749
													50.3889	53.8272	43.7676	27.4003	42.8371	43.6442		43.2497	64.3727																46.3609	83.4952	48.0042	36.6105	20.2308	46.9403		46.6201	69.741
													49.7772	51.5726	43.3554	25.8449	41.0722	42.3244		41.9299	62.4083																46.8831	87.6154	50.4771	37.7135	20.6331	48.6644		48.3443	72.3202
													50.5347	49.8611	41.858	23.7067	39.0273	40.9976		40.603	60.4334																49.8523	90.1129	52.0973	37.8237	21.0142	50.1801		49.8599	74.5875
													45.6615	46.1475	39.1631	24.1273	38.1565	38.6512		38.2567	56.941																52.2694	90.0691	51.9227	36.1655	21.5038	50.3861		50.0659	74.8957
													45.0296	46.9749	37.83	23.651	40.5202	38.8011		38.4066	57.1642																54.6597	93.0775	54.5539	35.0816	21.3016	51.7349		51.4147	76.9133
													44.4462	48.4275	36.0978	23.8537	39.9526	38.5555		38.161	56.7987																56.3308	97.0683	53.3561	34.9789	23.3113	53.0091		52.6889	78.8195
													48.4526	49.4253	33.836	22.6478	39.0818	38.6887		38.2941	56.9968																55.1699	100	52.3044	35.751	23.4305	53.3312		53.011	79.3013
													44.6852	46.8107	31.3759	23.2305	39.2411	37.0687		36.6741	54.5856																56.9007	98.6537	52.4912	34.7773	23.9776	53.3601		53.0399	79.3446
													45.6696	49.3811	30.2254	22.3337	40.112	37.5443		37.1498	55.2936																59.8699	99.3049	51.411	35.8651	23.3325	53.9567		53.6365	80.2371
													43.3566	50.941	29.5732	22.6934	40.6834	37.4495		37.055	55.1525																59.4521	94.7813	51.2608	35.789	22.9813	52.8529		52.5327	78.5859
													42.7935	52.6209	28.7045	22.0449	40.7728	37.3873		36.9928	55.0599																57.6348	90.8519	52.5967	36.5002	22.415	51.9997		51.6795	77.3096
													43.0933	55.204	27.5853	21.9385	43.3581	38.2358		37.8413	56.3228																60.4548	88.3565	52.8607	36.3138	21.9701	51.9912		51.671	77.2968
													42.04	57.3765	27.4549	23.2811	45.0064	39.0318		38.6373	57.5075																62.4571	83.6312	55.0168	35.7167	21.7508	51.7145		51.3943	76.8829
													38.9533	60.0985	26.0748	22.582	49.2089	39.3835		38.989	58.031																67.16	81.3946	56.5233	37.1962	21.9232	52.8395		52.5193	78.5658
													40.0146	65.5236	26.1061	21.8828	46.091	39.9236		39.5291	58.8349																71.5646	78.3226	56.3406	37.6032	22.4299	53.2522		52.932	79.1831
													39.6824	69.5908	26.5183	19.3849	49.516	40.9385		40.5439	60.3454																74.9664	75.404	59.3333	36.4279	22.6556	53.7574		53.4373	79.939
													43.0365	66.6667	25.9	19.4609	47.8677	40.5864		40.1918	59.8213																76.7599	72.7705	60.7585	35.3136	24.1841	53.9573		53.6371	80.238
													45.2321	60.509	26.1296	22.202	47.2379	40.2621		39.8676	59.3387																77.9445	67.1615	59.0125	36.4508	25.0804	53.1299		52.8097	79.0003
													43.1662	60.6417	25.8139	21.4318	50.3246	40.2756		39.8811	59.3589																74.8799	62.7519	60.9047	36.6067	25.223	52.0732		51.753	77.4195
													45.783	57.9386	24.8069	22.6022	53.9867	41.0235		40.629	60.472																73.1551	59.9101	60.0966	35.2299	28.3184	51.342		51.0218	76.3257
													46.3461	57.5281	24.1913	22.6428	55.9421	41.3301		40.9355	60.9283																68.7297	58.1296	59.5769	36.4317	28.593	50.2922		49.972	74.7552
													47.0469	58.9238	23.0434	24.1323	58.333	42.2959		41.9014	62.3658																63.4389	57.4893	57.0999	34.3133	27.7755	48.0234		47.7032	71.3612
													47.0145	59.1891	22.3208	24.4009	58.057	42.1964		41.8019	62.2178																56.8052	59.0856	56.9903	33.5603	27.8543	46.8591		46.539	69.6195
													46.1922	58.5828	22.4695	22.4958	54.426	40.8333		40.4387	60.1888																50.2432	61.0503	55.2767	32.6132	26.9687	45.2304		44.9102	67.1831
													45.783	54.3388	22.039	21.2545	57.4078	40.1646		39.7701	59.1936																46.9905	62.7914	55.3823	32.6893	27.4881	45.0683		44.7481	66.9406
													44.3126	53.5683	22.8556	21.4673	55.6817	39.5771		39.1825	58.3191																43.1172	62.3616	53.153	31.3696	30.311	44.0625		43.7423	65.4359
													47.0226	50.1958	22.5556	22.1715	55.4018	39.4695		39.0749	58.1589																39.3751	60.4057	50.7654	32.0199	32.3377	42.9808		42.6606	63.8177
													45.4833	49.0401	22.2269	22.7086	60.0163	39.895		39.5005	58.7924																37.2236	56.667	52.9257	32.1188	32.8763	42.3623		42.0421	62.8925
													44.5151	45.276	21.9112	22.3641	64.8875	39.7908		39.3962	58.6372																36.0031	52.8407	51.8618	31.9971	35.2245	41.5854		41.2652	61.7304
													41.4931	48.5853	21.2433	21.979	67.6826	40.1967		39.8022	59.2414																33.6994	47.9048	55.5163	30.7154	35.5076	40.6687		40.3485	60.359
													42.3236	49.8674	21.9947	20.6668	61.8707	39.3446		38.9501	57.9731																31.9477	43.754	59.4835	28.6426	36.7786	40.1213		39.8011	59.5401
													43.5793	51.5599	21.3164	21.1076	51.9418	37.901		37.5065	55.8245																31.3927	39.1317	64.4212	29.8368	38.9309	40.7426		40.4225	60.4696
													40.5615	57.5155	22.0338	21.0822	44.1939	37.0774		36.6828	54.5986																30.4049	34.4107	66.6748	28.1101	40.6148	40.0431		39.7229	59.4231
													37.9365	61.3048	21.3686	21.5838	38.2654	36.0918		35.6973	53.1317																30.7869	30.7203	72.051	26.7904	41.5856	40.3868		40.0667	59.9374
													35.8665	64.1594	20.1555	23.9398	36.6753	36.1593		35.7648	53.2321																31.2465	28.2425	75.1249	28.4334	39.1416	40.4378		40.1176	60.0136
													34.9915	68.0182	19.5946	24.2793	33.2698	36.0307		35.6361	53.0407																32.7475	26.8436	76.4973	29.7341	38.1453	40.7936		40.4734	60.5458
													35.2021	64.4752	19.4407	23.7422	30.6768	34.7074		34.3129	51.0711																34.138	24.1706	75.3563	32.6703	38.5455	40.9762		40.656	60.8189
													32.3665	58.6775	17.8728	23.2558	28.3987	32.1143		31.7197	47.2115																33.6516	23.7233	74.9827	36.5458	39.231	41.6269		41.3067	61.7924
													33.756	55.5514	16.9884	23.3774	26.9486	31.3244		30.9298	46.0358																32.7057	22.9405	71.4622	34.7849	38.2986	40.0384		39.7182	59.4161
													31.9614	55.2798	16.5997	24.867	26.4938	31.0403		30.6458	45.6131																32.1029	20.478	68.8431	36.2948	38.4306	39.2299		38.9097	58.2066
													31.69	58.8228	15.4571	23.4483	25.3781	30.9593		30.5647	45.4924																30.7481	19.3203	67.1499	34.6974	36.9169	37.7665		37.4463	56.0175
													29.7537	67.3109	15.4649	22.0702	24.6472	31.8494		31.4548	46.8172																29.3993	17.5354	65.9073	34.8952	35.9164	36.7307		36.4105	54.468
													25.5651	77.9651	14.3014	20.0233	21.6888	31.9087		31.5142	46.9056																27.8088	15.3141	63.8567	32.1683	34.5603	34.7416		34.4214	51.4925
													23.5518	72.7043	13.0309	18.6908	19.9899	29.5935		29.199	43.4597																27.7163	14.972	59.451	31.1033	29.815	32.6115		32.2913	48.306
													23.1508	62.0121	11.9848	18.0574	21.1639	27.2738		26.8793	40.007																26.5107	14.3515	55.3945	31.5597	25.9788	30.759		30.4388	45.5347
													21.5912	45.1686	12.05	17.3532	20.1143	23.2555		22.8609	34.0261																24.1592	12.6368	53.0881	30.7915	21.391	28.4133		28.0931	42.0257
													22.5391	36.0111	10.5525	17.9561	19.57	21.3258		20.9312	31.154																23.6549	13.4415	48.7514	29.0191	18.9662	26.7666		26.4464	39.5623
													20.1531	32.5881	10.2447	17.3279	20.1959	20.1019		19.7074	29.3324																21.8167	11.9263	43.5701	28.0607	16.4967	24.3741		24.0539	35.9832
													17.8158	30.9398	9.54815	16.3956	18.5709	18.654		18.2595	27.1774																19.4712	11.7553	37.8203	25.9004	13.8761	21.7647		21.4445	32.0797
													15.2029	28.9883	9.00031	16.0207	16.2734	17.0971		16.7026	24.8601																18.6148	11.3694	34.0521	24.2498	12.933	20.2438		19.9236	29.8045
													13.3881	27.1504	8.71856	14.2777	15.2198	15.7509		15.3564	22.8564																17.254	11.3189	28.4485	23.0251	12.2198	18.4533		18.1331	27.126
													13.5785	24.8642	7.9281	15.0225	16.2734	15.5334		15.1388	22.5326																16.7438	10.7006	24.6518	21.538	10.5422	16.8353		16.5151	24.7056
													11.5004	22.0285	7.32025	13.8826	16.0012	14.1466		13.7521	20.4685																16.69	10.1897	23.9168	20.5454	9.27128	16.1226		15.8025	23.6395
													10.0867	19.0982	7.10633	14.1258	14.2907	12.9415		12.547	18.6749																14.5176	10.4923	22.4266	16.7003	9.37986	14.7033		14.3831	21.5163
													10.3621	17.6393	7.09068	12.0636	14.1974	12.2706		11.8761	17.6763																14.9473	10.1787	22.6378	17.4077	8.5134	14.737		14.4168	21.5667
													9.95705	16.0225	6.64197	11.4354	12.8718	11.3857		10.9912	16.3592																14.7086	9.39152	21.2409	14.0303	8.1004	13.4944		13.1742	19.7078
													10.5201	16.4709	5.94281	10.5538	12.0631	11.1102		10.7156	15.9491																12.578	9.41783	21.2531	15.023	7.96202	13.2468		12.9266	19.3374
													9.25626	16.2688	6.24544	11.9116	12.6346	11.2633		10.8688	16.1771																12.9629	9.62833	18.9995	16.6774	7.83215	13.2201		12.8999	19.2974
													9.39803	14.4815	6.40978	11.1972	11.7716	10.6516		10.2571	15.2666																13.321	9.59325	20.1283	14.3993	7.81086	13.0505		12.7303	19.0439
													8.98079	13.61	6.13847	9.33272	11.029	9.8182		9.42366	14.0261																13.2345	8.91788	19.5842	14.2395	6.48457	12.4921		12.1719	18.2085
													7.93162	12.5616	5.88542	9.85458	12.2808	9.70281		9.30827	13.8544																12.1005	9.24022	18.4188	13.1404	6.58037	11.8961		11.5759	17.3168
													8.0815	13.2184	5.73672	11.03	11.0096	9.81525		9.42072	14.0218																11.7842	8.98148	16.5915	13.437	5.8821	11.3353		11.0151	16.4779
													7.85465	13.2689	6.28195	10.113	10.5237	9.60843		9.2139	13.7139																13.4971	8.54293	17.0991	11.6951	6.03751	11.3743		11.0542	16.5364
													7.99643	11.6964	7.27851	9.52525	9.45458	9.19023		8.79569	13.0915																13.4702	8.58897	16.8027	12.064	5.77353	11.3399		11.0197	16.4848
													6.98371	12.9531	6.43587	8.97806	9.55177	8.98051		8.58598	12.7793																13.6045	9.08672	16.2464	11.9309	6.38239	11.4502		11.13	16.6498
													7.23892	13.6542	7.07242	8.59299	10.2438	9.36045		8.96591	13.3448																14.3058	8.91569	15.5561	11.9271	5.7714	11.2952		10.975	16.418
													7.52653	12.8016	7.57591	7.97486	9.27963	9.0317		8.63717	12.8555																15.8784	9.49019	16.0637	11.4897	6.0077	11.7859		11.4657	17.1521
													7.47386	13.3131	8.27246	8.09646	8.15613	9.06241		8.66787	12.9012																16.3707	8.93981	16.088	10.9307	6.15459	11.6968		11.3766	17.0187
													8.42177	13.9952	8.86465	9.28206	8.54099	9.82094		9.4264	14.0302																16.126	8.45083	16.7418	12.3645	6.06092	11.9488		11.6286	17.3957
													9.19549	14.4247	8.53073	10.2751	8.47102	10.1794		9.78487	14.5638																17.0511	8.56266	17.627	12.5128	6.97635	12.546		12.2258	18.2891
													10.7227	14.0963	8.60638	9.25672	8.54489	10.2454		9.85085	14.662																17.6957	8.5188	17.1275	12.0488	7.06363	12.4909		12.1707	18.2067
													11.7881	14.3047	9.08379	10.5538	9.10081	10.9662		10.5717	15.7349																17.4749	9.49019	16.5509	13.1746	7.65333	12.8688		12.5486	18.772
													12.5294	14.5825	11.1082	11.2124	9.08914	11.7043		11.3098	16.8335																18.5849	9.10427	17.4889	12.7486	8.18342	13.222		12.9018	19.3004
													11.78	16.3951	12.1074	9.97619	9.90164	12.0321		11.6375	17.3212																19.4354	8.942	17.826	12.6307	7.73423	13.3137		12.9935	19.4375
													13.9148	17.5508	12.543	11.8559	9.98329	13.1696		12.775	19.0143																20.1397	8.77097	19.1984	13.6881	8.56024	14.0715		13.7513	20.5711
													13.0317	20.2602	12.2117	12.4183	11.0213	13.7886		13.3941	19.9357																21.4706	8.33242	20.6196	13.8592	8.46656	14.5497		14.2295	21.2865
													12.9628	20.7591	14.09	12.3372	10.6792	14.1657		13.7711	20.4969																22.709	9.13277	20.9079	14.5818	8.88382	15.2431		14.9229	22.3237
													15.4055	20.7402	15.3684	11.8103	10.8152	14.8279		14.4334	21.4826																24.2517	8.45521	21.4033	14.7263	10.1292	15.7932		15.473	23.1467
													16.1873	22.5527	16.7719	13.7255	12.4791	16.3433		15.9488	23.7381																25.0664	9.42441	23.5879	15.9054	10.572	16.9112		16.591	24.8192
													17.1069	23.9106	16.5084	13.5938	11.6627	16.5565		16.1619	24.0553																28.6772	8.71396	25.7441	17.6245	12.0729	18.5665		18.2463	27.2954
													18.8528	28.2683	17.5597	15.0073	12.3741	18.4125		18.0179	26.8178																32.6549	9.08892	28.0749	17.9439	13.2587	20.2043		19.8841	29.7454
													18.3262	29.8093	20.1946	14.9009	12.5102	19.1482		18.7537	27.9129																35.8002	9.69192	30.3488	18.2862	15.5962	21.9447		21.6245	32.3489
													20.1167	31.5271	21.6138	15.8636	13.6687	20.558		20.1634	30.0112																37.9816	10.0252	33.0572	18.4954	18.4553	23.6029		23.2827	34.8296
													22.1502	30.6366	22.6234	17.7889	15.6008	21.76		21.3655	31.8003																40.0973	10.1107	41.1865	19.7429	21.2292	26.4733		26.1531	39.1236
													24.7144	33.9586	25.7722	19.5116	15.3754	23.8664		23.4719	34.9355																39.4796	10.8212	45.6125	21.3136	27.2092	28.8872		28.567	42.7346
													28.109	35.828	26.4035	21.4116	18.8314	26.1167		25.7222	38.2848																41.6938	11.5711	56.4584	22.9148	32.0652	32.9407		32.6205	48.7983
													30.1507	37.5458	25.7044	21.827	18.2871	26.703		26.3085	39.1574																44.3108	12.8999	66.0982	23.5005	36.8659	36.7351		36.4149	54.4745
													33.8532	41.013	25.3835	25.7131	19.8461	29.1618		28.7672	42.817																45.1971	12.8056	71.0886	26.6192	40.1337	39.1689		38.8487	58.1153
													34.6674	46.1412	26.2809	25.475	18.8314	30.2792		29.8847	44.4802																45.6089	14.7835	76.1644	26.5964	43.2014	41.2709		40.9507	61.2599
													37.4099	46.1223	28.1488	27.6536	20.7635	32.0196		31.6251	47.0706																48.5542	16.5333	74.5564	28.4068	44.2318	42.4565		42.1363	63.0334
													45.8235	44.8276	28.0679	29.2192	21.3583	33.8593		33.4648	49.8088																49.8851	16.5355	77.2892	30.5785	43.4356	43.5448		43.2246	64.6614
													44.6731	45.9139	28.2297	29.6854	22.5596	34.2123		33.8178	50.3342																48.4199	17.7459	77.7439	29.0381	43.4846	43.2865		42.9663	64.2751
													45.4144	45.6423	26.0592	29.9944	22.408	33.9036		33.5091	49.8748																49.0734	18.566	82.4299	32.773	40.6638	44.7012		44.381	66.3914
													44.0857	46.0844	24.4026	31.3421	23.9708	33.9771		33.5826	49.9842																50.649	20.5789	85.5443	32.6779	37.9878	45.4876		45.1674	67.5678
													44.7825	46.0591	24.4913	30.8304	22.408	33.7143		33.3197	49.5929																48.0022	20.1535	86.3158	35.8917	36.9829	45.4692		45.149	67.5403
													45.7466	48.9643	25.3287	31.3624	21.8637	34.6531		34.2586	50.9903																47.9305	19.7106	84.448	40.9729	37.7642	46.1652		45.845	68.5815
													42.838	48.4275	25.2139	34.6405	21.4089	34.5058		34.1112	50.771																48.2618	20.2609	88.6263	48.0584	36.7722	48.3959		48.0757	71.9185
													41.8699	48.8064	24.9974	34.2099	21.7276	34.3222		33.9277	50.4978																48.3513	19.8421	91.4646	57.4031	37.1086	50.8339		50.5138	75.5656
													43.15	50.84	26.2183	31.256	21.6188	34.6166		34.2221	50.936																47.5157	21.2367	92.8615	66.763	35.893	52.854		52.5338	78.5875
													44.2639	47.6948	28.1097	33.1915	21.1834	34.8887		34.4941	51.3409																50.4909	21.6226	94.0959	80.9873	35.6013	56.5596		56.2394	84.1309
													44.0898	51.2442	27.3244	35.1117	21.3078	35.8156		35.421	52.7205																51.1742	23.0084	94.3355	86.369	35.3096	58.0394		57.7192	86.3445
													44.0006	54.503	28.9132	36.7178	21.8209	37.1911		36.7966	54.7679																52.2127	24.3701	100	92.1044	37.8026	61.298		60.9778	91.2192
													42.36	55.7661	29.114	41.0194	19.6828	37.5885		37.1939	55.3593																55.6414	25.5827	98.9889	96.4705	38.19	62.9747		62.6545	93.7275
													42.0765	58.3807	27.2775	43.5223	20.1026	38.2719		37.8774	56.3765																61.0546	27.8478	97.4459	94.9987	39.3332	64.136		63.8158	95.4648
													43.2269	59.7575	27.614	51.482	22.1358	40.8432		40.4487	60.2037																62.6093	29.0758	93.6289	98.3113	40.3253	64.7901		64.4699	96.4432
													40.8936	62.6816	27.7705	56.1179	21.37	41.7667		41.3722	61.5782																66.7572	31.1589	91.9763	100	42.4819	66.4748		66.1546	98.9635
													41.5823	57.2818	28.4749	60.5512	20.5458	41.6872		41.2927	61.4598																69.2191	32.2202	83.4612	98.2467	43.2951	65.2884		64.9683	97.1887
													43.3849	59.4986	28.4175	63.7787	22.9017	43.5963		43.2017	64.3013																76.5868	33.6125	79.6402	95.7631	42.071	65.5347		65.2145	97.5571
													43.1094	61.4501	27.3401	65.7597	23.3526	44.2024		43.8079	65.2034																80.8242	35.4347	72.9037	94.4662	44.4149	65.6087		65.2886	97.6679
													41.404	58.2797	30.1602	63.7787	24.931	43.7107		43.3162	64.4716																86.1807	36.4258	70.3253	89.0807	45.226	65.4477		65.1275	97.4269
													40.1645	59.827	29.3097	61.7824	27.4968	43.7161		43.3215	64.4796																92.5845	36.5464	71.5109	82.6266	46.5054	65.9548		65.6346	98.1855
													39.9376	60.2122	30.635	64.8984	29.4095	45.0185		44.624	66.4182																97.5918	37.042	69.4969	81.2041	48.9685	66.8607		66.5405	99.5407
													39.9862	64.2668	32.3776	61.3467	30.1326	45.622		45.2274	67.3163																97.5292	39.4496	71.2795	77.34	50.1714	67.1539		66.8337	99.9794
													39.2044	63.471	34.1803	58.7779	29.3123	44.9892		44.5947	66.3745																97.3113	40.1074	72.1485	73.6318	50.9803	66.8359		66.5157	99.5036
													37.6165	69.0729	33.7864	55.5353	29.5455	45.1113		44.7168	66.5563																100	41.274	75.7867	66.8885	51.8894	67.1677		66.8475	100
													38.5239	72.3759	35.4404	50.7017	27.3802	44.8844		44.4899	66.2185																97.8634	42.3967	79.9082	61.7503	52.5962	66.9029		66.5828	99.6039
													37.9689	71.7001	34.2194	48.0975	26.9059	43.7784		43.3838	64.5723																93.8856	42.901	80.9112	57.9812	52.8942	65.7146		65.3944	97.8263
													37.6043	70.8033	33.3168	48.0975	27.0225	43.3689		42.9744	63.9628																95.1091	44.9096	83.7252	55.1554	52.8367	66.3472		66.027	98.7725
													38.7183	68.2898	32.0176	48.0418	25.7668	42.5669		42.1723	62.7691																93.9811	45.5981	83.7333	51.778	51.289	65.2759		64.9557	97.1699
													38.1836	65.0562	30.7185	47.9455	25.8912	41.559		41.1645	61.269																90.4837	45.4928	83.0836	50.0285	51.6254	64.1428		63.8226	95.4749
													39.6297	56.625	29.6984	50.1951	25.3353	40.2967		39.9022	59.3902																87.9174	45.4665	81.902	51.5727	50.5461	63.4809		63.1607	94.4848
													37.4949	55.5956	32.8785	51.4719	26.0545	40.6991		40.3045	59.9891																85.3451	44.0039	81.7111	52.9038	50.6355	62.9199		62.5997	93.6455
													36.4782	52.0589	34.3551	53.3668	27.6173	40.7752		40.3807	60.1025																85.4316	43.6992	79.0433	52.9875	51.4338	62.5191		62.1989	93.0459
													35.8746	52.0462	37.0578	55.3782	28.1499	41.7013		41.3068	61.4809																82.7579	41.8989	81.7517	53.1853	52.8261	62.484		62.1638	92.9934
													36.4458	52.943	41.0545	58.7019	31.536	44.1362		43.7417	65.105																84.0619	39.8399	79.2423	50.0095	54.9975	61.6302		61.3101	91.7163
													34.4527	54.2251	43.8615	61.8635	32.4185	45.3643		44.9697	66.9328																87.5116	35.8426	79.6484	48.6517	54.1715	61.1651		60.845	91.0205
													33.9018	52.7157	42.5937	61.2504	35.925	45.2773		44.8828	66.8034																85.9121	35.222	82.7344	45.6053	53.9203	60.6788		60.3586	90.293
													34.396	54.1998	43.6841	64.6806	37.9388	46.9799		46.5853	69.3374																83.0503	34.3997	81.4025	44.3692	53.2732	59.299		58.9788	88.2288
													36.3566	55.2103	40.4701	68.6528	37.7211	47.6822		47.2877	70.3827																81.5374	33.1477	86.06	43.1141	53.1944	59.4107		59.0905	88.396
													35.3804	55.3998	37.6813	78.3402	38.4792	49.0562		48.6616	72.4278																75.7035	32.7661	86.5392	43.8748	51.4061	58.0579		57.7378	86.3723
													34.8051	55.9303	36.5021	83.5335	37.8883	49.7319		49.3373	73.4335																72.0122	32.6149	87.0995	41.6765	49.5944	56.5995		56.2793	84.1905
													34.1732	55.3493	35.2943	86.0567	38.3431	49.8433		49.4488	73.5993																66.7482	32.7026	91.6271	43.5705	46.2989	56.1895		55.8693	83.5772
													34.0557	54.4335	36.0247	88.0174	37.7367	50.0536		49.6591	73.9124																60.0519	32.7859	93.8401	40.0335	45.5219	54.4467		54.1265	80.97
													33.6831	58.2481	38.0204	90.7686	37.5734	51.6587		51.2642	76.3014																52.3261	33.4985	94.8349	41.3076	49.669	54.3272		54.007	80.7914
													36.7698	56.9029	38.2135	90.6825	37.4801	52.0097		51.6152	76.8239																45.8775	33.128	89.7308	40.5659	52.3407	52.3286		52.0084	77.8015
													36.0123	55.6714	39.4475	94.523	38.0243	52.7357		52.3412	77.9043																44.0661	32.9525	85.3494	42.1443	56.1855	52.1396		51.8194	77.5188
													35.7004	54.3514	40.0736	96.4128	37.2041	52.7484		52.3539	77.9233																40.0764	34.8646	87.2132	42.0758	61.1713	53.0803		52.7601	78.926
													37.0777	57.326	39.9797	93.611	35.6568	52.7302		52.3357	77.8962																38.6052	34.0599	83.8835	41.125	67.5516	53.045		52.7249	78.8733
													37.6246	58.6207	39.5649	90.2873	37.9038	52.8002		52.4057	78.0004																36.2329	34.8317	78.085	39.8015	78.3791	53.466		53.1458	79.5031
													39.7432	55.3429	37.5274	88.3924	35.0154	51.2042		50.8097	75.625																33.4219	35.7461	77.3947	39.482	89.1895	55.0468		54.7266	81.8679
													36.385	57.2692	36.5021	84.6481	34.2262	49.8061		49.4116	73.544																33.404	37.145	77.0983	38.7137	98.1862	56.9094		56.5893	84.6542
													35.5789	53.9219	38.2109	86.7204	35.1475	49.9159		49.5214	73.7074																33.6188	36.8293	73.8214	39.52	100	56.7579		56.4377	84.4275
													36.4539	58.0523	40.1597	84.2479	33.2893	50.4406		50.0461	74.4883																32.7683	37.2393	70.4593	35.8575	97.522	54.7693		54.4491	81.4526
													35.3561	58.9238	38.7144	81.4207	33.818	49.6466		49.2521	73.3066																35.6957	35.5992	67.426	35.169	93.5367	53.4853		53.1651	79.5319
													34.3636	54.263	39.2779	82.7076	32.2124	48.5649		48.1704	71.6966																38.4232	34.4831	66.7032	34.8001	83.878	51.6575		51.3373	76.7976
													34.0679	56.6945	40.7153	84.6785	31.2366	49.4786		49.084	73.0565																40.1987	34.8646	60.7138	34.2372	72.9738	48.5977		48.2775	72.2203
													38.139	51.5284	40.5927	83.0673	33.8297	49.4314		49.0369	72.9863																42.204	33.4985	59.7271	33.7428	59.6045	45.7554		45.4352	67.9684
													38.0175	50.6316	39.3092	86.3961	34.8326	49.8374		49.4429	73.5906																45.4686	33.2507	55.8533	32.2405	49.405	43.2436		42.9235	64.211
													39.2935	50.48	39.3796	85.8286	33.3942	49.6752		49.2807	73.3491																48.7929	33.1323	55.0128	31.7613	41.0512	41.9501		41.6299	62.2759
													41.6066	51.6926	38.657	85.8793	34.0512	50.3773		49.9828	74.3942																50.5565	32.1938	55.0087	32.29	37.5641	41.5226		41.2024	61.6365
													42.0886	51.2	40.8849	84.2783	33.3981	50.37		49.9754	74.3832																50.6282	32.8692	53.0393	32.849	33.5384	40.5848		40.2646	60.2335
													43.6482	52.8799	40.6371	83.3865	32.3135	50.573		50.1785	74.6855																52.5141	33.117	53.5835	32.773	33.2233	41.0422		40.722	60.9177
													46.7836	49.6969	41.318	79.5714	32.4768	49.9693		49.5748	73.7869																52.1411	34.2419	51.4963	31.613	33.4533	40.5891		40.2689	60.2399
													48.2784	52.6588	42.2362	76.653	33.5497	50.6752		50.2807	74.8376																52.3351	35.7373	50.335	30.5138	33.7407	40.5324		40.2122	60.1551
													56.0317	51.8315	45.4816	73.3039	34.2806	52.1859		51.7913	77.086																51.0668	36.0443	51.5247	30.6659	34.6795	40.7963		40.4761	60.5498
													61.5734	53.0441	47.4225	71.2013	35.7073	53.7897		53.3952	79.4732																50.4133	37.6625	51.7318	30.7116	33.6896	40.8418		40.5216	60.6179
													69.1809	50.6631	47.3834	72.088	35.789	55.0209		54.6263	81.3056																44.0423	39.5965	51.1877	30.3617	33.6172	39.7611		39.4409	59.0013
													74.7711	50.3474	47.579	70.1677	35.5713	55.6873		55.2928	82.2975																44.4958	41.2455	50.3228	31.1984	32.6932	39.9912		39.671	59.3454
													75.9378	48.0738	47.0651	68.8504	35.7423	55.1339		54.7393	81.4738																41.2581	43.9733	49.2589	32.9061	33.598	40.1989		39.8787	59.6562
													80.0454	47.8148	46.8903	68.977	36.757	56.0969		55.7024	82.9072																38.659	46.6791	45.8156	32.1264	33.1786	39.2917		38.9715	58.2991
													73.41	49.88	46.9895	68.901	37.8066	55.3974		55.0029	81.8661																37.0207	48.0605	46.5465	33.3397	34.1643	39.8263		39.5061	59.0989
													72.6079	49.2674	45.9512	68.3792	38.8096	55.0031		54.6085	81.2791																35.4033	47.6812	47.2124	32.1835	34.6731	39.4307		39.1105	58.507
													71.3724	49.3558	46.9164	66.2157	40.699	54.9119		54.5173	81.1434																31.7687	48.9267	46.1688	33.4157	34.2175	38.8995		38.5793	57.7124
													67.2041	48.7053	49.7261	63.5811	38.8018	53.6037		53.2091	79.1963																30.8764	51.0755	45.641	33.0088	35.0563	39.1316		38.8114	58.0596
													61.9096	47.4043	49.2669	61.3822	39.4822	51.889		51.4945	76.6442																30.9809	50.9615	46.7414	33.1495	36.5614	39.6789		39.3587	58.8784
													57.482	47.3349	50.5478	60.4904	39.6105	51.0931		50.6986	75.4596																31.3957	50.6282	46.4693	33.6059	37.0021	39.8202		39.5001	59.0898
													55.2135	47.1454	52.2096	59.5835	37.6278	50.356		49.9614	74.3624																29.3724	48.5583	45.5679	32.1683	39.0565	38.9447		38.6245	57.78
													53.8402	46.3686	52.0688	59.8673	35.9212	49.6132		49.2187	73.2569																29.7156	47.361	45.6247	33.0126	40.6723	39.2773		38.9571	58.2775
													48.2824	48.5474	52.2383	58.7627	37.3246	49.0311		48.6366	72.3905																30.1125	43.0216	44.6339	31.6852	42.9502	38.4807		38.1605	57.0859
													47.0793	50.1768	54.0175	59.5734	37.0097	49.5714		49.1768	73.1946																30.1483	41.1336	42.0311	32.0618	44.2935	37.9337		37.6135	56.2676
													47.5857	48.7811	51.8444	63.1352	39.4822	50.1657		49.7712	74.0792																31.0525	39.3093	41.82	30.7002	44.3382	37.444		37.1238	55.5351
													47.1603	50.3789	50.3913	61.0934	38.2731	49.4594		49.0649	73.028																29.1845	37.145	42.7011	29.0458	43.7421	36.3637		36.0435	53.919
													45.544	49.6211	52.8488	59.4974	38.452	49.1926		48.7981	72.6309																29.9514	35.9785	41.7063	29.5174	41.8496	35.8006		35.4804	53.0766
													45.6007	53.9156	52.5357	62.659	36.9786	50.3379		49.9434	74.3355																30.9839	34.9501	41.8321	30.4492	39.5312	35.5493		35.2291	52.7007
													44.0169	57.465	53.7775	65.6685	37.2274	51.6311		51.2365	76.2602																30.6467	32.9087	40.8089	31.012	39.2715	34.9295		34.6094	51.7736
													41.4851	58.9049	53.741	66.5653	36.5976	51.4588		51.0642	76.0038																29.6888	30.7993	39.0182	32.1492	37.76	33.8831		33.5629	50.2081
													41.2015	63.3826	55.8333	64.8629	37.2235	52.5008		52.1062	77.5547																28.2146	28.032	38.3766	30.0308	36.538	32.2384		31.9182	47.7478
													40.5007	63.8121	58.3977	62.8768	37.8377	52.685		52.2905	77.8289																28.8323	26.2274	38.7786	30.898	34.9818	31.9436		31.6234	47.3068
													37.4706	66.3635	61.3274	63.3531	38.1371	53.3303		52.9358	78.7894																26.7673	24.6749	38.4375	30.8903	34.1537	30.9848		30.6646	45.8724
													37.3288	67.2098	64.9823	61.5646	40.007	54.2185		53.824	80.1114																26.0601	23.4602	38.2182	29.5706	34.3985	30.3415		30.0213	44.9101
													33.6344	62.5995	66.9519	62.74	40.4385	53.2729		52.8783	78.7039																24.959	22.5787	39.6881	31.3125	34.8264	30.6729		30.3527	45.4059
													34.319	61.1911	64.6822	62.5019	41.356	52.8101		52.4155	78.015																23.8519	22.89	40.5368	30.4796	33.8216	30.316		29.9958	44.8719
													31.7346	60.1048	60.4612	57.2934	39.35	49.7888		49.3943	73.5182																24.4189	22.7936	42.1245	30.9056	34.3836	30.9252		30.605	45.7833
													30.5315	55.6271	58.4968	57.111	39.8398	48.3213		47.9267	71.3339																23.9802	24.3263	40.3175	29.1751	35.4033	30.6405		30.3203	45.3574
													32.1842	54.2251	55.4445	57.9166	36.6404	47.2822		46.8876	69.7873																22.697	25.2494	40.6343	29.331	35.167	30.6157		30.2956	45.3204
													29.8712	53.5241	54.101	59.6747	37.9855	47.0313		46.6368	69.4139																22.0286	27.6264	41.6535	29.7684	36.851	31.5855		31.2654	46.7711
													30.2884	51.2505	54.1741	60.5715	38.7591	47.0087		46.6142	69.3803																20.7365	26.9071	42.0676	29.2207	37.8324	31.3529		31.0327	46.4231
													31.6576	53.8083	52.7862	60.5107	38.6347	47.4795		47.085	70.0811																21.3243	27.5167	42.9529	27.8439	37.413	31.4102		31.09	46.5088
													30.491	55.6271	54.1741	62.2587	38.8135	48.2729		47.8783	71.2619																19.7487	31.0185	43.3102	29.4945	36.6508	32.0446		31.7244	47.4578
													30.5436	54.0483	55.155	62.6995	36.1777	47.7248		47.3303	70.4462																19.3698	35.5268	40.2038	29.8977	36.389	32.2774		31.9572	47.8061
													30.7381	55.9366	58.562	66.8237	35.6335	49.5388		49.1442	73.1461																20.9573	39.4518	41.6372	30.8485	37.4726	34.0735		33.7533	50.493
													30.1993	55.3493	60.3751	67.2443	38.0166	50.2369		49.8424	74.1852																19.9367	46.0651	42.4575	31.5217	35.15	35.0262		34.706	51.9182
													27.9227	54.124	61.296	67.4115	37.6239	49.6756		49.2811	73.3498																21.1602	50.0537	44.2238	33.9444	34.0877	36.694		36.3738	54.413
													31.0338	53.3599	66.7484	68.1563	35.7812	51.0159		50.6214	75.3446																20.8588	52.7091	43.8259	33.1837	32.9721	36.7099		36.3897	54.4369
													30.8353	53.0757	70.8259	68.9416	34.9648	51.7287		51.3341	76.4055																20.6798	56.1759	45.4461	35.4429	31.235	37.7959		37.4757	56.0615
													31.6212	52.9809	73.2834	70.0968	36.0261	52.8017		52.4071	78.0026																20.4082	56.4807	47.2205	34.435	31.7054	38.05		37.7298	56.4415
													31.9695	52.5515	77.2983	72.625	37.6161	54.4121		54.0176	80.3995																20.8111	53.6718	48.256	34.2144	31.1924	37.6291		37.3089	55.812
													34.319	51.9957	77.2592	71.2216	35.3925	54.0376		53.6431	79.8421																20.2023	53.2617	48.1463	34.2753	29.2019	37.0175		36.6973	54.897
													32.5691	49.7411	77.9349	70.5832	37.3129	53.6282		53.2337	79.2328																20.9782	49.9156	47.8256	35.0816	29.8661	36.7334		36.4132	54.472
													34.7201	48.9201	79.0071	70.1322	36.8503	53.926		53.5314	79.6759																20.4381	44.7495	45.2024	35.1158	31.4798	35.3971		35.0769	52.473
													34.2542	45.876	76.9722	66.3677	33.3359	51.3612		50.9667	75.8586																20.4351	40.0833	45.5963	33.7428	32.3377	34.439		34.1189	51.0398
													32.3584	45.1623	75.5009	63.8597	34.7082	50.3179		49.9234	74.3058																19.319	36.2943	46.5871	33.4728	31.6245	33.4595		33.1394	49.5745
													33.7803	44.9981	76.487	63.5456	34.9532	50.7528		50.3583	74.9531																18.4328	32.3035	48.325	35.1082	31.2371	33.0813		32.7611	49.0087
													32.885	43.3498	76.667	64.9693	35.9212	50.7585		50.3639	74.9615																17.7613	29.1898	49.1696	32.8338	30.4153	31.874		31.5538	47.2026
													32.3058	42.2951	79.3228	65.9725	34.6771	50.9147		50.5201	75.1939																16.6692	26.4883	48.8732	32.773	27.7117	30.5031		30.1829	45.1518
													32.0992	43.6087	80.8072	67.1531	33.9696	51.5275		51.133	76.1061																14.8518	25.87	52.3694	32.5866	25.2464	30.1848		29.8647	44.6758
													31.4186	41.9224	82.5211	68.06	33.8452	51.5535		51.1589	76.1448																13.8164	24.3197	54.5702	32.6855	23.2687	29.7321		29.4119	43.9985
													30.9285	40.7541	85.2551	67.7256	34.7549	51.8836		51.4891	76.6361																13.9148	22.8944	56.7913	32.385	21.6252	29.5222		29.202	43.6844
													32.7189	39.1121	86.5334	69.9448	32.1502	52.0919		51.6974	76.9461																12.9122	23.5237	59.7677	31.5749	21.457	29.8471		29.5269	44.1706
													33.8329	38.2089	87.2352	68.8504	33.2193	52.2693		51.8748	77.2103																12.8406	24.2824	57.7659	29.1751	20.1733	28.8474		28.5272	42.6751
													29.9846	39.0299	91.2267	66.7579	32.6789	51.9356		51.5411	76.7135																12.1512	24.71	58.9759	29.8901	19.2579	28.997		28.6768	42.8989
													33.6142	38.4236	93.6006	67.0771	31.707	52.8845		52.49	78.1259																13.13	24.9797	60.3281	28.6388	18.368	29.0889		28.7687	43.0363
													32.1073	39.5794	92.7345	67.1176	32.4146	52.7907		52.3961	77.9862																12.6735	27.9202	59.9586	28.4296	19.3068	29.6577		29.3375	43.8872
													34.8457	38.4931	96.8851	69.0074	32.7683	54.3999		54.0054	80.3814																11.8558	27.5101	60.8844	29.1865	18.6703	29.6214		29.3012	43.8329
													35.0401	38.7584	98.1373	70.2082	30.8323	54.5953		54.2007	80.6721																13.2613	27.2646	58.8419	28.9202	19.3217	29.522		29.2018	43.6841
													34.87	40.2931	99.6243	75.2799	31.4077	56.295		55.9005	83.202																12.6973	27.508	56.6086	29.1446	19.062	29.0041		28.6839	42.9095
													38.3132	39.7057	99.4678	74.1146	31.3533	56.5909		56.1964	83.6425																11.7006	25.4314	53.1855	29.7836	18.6895	27.7581		27.4379	41.0455
													39.654	41.2025	100	71.5357	30.6302	56.6045		56.2099	83.6626																12.0557	25.2407	50.607	30.2552	18.285	27.2887		26.9685	40.3433
													37.5557	41.2214	99.8461	72.9847	32.1191	56.7454		56.3509	83.8724																10.9218	24.1487	48.7636	30.6888	17.1971	26.344		26.0238	38.9301
													40.7397	42.7435	99.1574	75.1634	32.5118	58.0631		57.6686	85.8337																10.2623	25.3656	45.7465	31.2859	16.816	25.8953		25.5751	38.2588
													38.6211	42.9898	97.7043	73.3799	31.3921	56.8174		56.4229	83.9796																9.50434	23.8855	43.2493	30.2552	16.2476	24.6284		24.3082	36.3637
													43.0527	44.4044	96.2564	71.7434	31.7226	57.4359		57.0414	84.9002																9.38199	25.7384	40.9226	29.5592	15.9347	24.3074		23.9872	35.8834
													43.389	43.2298	95.5729	72.549	31.9209	57.3323		56.9378	84.7459																7.90785	25.245	38.807	29.1256	16.0795	23.433		23.1128	34.5754
													45.0093	41.5435	94.5581	68.6984	32.1619	56.3942		55.9997	83.3497																7.52887	25.2165	37.9746	28.19	16.3051	23.043		22.7228	33.992
													45.6007	41.0257	95.072	67.2493	31.3455	56.0586		55.6641	82.8502																7.56468	25.4665	37.5563	25.7065	15.1811	22.295		21.9748	32.873
													44.9729	42.434	91.3153	63.8395	32.2941	54.9711		54.5766	81.2316																7.73478	25.7647	37.9624	27.0452	15.3727	22.776		22.4558	33.5925
													45.8073	43.4445	88.1196	64.9085	31.4932	54.7546		54.3601	80.9093																8.10182	25.6704	37.7675	25.8282	16.154	22.7044		22.3842	33.4854
													48.7928	41.5877	90.1701	71.9968	31.1122	56.7319		56.3374	83.8523																8.08989	24.4228	36.6995	25.1284	15.1023	21.8886		21.5684	32.265
													49.919	44.316	90.4675	68.6274	30.4164	56.7493		56.3547	83.8781																7.55573	22.5414	38.1573	27.4027	15.3045	22.1923		21.8721	32.7195
													49.9878	44.1518	87.6265	69.2709	31.0656	56.4205		56.026	83.3889																7.29612	21.4209	39.9074	26.6154	15.3152	22.111		21.7908	32.5978
													55.2661	45.9075	89.1735	73.2077	28.7136	58.4537		58.0592	86.415																7.03948	22.0239	40.5287	27.707	15.3769	22.5352		22.215	33.2323
													55.2459	46.577	93.4989	75.3306	28.2626	59.783		59.3885	88.3935																7.17973	21.445	40.5327	27.4864	14.9639	22.3216		22.0014	32.9128
													60.0948	47.0254	96.4364	77.8588	27.4424	61.7716		61.377	91.3533																6.87237	20.4057	42.5996	25.7445	14.1996	21.9643		21.6442	32.3784
													61.4113	49.0148	96.1051	77.5092	27.6173	62.3315		61.937	92.1868																6.94996	20.3092	43.099	25.3033	14.1443	21.9612		21.641	32.3736
													64.093	52.0968	92.8154	78.8012	28.5153	63.2643		62.8698	93.5752																6.25466	19.7785	41.759	26.4975	14.3934	21.7366		21.4164	32.0377
													69.0391	55.9934	91.9102	79.2319	25.8446	64.4038		64.0093	95.2712																6.34419	21.2674	42.7782	26.0868	15.0831	22.312		21.9918	32.8984
													68.5247	60.2627	92.7293	78.9279	23.9902	64.887		64.4924	95.9903																6.3412	20.9319	43.5416	25.0485	14.2848	22.0296		21.7094	32.476
													72.531	59.6565	86.6665	78.325	24.5111	64.338		63.9435	95.1732																5.34153	21.7038	44.9385	24.7176	14.3508	22.2104		21.8902	32.7465
													72.8956	62.549	83.7212	78.6087	24.414	64.4377		64.0431	95.3215																5.02521	21.4933	45.3405	24.9686	14.5403	22.2736		21.9534	32.841
													71.7937	64.5383	80.061	79.161	21.5138	63.4136		63.019	93.7973																4.82826	21.9274	45.4379	24.5731	14.3742	22.2282		21.908	32.7731
													71.3562	69.8244	79.4375	82.3124	21.3389	64.8539		64.4594	95.941																4.24338	21.3858	45.8277	27.0262	14.0655	22.5097		22.1895	33.1943
													70.4083	71.7317	78.261	83.3663	21.3933	65.0321		64.6376	96.2063																3.94497	20.592	44.7436	26.9958	14.436	22.1425		21.8223	32.6448
													73.6652	71.517	73.6956	85.3473	20.8724	65.0195		64.625	96.1875																3.9778	22.3068	45.0684	26.6154	13.9186	22.3774		22.0572	32.9963
													74.3174	71.2644	71.8955	88.9193	20.8374	65.4468		65.0523	96.8235																3.40784	20.182	42.6767	28.4334	14.3338	21.8067		21.4866	32.1426
													79.0691	73.879	68.4545	88.5038	19.2318	65.8277		65.4331	97.3904																3.33025	19.3641	44.1832	26.9387	15.015	21.7663		21.4461	32.0821
													78.8179	75.2684	67.4945	90.7179	20.0443	66.4686		66.0741	98.3444																3.35711	20.0614	41.552	27.6347	14.4338	21.4078		21.0876	31.5458
													78.5506	75.5021	65.984	90.8041	20.2465	66.2175		65.8229	97.9706																2.42607	19.3509	41.3611	28.384	15.379	21.3802		21.06	31.5046
													78.5425	77.182	63.7457	96.7168	20.2309	67.2836		66.8891	99.5574																3.08257	19.3773	42.1286	26.5812	15.0597	21.2459		20.9257	31.3036
													78.9435	74.8074	62.1961	100	19.8188	67.1532		66.7586	99.3633																2.42308	18.9058	41.5926	28.5818	14.7957	21.2598		20.9396	31.3244
													78.8423	75.3379	62.363	99.6301	21.7315	67.581		67.1864	100																2.22912	18.601	42.4737	27.8553	15.2109	21.274		20.9538	31.3457
													74.0622	73.2538	61.2178	95.967	20.9929	65.0987		64.7042	96.3054																2.11572	18.1778	41.8078	26.9539	15.0214	20.8153		20.4951	30.6595
													72.8632	73.9232	62.4909	97.2235	22.6684	65.8338		65.4393	97.3996																2.50067	18.8313	40.8616	25.7977	15.4387	20.686		20.3658	30.4661
													70.6392	69.9823	60.229	93.4489	21.611	63.1821		62.7876	93.4527																2.17541	18.601	40.5531	27.3989	16.0752	20.9607		20.6405	30.877
													70.3111	69.4329	58.0012	91.7718	21.6849	62.2404		61.8458	92.0511																2.07395	17.9739	41.2109	24.6263	16.7884	20.5347		20.2145	30.2397
													63.9755	71.1507	55.3037	96.3014	22.614	61.8691		61.4745	91.4984																2.00232	18.7414	41.1946	24.5464	15.4365	20.3843		20.0641	30.0147
													64.5224	72.2496	54.9697	95.8758	20.7013	61.6638		61.2692	91.1929																1.72779	19.7917	40.8535	24.1167	16.5691	20.6118		20.2916	30.355
													64.6075	75.2811	53.6184	96.2152	18.8858	61.7216		61.3271	91.2789																1.43535	19.4211	40.3338	23.1621	17.74	20.4185		20.0983	30.0658
													60.4958	71.4728	52.5201	95.136	20.6041	60.0458		59.6512	88.7846																1.69496	18.5791	38.876	21.2794	17.6846	19.6228		19.3026	28.8756
													62.5253	69.7044	51.0931	90.0897	18.913	58.4651		58.0706	86.432																1.07726	19.0198	38.6527	21.4354	17.9635	19.6297		19.3095	28.8859
													63.7082	70.8412	50.7278	88.7876	19.0647	58.6259		58.2314	86.6713																1.33986	17.5792	35.9849	18.7997	18.4489	18.4305		18.1103	27.092
													61.1804	69.4834	47.6156	84.0807	19.7644	56.4249		56.0304	83.3953																1.57859	16.9872	33.3821	18.1379	17.8209	17.5813		17.2611	25.8216
													56.2465	65.2773	46.2512	88.2657	18.2405	54.8562		54.4617	81.0605																1.6144	17.0661	32.1476	17.2365	18.7916	17.3713		17.0511	25.5074
													59.6775	63.6542	46.6425	82.4543	17.91	54.0677		53.6732	79.8869																1.42342	16.8732	29.2646	17.7842	19.9668	17.0624		16.7422	25.0454
													56.8824	59.006	48.5991	83.1079	18.8858	53.2962		52.9017	78.7387																1.27123	17.9322	27.7744	17.4685	20.4479	16.9789		16.6587	24.9204
													55.7482	55.3303	47.3442	84.5215	19.1696	52.4228		52.0282	77.4386																1.11307	17.1209	24.8264	16.8714	20.2095	16.0283		15.7081	23.4984
													56.3518	49.8484	44.8972	81.5119	18.1977	50.1614		49.7669	74.0728																0.895228	16.9959	23.328	17.1452	20.6842	15.8097		15.4895	23.1715
													54.8205	48.4653	44.2502	81.1977	17.8789	49.3226		48.928	72.8243																1.15783	17.6275	21.9962	16.7269	20.5224	15.6062		15.286	22.8669
													55.5294	45.9265	42.6954	83.8983	16.3356	48.877		48.4825	72.1611																1.33389	17.1977	20.8105	16.5557	20.0392	15.1874		14.8672	22.2405
													53.739	43.2613	41.7093	83.5335	17.9373	48.0361		47.6415	70.9094																1.17573	17.1867	21.647	18.8111	19.441	15.6523		15.3321	22.9359
													52.7222	43.5898	41.2371	84.3087	16.6155	47.6946		47.3001	70.4013																1.19364	17.9542	20.7577	20.823	18.3872	15.8231		15.503	23.1915
													52.1753	42.6172	41.1223	81.5727	16.3472	46.7669		46.3724	69.0205																1.15484	17.5244	19.9375	21.3783	17.3759	15.4742		15.154	22.6695
													50.1094	40.1604	38.7718	79.3687	15.2782	44.7377		44.3431	66.0002																1.03249	17.3556	20.0309	19.9293	16.7862	15.0269		14.7067	22.0003
													46.1355	39.4468	38.5422	81.7703	14.6017	44.0993		43.7048	65.05																0.862408	18.7436	18.9629	22.0173	16.2923	15.3757		15.0555	22.5222
													45.8114	36.1374	39.1474	79.7994	14.8622	43.1516		42.757	63.6394																0.832565	19.0045	20.5547	21.6598	15.7963	15.5696		15.2494	22.8122
													44.2396	35.9227	37.4778	82.054	14.2285	42.7845		42.39	63.0931																1.11307	19.1953	20.3435	22.1656	15.6281	15.6891		15.3689	22.991
													42.9717	35.929	35.1403	82.7532	12.5413	41.8671		41.4726	61.7276																0.790783	20.2522	19.5639	19.218	15.5557	15.0761		14.7559	22.074
													43.2472	33.6618	36.0482	82.8241	12.5024	41.6567		41.2622	61.4145																1.05339	20.2587	18.902	18.8453	15.824	14.9767		14.6565	21.9253
													39.7756	32.7144	34.4699	80.3719	12.6268	39.9917		39.5972	58.9363																1.15187	20.6973	19.1741	18.9822	15.8282	15.1667		14.8465	22.2096
													39.2287	32.4618	32.6437	79.237	12.5957	39.2334		38.8389	57.8076																0.925071	20.1009	18.5366	17.2517	14.7042	14.3037		13.9835	20.9185
													40.4116	33.7502	31.8272	79.997	11.8299	39.5632		39.1686	58.2984																0.874338	20.2456	17.5458	16.183	13.9761	13.765		13.4448	20.1126
													34.951	31.224	30.2776	80.5999	11.0874	37.628		37.2334	55.4181																0.781831	19.5417	16.7377	15.2626	12.8393	13.0326		12.7124	19.0171
													36.3688	28.0094	28.5114	81.0103	10.8113	36.9422		36.5477	54.3974																0.725133	18.783	16.6931	14.8861	12.158	12.6491		12.3289	18.4433
													34.2056	29.0135	26.9018	79.9311	11.1457	36.2395		35.845	53.3516																0.543107	18.6471	15.5033	13.9923	12.1623	12.1696		11.8494	17.7261
													33.12	29.8156	26.9461	81.1471	10.8386	36.3735		35.9789	53.5509																0.596819	18.0265	14.3907	15.0534	11.6556	11.9446		11.6244	17.3895
													30.8069	29.9293	25.9809	74.8442	9.57898	34.2281		33.8335	50.3577																0.886276	16.3052	13.8222	15.2398	11.5747	11.5657		11.2455	16.8225
													28.3035	29.1714	25.6548	72.8834	8.6032	32.9233		32.5287	48.4156																0.990722	16.0618	12.3929	16.7953	10.5912	11.3664		11.0462	16.5245
													27.5379	31.1545	26.9566	67.6445	8.27275	32.3132		31.9187	47.5077																0.587867	14.8997	10.7321	18.2938	10.5656	11.0158		10.6956	16
													28.3602	29.4872	27.5227	64.5995	8.65763	31.7254		31.3309	46.6328																0.605771	15.2352	9.81442	20.2754	9.40327	11.0668		10.7466	16.0763
													25.2289	30.8261	27.1496	57.9977	8.75093	29.9906		29.5961	44.0507																0.817648	14.5335	9.42055	20.6595	9.08394	10.903		10.5828	15.8313
													22.5431	27.2199	26.7479	55.1705	8.34662	28.0056		27.6111	41.0962																1.08621	14.7374	9.05103	20.7926	9.1478	10.963		10.6428	15.921
													23.5316	26.2978	26.5966	50.0887	8.28053	26.959		26.5645	39.5385																1.24735	14.0533	8.06431	20.34	8.62623	10.4662		10.146	15.1779
													23.5316	24.5737	25.42	49.582	6.68663	25.9588		25.5642	38.0497																1.23542	14.3734	7.6136	19.0203	8.6092	10.1704		9.85019	14.7353
													22.6404	21.6559	25.3939	46.4407	6.81103	24.5884		24.1939	36.01																0.549072	15.472	7.00856	17.6397	8.32606	9.79907		9.47888	14.1798
													20.7769	18.2519	23.4999	42.2911	5.14715	21.9934		21.5989	32.1477																0.8266	15.2571	5.64421	16.9323	8.56449	9.44493		9.12474	13.6501
													20.9228	15.5046	23.8991	39.5197	4.54069	20.8774		20.4828	30.4866																0.510278	15.7768	5.29094	16.1602	7.80874	9.10939		8.7892	13.1481
													19.3105	14.7846	24.7209	38.0858	4.35019	20.2504		19.8559	29.5534																0.692312	16.1912	4.47069	14.9393	7.62353	8.78342		8.46322	12.6605
													18.0224	13.85	23.86	36.429	3.85648	19.2036		18.809	27.9953																0.531168	16.2373	3.98748	12.4482	7.54475	8.14977		7.82958	11.7126
													17.0177	12.4479	24.6948	34.828	2.98177	18.394		17.9995	26.7904																0.769902	15.4128	4.14179	11.5848	8.19407	8.02067		7.70048	11.5195
													16.3453	11.2606	24.5174	28.3427	2.44529	16.5823		16.1877	24.0937																0.746024	16.5355	3.30531	10.2271	7.78319	7.71941		7.39922	11.0688
													15.207	9.16383	26.247	25.551	1.81161	15.5961		15.2015	22.6259																0.847482	15.4128	2.65561	9.47399	7.29993	7.13796		6.81777	10.199
													15.446	9.55539	25.5218	23.3825	1.80384	15.1419		14.7474	21.9499																0.835552	14.4984	2.57441	8.18468	6.855	6.58961		6.26942	9.37868
													18.2127	6.31552	25.2478	20.8694	1.50449	14.43		14.0355	20.8903																0.83853	15.0948	2.30641	8.30259	6.83797	6.67607		6.35587	9.50802
													15.8106	5.62083	25.6261	18.6604	0.968013	13.3372		12.9426	19.2638																0.841517	15.3514	1.86381	6.75464	6.17802	6.19787		5.87768	8.79267
													14.1416	5.86713	24.94	16.2487	0.886366	12.4168		12.0222	17.8938																0.784818	15.4303	1.99375	6.09287	6.59954	6.18026		5.86007	8.76632
													15.3204	3.61248	24.6974	16.1524	1.1896	12.1945		11.7999	17.563																0.72812	14.8229	1.88004	5.05077	6.12054	5.72048		5.40029	8.07852
													13.5056	3.67564	23.9174	14.0295	1.34122	11.2939		10.8993	16.2225																0.182035	14.4677	1.72575	5.06598	5.7054	5.42938		5.10918	7.64304
													13.218	2.45043	22.6834	13.5026	1.58224	10.6873		10.2928	15.3197																0.444636	14.2177	2.03841	4.11136	6.14608	5.39165		5.07145	7.5866
													12.9547	2.75358	20.6825	11.1263	1.12739	9.72889		9.33435	13.8932																0.614723	14.5883	2.04247	4.21404	5.00074	5.29206		4.97187	7.43762
													11.4478	1.75571	18.8537	9.94579	1.07297	8.61519		8.22066	12.2356																0.829578	14.2046	1.5755	3.40013	4.78572	4.9591		4.63891	6.93954
													11.3465	1.25048	17.7502	7.95459	0.509271	7.76221		7.36767	10.966																0.653517	13.3933	1.2872	2.89811	4.96668	4.63976		4.31956	6.46181
													8.06125	1.88203	16.6649	6.91087	0.948568	6.89353		6.49899	9.67308																0.471492	13.8209	1.28315	3.02361	4.38549	4.59692		4.27673	6.39773
													7.91946	1.99571	15.2692	5.76582	0.878595	6.36576		5.97123	8.88755																1.01758	13.7967	1.35217	3.39253	3.67445	4.64669		4.3265	6.47219
													8.50685	1.96414	15.0683	5.18315	0.520933	6.24868		5.85415	8.71329																1.07428	12.8473	1.29126	2.68892	3.55949	4.29224		3.97205	5.94196
													8.04909	1.49047	15.0918	5.51755	0.536487	6.13709		5.74255	8.54719																0.743046	13.0271	1.41714	2.59384	3.78089	4.3124		3.99221	5.97211
													7.6035	1.67363	12.7961	4.21544	0.645338	5.3868		4.99226	7.43046																0.987735	13.0819	1.17757	2.4303	3.28486	4.19247		3.87228	5.79271
													6.4652	1.65466	12.6265	3.65303	0.684216	5.01673		4.62219	6.87965																1.11606	12.7574	1.41308	1.92447	3.34021	4.11024		3.79004	5.66969
													6.12087	1.67363	12.65	3.75437	0.684216	4.97662		4.58208	6.81995																0.925071	11.9548	1.77041	2.20591	3.03366	3.97798		3.65778	5.47183
													6.16544	1.67993	11.8413	3.09065	0.524824	4.66042		4.26589	6.34933																1.05936	12.4942	1.32374	1.98531	2.82289	3.93711		3.61692	5.4107
													4.76788	1.28837	10.7352	3.18184	0.497609	4.09417		3.69964	5.50652																1.02056	12.15	1.25065	1.79514	2.62916	3.7691		3.44891	5.15937
													5.03524	1.45888	10.3021	3.23251	0.493729	4.10449		3.70996	5.52188																0.90418	11.7005	1.0923	1.80276	2.42266	3.58447		3.26428	4.88318
													5.53754	1.26943	10.2917	2.43197	0.466513	3.99942		3.60489	5.3655																0.966853	12.1982	0.848661	1.66204	2.2332	3.58179		3.2616	4.87917
													4.78409	0.82103	9.75425	2.80184	0.668663	3.76597		3.37144	5.01804																0.90418	12.8297	0.669994	1.0497	1.98838	3.4884		3.16821	4.73945
													4.34659	0.612607	9.67859	2.58904	0.404311	3.52623		3.13169	4.6612																0.754976	13.345	1.6486	1.63541	1.87341	3.85149		3.53129	5.28261
													3.56071	0.511556	9.2038	1.97598	0.69977	3.19036		2.79583	4.1613																0.79377	14.8865	1.75416	1.40721	2.01179	4.17069		3.8505	5.76013
													3.45134	0.814708	8.35594	1.98611	0.190499	2.95972		2.56519	3.81801																0.384951	14.858	1.14102	0.996461	1.8351	3.84311		3.52292	5.27008
													3.82807	0.707336	8.11332	1.66185	0.478176	2.95775		2.56322	3.81508																0.247685	14.1103	1.10041	0.916584	1.41996	3.55899		3.2388	4.84505
													3.2164	0.726301	8.5203	1.66691	0.882486	3.00248		2.60794	3.88165																0.358095	15.0707	1.03138	0.924198	1.45189	3.76726		3.44707	5.15661
													2.78701	0.562091	8.39768	1.27171	0.742528	2.7522		2.35767	3.50915																0.420758	16.3206	1.53895	0.597108	1.60943	4.09737		3.77718	5.65043
													2.97334	0.505253	8.03245	1.10959	0.478176	2.61976		2.22523	3.31202																0.596819	16.7701	1.27502	0.292849	1.4008	4.06712		3.74692	5.60518
													1.87556	0.347365	7.8707	1.18559	0.454851	2.34681		1.95228	2.90576																0.289458	17.2547	1.71762	1.07252	1.26455	4.31977		3.99958	5.98313
													2.92068	0	8.51247	0.734652	0.283797	2.49032		2.09579	3.11936																0.629649	18.419	1.68514	0.581903	1.17514	4.49817		4.17798	6.25002
													2.3576	0.448416	8.43942	1.21599	0.684216	2.62913		2.23459	3.32596																0.811674	18.5835	1.71762	0.840525	1.28584	4.64783		4.32764	6.47389
													2.27659	0.29683	8.05071	1.20079	0.25269	2.41552		2.02099	3.00803																0.528191	17.6406	1.9166	0.551471	1.16449	4.36027		4.04008	6.04373
													2.04163	0.991542	8.39246	1.04372	0.233257	2.54052		2.14599	3.19408																0.647553	17.7415	1.50241	1.00026	1.32629	4.4436		4.12341	6.16837
													2.14696	1.00417	8.86987	1.08425	0.392648	2.69958		2.30505	3.43082																0.656504	14.6563	1.40902	0.612325	1.09637	3.6861		3.36591	5.03521
													1.52312	0.934704	8.02984	0.780249	0.509271	2.35544		1.9609	2.9186																0.629649	14.608	2.03841	1.08013	1.31139	3.93352		3.61333	5.40534
													2.22393	0.846278	8.29855	0.962656	0.567594	2.5798		2.18527	3.25254																0.277519	13.9875	1.79072	0.657962	0.926059	3.52795		3.20776	4.79862
													1.92011	0.745246	7.61244	0.87146	0.00778273	2.23141		1.83687	2.73399																0.420758	12.4416	1.78665	0.471605	0.909031	3.20593		2.88574	4.3169
													1.51097	0.884189	7.58113	0.633328	0.555932	2.23311		1.83858	2.73653																0.922084	11.6215	1.6892	0.315668	1.29223	3.16814		2.84795	4.26037
													1.96872	1.16205	7.56808	0.825863	0.260472	2.35704		1.9625	2.92098																0.939988	10.4199	1.39684	0.657962	1.09424	2.90179		2.5816	3.86192
													1.70542	0.966274	7.45591	0.841062	0.112743	2.21628		1.82175	2.71148																0.922084	9.18978	1.6486	0.460195	1.09637	2.66341		2.34322	3.50531
													1.55148	1.40837	7.67766	0.987983	0.104972	2.34609		1.95156	2.90469																0.659482	8.78412	1.70139	0.0950823	1.03676	2.45537		2.13518	3.1941
													2.41027	0.928383	6.51414	1.37812	0.128296	2.27184		1.87731	2.79418																0.957892	8.81483	1.77447	0.7036	0.745109	2.59918		2.27899	3.40923
													1.4016	1.21891	5.49149	1.38825	0.14773	1.9296		1.53506	2.28478																0.671421	8.77097	1.3481	1.11436	0.994185	2.57981		2.25962	3.38025
													1.56769	1.79361	6.10717	1.32745	0.388757	2.23694		1.8424	2.74222																0.707229	8.29953	1.69732	0.775864	1.15598	2.52719		2.20699	3.30153
													0.956001	0.934704	4.93843	1.09945	0.0349867	1.59271		1.19818	1.78337																0.883289	9.14154	1.28315	0.372715	1.35822	2.60778		2.28759	3.4221
													1.13019	1.27575	4.52624	1.29198	0.244919	1.69381		1.29928	1.93384																0.575928	8.99463	1.63235	0.783478	1.07934	2.61315		2.29295	3.43013
													1.55959	1.02943	4.10362	1.41865	0.454851	1.71323		1.31869	1.96274																0.731107	9.28846	1.98562	0.190165	0.7962	2.59831		2.27812	3.40793
													1.4097	1.23153	4.08014	1.01838	0.602581	1.66847		1.27393	1.89611																0.701264	8.65257	1.92878	0.540061	0.955866	2.55571		2.23552	3.3442
													0.818273	1.29469	3.68882	1.18052	0.528716	1.5022		1.10767	1.64865																0.447614	8.55827	1.56331	0.463991	0.685494	2.34374		2.02355	3.02711
													1.01272	1.40837	3.87926	0.896787	0.567594	1.55295		1.15841	1.72418																0.695299	7.31499	1.73793	0.463991	0.909031	2.22425		1.90406	2.84836
													0.696752	1.24416	3.31055	1.23626	0.213824	1.34031		0.945774	1.40769																0.737072	5.98619	1.81102	0.528652	0.832387	1.97906		1.65887	2.48158
													1.30438	1.35785	3.09924	0.906915	0.80473	1.49462		1.10009	1.63737																0.40882	5.42046	1.62829	0.680781	0.764268	1.78052		1.46033	2.18457
													0.931697	1.23786	2.71052	1.07919	0.933015	1.37846		0.983923	1.46447																0.653517	4.07412	1.59174	0.7036	0.940962	1.59279		1.2726	1.90373
													0.469903	1.36416	2.69226	1.48452	0.742528	1.35067		0.956139	1.42311																1.06234	3.45576	1.51459	0.551471	0.723819	1.4616		1.1414	1.70747
													1.63655	1.93255	2.80183	1.25146	0.505391	1.62556		1.23102	1.83225																0.928058	2.54797	2.19271	0.34609	0.877099	1.37838		1.05819	1.583
													1.434	1.74941	2.52009	1.02345	0.629785	1.47135		1.07681	1.60272																0.94894	2.17301	1.87192	0.414558	0.77491	1.23667		0.916477	1.371
													1.195	1.54099	2.1679	1.65678	0.777514	1.46764		1.0731	1.5972																0.895228	2.0239	1.74605	0.635144	0.836649	1.22739		0.907203	1.35712
													1.33273	1.44626	1.92006	1.47439	0.0660939	1.24791		0.853373	1.27016																0.707229	1.04375	1.82726	0.505833	0.717432	0.960301		0.64011	0.957567
													0.911448	1.63572	1.92006	1.0488	0.019445	1.10709		0.712559	1.06057																0.832565	0.822278	1.62017	0.753045	0.559891	0.91759		0.597398	0.893673
													0.65624	1.72414	1.66441	1.43892	0.182716	1.13329		0.738751	1.09955																0.781831	0.673173	1.71357	0.711214	0.828132	0.941584		0.621392	0.929566
													0.469903	1.54099	1.44526	1.16532	0.835825	1.09146		0.696925	1.0373																0.593841	0.559153	1.10853	0.897572	0.651438	0.762107		0.441916	0.66108
													1.12614	1.20627	1.46875	1.30213	0.458742	1.11241		0.717871	1.06848																0.740059	0.445126	0.718719	0.570494	0.92819	0.680518		0.360326	0.539027
													0.465849	0.915759	1.29657	1.44905	0.35377	0.896198		0.501664	0.746674																0.954914	0.453899	1.59174	0.532459	0.945218	0.895646		0.575455	0.860847
													0.899296	1.23786	1.26787	1.19066	0.594798	1.0381		0.643561	0.957873																0.880312	0.482406	1.5349	0.460195	0.838774	0.839317		0.519126	0.776582
													0.907393	1.27575	0.999162	0.547189	0.563703	0.858639		0.464104	0.690771																1.09218	0.609582	1.7095	0.559073	0.828132	0.959694		0.639503	0.956658
													0.9236	1.61677	0.808717	0.744795	0	0.818777		0.424242	0.63144																0.8266	0.478016	1.77447	0.901379	0.849422	0.965978		0.645787	0.966059
													0.753458	1.04838	1.31222	0.628257	0.392648	0.826992		0.432458	0.643668																0.781831	0.556958	1.79884	0.414558	0.764268	0.86329		0.543099	0.812444
													0.951959	0.719979	0.907853	0.699197	0.447068	0.745211		0.350677	0.521945																0.987735	0.478016	1.31969	0.357499	0.728074	0.774203		0.454011	0.679175
													0.866882	0.562091	0.868722	0.562388	0.711432	0.714303		0.319768	0.475942																0.587867	0.278483	1.05981	0.536254	0.566277	0.605737		0.285546	0.42716
													0.688642	0.42947	0.72002	0.435722	0.493729	0.553517		0.158982	0.236628																0.686347	0.353035	1.1532	0.387932	0.608857	0.637875		0.317684	0.475236
													0.437489	1.32626	0.508709	1.12479	0.730865	0.825624		0.431089	0.641631																0.519239	0.423198	1.33592	0.760659	0.73233	0.75427		0.434078	0.649356
													0.502305	1.21891	0.490453	1.23626	0.594798	0.808545		0.41401	0.616211																0.853456	0.177612	1.23847	0.699805	0.647176	0.723304		0.403113	0.603033
													0.279512	0.877867	0.646974	1.06905	0.618122	0.698305		0.303771	0.452131																0.984757	0.31795	1.01515	0.254814	0.332105	0.580954		0.260763	0.390086
													0.599522	0.498932	0.391318	0.88666	0.781406	0.631567		0.237033	0.352799																0.725133	0.149105	1.09635	0.935607	0.625886	0.706416		0.386225	0.57777
													0.822328	1.12416	0.57654	0.506663	0.482067	0.702352		0.307817	0.458154																0.644566	0.357418	1.03544	0.50964	0.630147	0.635443		0.315252	0.471598
													0.559023	0.587358	0.339139	0.557332	0.614243	0.531419		0.136885	0.203738																0.438662	0.192962	0.803988	0.642746	0.455578	0.506787		0.186596	0.279137
													0.563066	0.0884266	0.540013	0.172263	0.633676	0.399489		0.00495429	0.00737395																0.57295	0.263132	0.552233	0.368908	0.838774	0.5192		0.199008	0.297705
													0.615729	0.675766	0.631322	0.673854	0.602581	0.63985		0.245316	0.365127																0.802722	0.425392	0.779625	0.34609	0.434287	0.557623		0.237432	0.355184
													0.688642	0.941026	0.438274	0.744795	0.439297	0.650407		0.255872	0.380839																1.12501	0	0.82835	0.737828	0.760006	0.690239		0.370048	0.553569
													0.388881	0.0757832	0.482619	0.861317	0.318784	0.425477		0.0309422	0.0460543																0.749011	0.210508	1.08417	0.418353	0.572663	0.606941		0.28675	0.428961
													0.0931623	0.252636	0.717416	0.982927	0.489838	0.507196		0.112661	0.167685																0.844504	0.203923	0.824298	0.597108	0.800455	0.654058		0.333867	0.499445
													0.101272	0.151586	0.558276	0.876516	0.590918	0.455714		0.0611791	0.0910588																0.468505	0.425392	0.726836	0.456388	0.602471	0.535918		0.215727	0.322715
													0.222793	0.871545	0.4461	0.815719	0.544258	0.580083		0.185549	0.27617																0.796757	0.539419	0.544117	0.296656	0.46835	0.52906		0.208869	0.312455
													0.733208	0.997864	0.513931	0.668798	0.295459	0.641852		0.247317	0.368106																0.89225	0.129371	0	0.300452	0.278883	0.320191		0	0
													0.550914	0.827332	0.532187	0.157064	0.555932	0.524686		0.130151	0.193716																0.352121	0.111832	0.207081	0.726419	0.430032	0.365497		0.0453058	0.0677748
[truncated: 2 more columns]
