# Supplementary material for: Coordination between ESCRT function and Rab conversion during endosome maturation
Source: EMBO J. 2025 Feb 5;44(6):1574–607. doi: 10.1038/s44318-025-00367-7 (PMC11914609; doi:10.1038/s44318-025-00367-7)
Supplement: Supplementary file 7 — Source data Fig. 5 [file 44318_2025_367_MOESM7_ESM.zip › SD figure 5/5L + 6E/Ordinary one-way ANOVA of colocalization LMP-1 RAB-7 in sand-1 ko.xlsx]

## Sheet: Sheet1
	Table Analyzed	Colocalization LMP-1 RAB-7 in sand-1 ko
	Data sets analyzed	A-H
	ANOVA summary
	F	12.17
	P value	<0.0001
	P value summary	****
	Significant diff. among means (P < 0.05)?	Yes
	R squared	0.6033
	Brown-Forsythe test
	F (DFn, DFd)	0.9619 (7, 56)
	P value	0.4678
	P value summary	ns
	Are SDs significantly different (P < 0.05)?	No
	Bartlett's test
	Bartlett's statistic (corrected)	9.587
	P value	0.2132
	P value summary	ns
	Are SDs significantly different (P < 0.05)?	No
	ANOVA table	SS	DF	MS	F (DFn, DFd)	P value
	Treatment (between columns)	1.505	7	0.2151	F (7, 56) = 12.17	P<0.0001
	Residual (within columns)	0.99	56	0.01768
	Total	2.495	63
	Data summary
	Number of treatments (columns)	8
	Number of values (total)	64
