# Supplementary material for: Coordination between ESCRT function and Rab conversion during endosome maturation
Source: EMBO J. 2025 Feb 5;44(6):1574–607. doi: 10.1038/s44318-025-00367-7 (PMC11914609; doi:10.1038/s44318-025-00367-7)
Supplement: Supplementary file 7 — Source data Fig. 5 [file 44318_2025_367_MOESM7_ESM.zip › SD figure 5/5L + 6E/Ordinary one-way ANOVA multiple comparisons of colocalization LMP-1 RAB-7 in sand-1 ko.csv]

Number of families	1
Number of comparisons per family	28
Alpha	0.05
Tukey's multiple comparisons test	Mean Diff.	95.00% CI of diff.	Below threshold?	Summary	Adjusted P Value
Mock M1 vs. Mock M2	0.1214	-0.08792 to 0.3307	No	ns	0.6058	A-B
Mock M1 vs. ubq-1+control(RNAi) M1	-0.05338	-0.2627 to 0.1559	No	ns	0.9923	A-C
Mock M1 vs. ubq-1+control(RNAi) M2	0.1096	-0.09967 to 0.3189	No	ns	0.7189	A-D
Mock M1 vs. vps-39(RNAi) M1	0.2906	0.08133 to 0.4999	Yes	**	0.0013	A-E
Mock M1 vs. vps-39(RNAi) M2	0.3535	0.1442 to 0.5628	Yes	****	<0.0001	A-F
Mock M1 vs. ubq-1+vps-39(RNAi) M1	0.3416	0.1323 to 0.5509	Yes	****	<0.0001	A-G
Mock M1 vs. ubq-1+vps-39(RNAi) M2	0.3379	0.1286 to 0.5472	Yes	***	0.0001	A-H
Mock M2 vs. ubq-1+control(RNAi) M1	-0.1748	-0.3840 to 0.03454	No	ns	0.1675	B-C
Mock M2 vs. ubq-1+control(RNAi) M2	-0.01175	-0.2210 to 0.1975	No	ns	>0.9999	B-D
Mock M2 vs. vps-39(RNAi) M1	0.1693	-0.04004 to 0.3785	No	ns	0.1982	B-E
Mock M2 vs. vps-39(RNAi) M2	0.2321	0.02283 to 0.4414	Yes	*	0.0198	B-F
Mock M2 vs. ubq-1+vps-39(RNAi) M1	0.2203	0.01096 to 0.4295	Yes	*	0.0324	B-G
Mock M2 vs. ubq-1+vps-39(RNAi) M2	0.2165	0.007206 to 0.4258	Yes	*	0.0377	B-H
ubq-1+control(RNAi) M1 vs. ubq-1+control(RNAi) M2	0.1630	-0.04629 to 0.3723	No	ns	0.2376	C-D
ubq-1+control(RNAi) M1 vs. vps-39(RNAi) M1	0.3440	0.1347 to 0.5533	Yes	****	<0.0001	C-E
ubq-1+control(RNAi) M1 vs. vps-39(RNAi) M2	0.4069	0.1976 to 0.6162	Yes	****	<0.0001	C-F
ubq-1+control(RNAi) M1 vs. ubq-1+vps-39(RNAi) M1	0.3950	0.1857 to 0.6043	Yes	****	<0.0001	C-G
ubq-1+control(RNAi) M1 vs. ubq-1+vps-39(RNAi) M2	0.3913	0.1820 to 0.6005	Yes	****	<0.0001	C-H
ubq-1+control(RNAi) M2 vs. vps-39(RNAi) M1	0.1810	-0.02829 to 0.3903	No	ns	0.1372	D-E
ubq-1+control(RNAi) M2 vs. vps-39(RNAi) M2	0.2439	0.03458 to 0.4532	Yes	*	0.0119	D-F
ubq-1+control(RNAi) M2 vs. ubq-1+vps-39(RNAi) M1	0.2320	0.02271 to 0.4413	Yes	*	0.0199	D-G
ubq-1+control(RNAi) M2 vs. ubq-1+vps-39(RNAi) M2	0.2283	0.01896 to 0.4375	Yes	*	0.0233	D-H
vps-39(RNAi) M1 vs. vps-39(RNAi) M2	0.06288	-0.1464 to 0.2722	No	ns	0.9799	E-F
vps-39(RNAi) M1 vs. ubq-1+vps-39(RNAi) M1	0.05100	-0.1583 to 0.2603	No	ns	0.9941	E-G
vps-39(RNAi) M1 vs. ubq-1+vps-39(RNAi) M2	0.04725	-0.1620 to 0.2565	No	ns	0.9963	E-H
vps-39(RNAi) M2 vs. ubq-1+vps-39(RNAi) M1	-0.01188	-0.2212 to 0.1974	No	ns	>0.9999	F-G
vps-39(RNAi) M2 vs. ubq-1+vps-39(RNAi) M2	-0.01563	-0.2249 to 0.1937	No	ns	>0.9999	F-H
ubq-1+vps-39(RNAi) M1 vs. ubq-1+vps-39(RNAi) M2	-0.003750	-0.2130 to 0.2055	No	ns	>0.9999	G-H
Test details	Mean 1	Mean 2	Mean Diff.	SE of diff.	n1	n2	q	DF
Mock M1 vs. Mock M2	0.5838	0.4624	0.1214	0.06648	8	8	2.582	56
Mock M1 vs. ubq-1+control(RNAi) M1	0.5838	0.6371	-0.05338	0.06648	8	8	1.135	56
Mock M1 vs. ubq-1+control(RNAi) M2	0.5838	0.4741	0.1096	0.06648	8	8	2.332	56
Mock M1 vs. vps-39(RNAi) M1	0.5838	0.2931	0.2906	0.06648	8	8	6.183	56
Mock M1 vs. vps-39(RNAi) M2	0.5838	0.2303	0.3535	0.06648	8	8	7.520	56
Mock M1 vs. ubq-1+vps-39(RNAi) M1	0.5838	0.2421	0.3416	0.06648	8	8	7.267	56
Mock M1 vs. ubq-1+vps-39(RNAi) M2	0.5838	0.2459	0.3379	0.06648	8	8	7.188	56
Mock M2 vs. ubq-1+control(RNAi) M1	0.4624	0.6371	-0.1748	0.06648	8	8	3.717	56
Mock M2 vs. ubq-1+control(RNAi) M2	0.4624	0.4741	-0.01175	0.06648	8	8	0.2500	56
Mock M2 vs. vps-39(RNAi) M1	0.4624	0.2931	0.1693	0.06648	8	8	3.600	56
Mock M2 vs. vps-39(RNAi) M2	0.4624	0.2303	0.2321	0.06648	8	8	4.938	56
Mock M2 vs. ubq-1+vps-39(RNAi) M1	0.4624	0.2421	0.2203	0.06648	8	8	4.685	56
Mock M2 vs. ubq-1+vps-39(RNAi) M2	0.4624	0.2459	0.2165	0.06648	8	8	4.606	56
ubq-1+control(RNAi) M1 vs. ubq-1+control(RNAi) M2	0.6371	0.4741	0.1630	0.06648	8	8	3.468	56
ubq-1+control(RNAi) M1 vs. vps-39(RNAi) M1	0.6371	0.2931	0.3440	0.06648	8	8	7.318	56
ubq-1+control(RNAi) M1 vs. vps-39(RNAi) M2	0.6371	0.2303	0.4069	0.06648	8	8	8.656	56
ubq-1+control(RNAi) M1 vs. ubq-1+vps-39(RNAi) M1	0.6371	0.2421	0.3950	0.06648	8	8	8.403	56
ubq-1+control(RNAi) M1 vs. ubq-1+vps-39(RNAi) M2	0.6371	0.2459	0.3913	0.06648	8	8	8.323	56
ubq-1+control(RNAi) M2 vs. vps-39(RNAi) M1	0.4741	0.2931	0.1810	0.06648	8	8	3.850	56
ubq-1+control(RNAi) M2 vs. vps-39(RNAi) M2	0.4741	0.2303	0.2439	0.06648	8	8	5.188	56
ubq-1+control(RNAi) M2 vs. ubq-1+vps-39(RNAi) M1	0.4741	0.2421	0.2320	0.06648	8	8	4.935	56
ubq-1+control(RNAi) M2 vs. ubq-1+vps-39(RNAi) M2	0.4741	0.2459	0.2283	0.06648	8	8	4.856	56
vps-39(RNAi) M1 vs. vps-39(RNAi) M2	0.2931	0.2303	0.06288	0.06648	8	8	1.338	56
vps-39(RNAi) M1 vs. ubq-1+vps-39(RNAi) M1	0.2931	0.2421	0.05100	0.06648	8	8	1.085	56
vps-39(RNAi) M1 vs. ubq-1+vps-39(RNAi) M2	0.2931	0.2459	0.04725	0.06648	8	8	1.005	56
vps-39(RNAi) M2 vs. ubq-1+vps-39(RNAi) M1	0.2303	0.2421	-0.01188	0.06648	8	8	0.2526	56
vps-39(RNAi) M2 vs. ubq-1+vps-39(RNAi) M2	0.2303	0.2459	-0.01563	0.06648	8	8	0.3324	56
ubq-1+vps-39(RNAi) M1 vs. ubq-1+vps-39(RNAi) M2	0.2421	0.2459	-0.003750	0.06648	8	8	0.07977	56
Compact letter display
ubq-1+control(RNAi) M1	A
Mock M1	A
ubq-1+control(RNAi) M2	A B
Mock M2	A B
vps-39(RNAi) M1	B C
ubq-1+vps-39(RNAi) M2	C
ubq-1+vps-39(RNAi) M1	C
vps-39(RNAi) M2	C
