# Supplementary material for: Coordination between ESCRT function and Rab conversion during endosome maturation
Source: EMBO J. 2025 Feb 5;44(6):1574–607. doi: 10.1038/s44318-025-00367-7 (PMC11914609; doi:10.1038/s44318-025-00367-7)
Supplement: Supplementary file 7 — Source data Fig. 5 [file 44318_2025_367_MOESM7_ESM.zip › SD figure 5/5K + EV4B and C/Area localization LMP-1 RAB-7 sand-1 ko exp. 1 summary graphical adjusted vers. 5.xlsx]

## Sheet: Sheet1
Knockdown:		Control																								ubq-1/control
		LMP-1/GFP					Calculation						RAB-7/mCherry					Calculation								LMP-1/GFP					Calculation						RAB-7/mCherry					Calculation
	Worm:	8 (T1)	13	5	8 (T3)	17	sum		Value-Min	Normalized		Worm:	8 (T1)	13	5	8 (T3)	17	sum		Value-Min	Normalized				Worm:	17	18	12	11	14	sum		Value-Min	Normalized		Worm:	17	18	12	11	14	sum		Value-Min	Normalized				Worm:
		0.295954	0.652435	1.4727	1.67102	5.46859	1.91214	Min	0	0			0.330572	0.417631	0.0790823	0.115464	0.312449	0.25104	Min	0.0455966	0.0572826					9.56215	0	0	0.92019	5.38657	3.17378	Min	0.233541	0.334442			1.24412	0.268845	0.385665	0.259536	1.09279	0.65019	Min	0.174424	0.276375
		0.461454	0.474974	1.63983	2.33893	6.06671	2.19638	1.91214	0.284241	0.355283			0.190442	0.519623	0.278493	0.322908	0.262592	0.314812	0.205443	0.109368	0.137399					9.42568	0.305106	0.0596517	0.955361	5.44667	3.23849	2.94024	0.298251	0.427108			1.21963	0.182714	1.06371	0.421737	0.953541	0.768268	0.475766	0.292502	0.463469
		0.420561	0.660264	1.97569	2.01641	5.77985	2.17055	Max	0.258415	0.323003			0.294649	0	0.140967	0.242669	0.405518	0.216761	Max	0.0113176	0.0142182					9.47344	0.357871	0.0848846	0.650579	5.67169	3.24769	Max	0.307451	0.440284			1.73883	0.203591	1.31873	0.507474	0.847591	0.923245	Max	0.447479	0.70903
		0.443925	0.955166	1.76913	1.53389	6.10028	2.16048	80.004	0.248338	0.310408			0.592883	0.310793	0.264738	0.164389	0.378921	0.342345	79.5994	0.136902	0.171988					9.9329	0.428987	0.266129	0.597831	5.80466	3.4061	69.8302	0.46586	0.667133			1.46698	0.417625	0.441666	0.0880558	1.12306	0.707478	63.1115	0.231712	0.367147
		0.697044	0.811625	1.86374	1.54913	6.21929	2.22817		0.316027	0.395014			0.0862344	0.592464	0.168468	0.180049	0	0.205443		0	0					9.46207	0.486338	0.454256	0.619325	6.35444	3.47529		0.535044	0.766207			1.7021	0.602944	0.665593	0.287341	0.796127	0.810821		0.335055	0.530894
		0.613323	0.621119	1.59569	2.01641	6.05145	2.1796		0.267457	0.334304			0.348545	0.25252	0.34382	0.301383	0.0598281	0.261219		0.0557762	0.0700712					9.53031	0.672155	0.286776	0.588065	6.50787	3.51703		0.576792	0.825992			1.46698	0.185318	0.771349	0.537599	0.886945	0.769639		0.293873	0.465642
		0.383567	0.407119	1.45693	1.55675	6.13079	1.98703		0.0748919	0.0936102			0.269493	0.976097	0.209725	0.352268	0.382248	0.437966		0.232523	0.292117					9.28921	0.913035	0.162887	0.0781467	6.68175	3.42501		0.484763	0.694203			1.32739	0.14095	0.814878	0.354543	1.19874	0.7673		0.291534	0.461935
		0.231698	0.86904	1.71237	1.36882	6.76249	2.18888		0.276743	0.345912			0	0.810986	0.130653	0.346391	0.319093	0.321425		0.115982	0.145707					9.6736	1.08967	0.614846	0.293055	6.94258	3.72275		0.782509	1.12059			1.40086	0.263628	0.466534	0.461133	1.6528	0.848991		0.373226	0.591375
		0.225857	0	1.90158	1.68373	7.18362	2.19896		0.286817	0.358504			0.147324	0.514762	0.519171	0.254417	0.478645	0.382864		0.177421	0.222892					10.0102	1.03003	0.660733	0.203186	7.17656	3.81615		0.875906	1.25434			1.50373	0.274062	0.466534	0.600168	1.64372	0.897642		0.421876	0.668462
		0.360204	0.929067	2.02772	2.0291	6.74113	2.41744		0.505305	0.631599			0.352131	0.378787	0.31975	0.250499	0.329064	0.326046		0.120603	0.151513					9.97384	1.49802	0.92227	0.443487	7.62661	4.09284		1.1526	1.65058			1.73638	0.469823	0	0.484307	2.02513	0.943128		0.467362	0.740534
		0.268693	0.850778	1.93312	0.975188	6.94559	2.19467		0.282534	0.35315			0.287455	0.466196	0.381635	0.272029	0.36895	0.355253		0.14981	0.188205					9.79643	1.65631	0.899333	0.423955	8.08178	4.17156		1.23132	1.7633			1.3078	0.12529	0.57229	0.393932	1.98275	0.876412		0.400646	0.634823
		0.426402	1.10653	1.97096	1.33327	6.68314	2.30406		0.39192	0.489875			0.445559	1.01496	0.416019	0.414888	0.332392	0.524763		0.31932	0.401158					9.61219	2.16788	1.52106	0.761941	8.092	4.43102		1.49077	2.13486			1.57719	0	0.970389	0.563092	1.91918	1.00597		0.530205	0.840108
		0.605533	1.34663	2.37461	1.18851	6.19183	2.34142		0.429282	0.536576			0.873156	0.611878	0.381635	0.182002	0.624898	0.534714		0.329271	0.41366					8.78881	2.23211	0.880976	0.543128	8.45256	4.17952		1.23928	1.7747			1.71189	0.289731	1.18811	0.697488	1.97669	1.17278		0.697016	1.10442
		0.465346	1.57628	2.34465	1.51866	6.0545	2.39189		0.479748	0.599655			0.503052	1.64626	0.574173	0.51861	0.867537	0.821927		0.616484	0.774483					9.27101	2.46152	1.24346	0.357524	8.80544	4.42779		1.48755	2.13024			1.46944	0.321051	0.845991	0.393932	2.31875	1.06983		0.594067	0.941298
		0.393306	2.37486	2.32573	1.0209	6.49394	2.52175		0.609608	0.761973			0.48509	1.51515	0.653256	0.346391	0.521857	0.704349		0.498906	0.626771					9.478	2.58081	1.42241	0.619325	9.43193	4.7065		1.76625	2.52935			1.59189	0.0835267	1.05126	0.502842	1.98577	1.04306		0.567292	0.898873
		0.0214205	3.94854	2.54647	0.670438	6.72282	2.78194		0.869798	1.08719			0.503052	2.43297	0.715141	0.485344	0.415489	0.9104		0.704957	0.885631					10.0216	2.50969	1.80096	0.824461	9.37184	4.90571		1.96547	2.81464			1.77802	0.167053	1.34362	0.470404	2.08567	1.16895		0.693188	1.09836
		0.227806	6.18247	2.53228	0.680598	6.26812	3.17826		1.26612	1.58257			0.201221	2.96716	0.374762	0.168307	0.252621	0.792815		0.587372	0.73791					10.3082	3.02815	1.78948	0.779523	10.1377	5.20861		2.26837	3.24841			2.33395	0.211421	0.460326	0.458814	2.22491	1.13789		0.66212	1.04913
		0.10125	8.06671	2.60639	1.08439	5.66999	3.50574		1.59361	1.99191			0.143728	4.42404	0.433216	0.168307	0.661456	1.16615		0.960707	1.20693					10.9405	3.71177	1.49124	1.14682	10.8051	5.61909		2.67885	3.83623			2.01313	0.281892	0.883313	0.477356	2.32481	1.1961		0.720335	1.14137
		0.140187	10.546	2.65843	1.69134	6.58549	4.32428		2.41214	3.01503			0.287455	6.85217	0.770153	0.44033	0.422134	1.75445		1.54901	1.946					11.218	3.69113	1.77801	0.830321	10.5993	5.62335		2.68311	3.84233			2.24823	0.352372	0.746462	0.542238	2.56698	1.29126		0.815491	1.29214
		0.656158	13.2236	2.59535	1.77007	6.51531	4.95209		3.03995	3.79975			0.273079	8.39161	0.591371	0.532311	0.764497	2.11057		1.90513	2.3934					11.3272	3.82877	1.82849	0.939728	10.6836	5.72157		2.78132	3.98298			2.31926	0.495927	1.10724	0.609432	2.82125	1.47062		0.994856	1.57635
		0.410829	14.7189	3.04316	0.378391	5.70051	4.85036		2.93822	3.6726			0.11139	8.91123	0.453845	0.512739	0.747881	2.14742		1.94197	2.43969					10.9292	4.3564	2.09461	0.972943	10.4062	5.75186		2.81162	4.02637			1.93231	0.271458	1.17567	0.899086	1.92524	1.24075		0.764987	1.21212
		0.377726	14.1448	2.97062	1.67102	6.16437	5.06571		3.15357	3.94176			0.413221	9.46484	0.474473	0.409017	0.624898	2.27729		2.07185	2.60284					10.9132	4.22794	1.90649	1.22692	9.95359	5.64563		2.70539	3.87424			2.15027	0.247967	0.622045	0.831891	1.19874	1.01018		0.534417	0.846783
		0.25896	14.1944	3.2103	1.05899	6.58549	5.06162		3.14948	3.93666			0.0898311	10.7663	0.522602	0.444242	0.717967	2.50819		2.30275	2.89292					10.2081	4.71198	2.06708	1.07258	9.77075	5.5661		2.62586	3.76035			2.68417	0.360202	0.678027	0.82262	0.814289	1.07186		0.596095	0.944512
		0.49455	14.3327	3.00216	1.26216	6.3383	5.08597		3.17383	3.9671			0.194038	13.9569	0.450403	0.430548	1.04703	3.21578		3.01034	3.78186					9.40293	5.0928	2.62458	1.77005	9.54956	5.68798		2.74774	3.93489			2.04741	0.381079	1.20677	0.630286	1.25019	1.10315		0.627382	0.994085
		0.25896	13.9673	3.2576	1.17581	7.00967	5.13387		3.22173	4.02697			0.488676	13.6121	0.34382	0.367921	0.84095	3.13069		2.92525	3.67496					9.07313	5.33826	2.6957	2.24285	9.3923	5.74845		2.8082	4.02147			2.27518	0.362814	1.63598	0.827252	1.34403	1.28905		0.813286	1.28865
		0.498448	14.5415	3.36166	2.18148	7.24465	5.56554		3.6534	4.56653			0.427597	12.2038	0.646383	0.469684	1.31627	3.01274		2.8073	3.52678					9.38019	5.52407	3.32202	2.20377	9.31175	5.94836		3.00812	4.30776			2.92418	0.488096	1.53024	1.10995	1.0383	1.41815		0.942389	1.49321
		0.311528	14.792	3.6171	1.66595	6.53667	5.38465		3.47251	4.34042			0.574921	14.2483	0.924876	0.514698	1.80488	3.61353		3.40808	4.28154					9.31423	6.38664	4.14334	2.20963	8.63155	6.13708		3.19684	4.57801			2.77478	0.506369	1.80395	0.706759	0.572125	1.2728		0.79703	1.26289
		0.0778864	14.7007	4.09171	0.982806	7.37282	5.44518		3.53304	4.41608			0.312611	13.6364	0.832038	0.522528	1.38939	3.33859		3.13314	3.93614					8.90709	6.29029	3.9208	2.42844	8.45512	6.00035		3.06011	4.38221			2.63763	0.660367	1.44315	0.556141	0.889966	1.23745		0.761686	1.20689
		0	14.7215	4.81859	0.584094	7.73902	5.57265		3.66051	4.57541			0.488676	13.9617	0.911121	0.71823	1.81818	3.57959		3.37415	4.23891					9.13682	6.57016	4.23511	2.30927	8.1457	6.07941		3.13917	4.49543			2.87519	0.67864	2.1274	0.757738	0.94143	1.47608		1.00032	1.585
		0.223914	13.8603	5.00781	1.91228	7.90381	5.78163		3.86949	4.83662			0.589286	12.8399	0.986761	0.209403	2.23034	3.37115		3.1657	3.97705					8.38167	6.5564	4.96467	3.05363	8.03447	6.19817		3.25793	4.6655			3.02949	0.524642	1.74174	0.590898	0.868774	1.35111		0.875342	1.38698
		0.253119	13.0043	5.37992	2.48368	9.57307	6.13882		4.22668	5.28309			0.348545	13.7966	1.40278	0.44816	2.39987	3.6792		3.47375	4.36404					9.07085	6.93721	5.03579	2.93641	7.87337	6.37073		3.43048	4.91261			3.06378	0.587283	1.54268	0.769322	0.469205	1.28645		0.810687	1.28453
		0.410829	13.9047	5.28847	1.11994	9.37777	6.02034		4.1082	5.135			0.59648	13.9035	1.26181	0.457943	2.29683	3.7033		3.49786	4.39433					9.06631	7.38685	5.17574	2.6414	7.88488	6.43103		3.49079	4.99897			3.07112	0.644707	1.51779	0.773961	0.599368	1.32139		0.845624	1.33989
		0.233647	15.0686	6.23137	1.63039	10.3604	6.70489		4.79275	5.99064			0.334169	14.967	1.17243	0.571454	2.67575	3.94416		3.73871	4.69691					8.99807	7.73325	5.57952	2.39524	8.18534	6.57828		3.63804	5.20983			3.2597	0.307996	1.35607	0.896773	0.393528	1.24281		0.767048	1.21539
		0.463397	15.2096	6.32756	3.00429	10.9219	7.18534		5.2732	6.59118			0.334169	13.5392	1.53	0.737796	2.69237	3.76672		3.56127	4.474					9.05266	7.95807	5.93053	2.44798	7.29418	6.53668		3.59644	5.15027			3.28419	0.70213	1.79149	0.780912	0.505528	1.41285		0.937085	1.48481
		0.551016	15.1104	6.75329	2.57765	11.9198	7.38243		5.47029	6.83752			0.391662	13.9277	1.68127	0.51861	3.01147	3.90615		3.70071	4.64917					9.06631	8.21041	6.22189	2.07874	7.62149	6.63977		3.69953	5.29789			3.28419	0.736064	1.96567	0.850426	0.92932	1.55313		1.07737	1.70709
		0.183022	15.0217	7.71196	1.97323	14.2482	7.82762		5.91548	7.39398			0.305428	14.9718	2.47207	0.634074	3.44357	4.36539		4.15995	5.22611					9.16866	8.23335	6.52703	2.03966	7.2571	6.64516		3.70492	5.30561			3.5242	0.579453	2.00299	0.838843	0.889966	1.56709		1.09132	1.7292
		0.578271	15.4992	8.20706	2.18655	14.7517	8.24457		6.33244	7.91515			0.671935	14.6562	3.16658	0.651692	4.29782	4.68884		4.4834	5.63245					9.06403	8.01542	7.60301	2.20768	7.39902	6.85783		3.91759	5.61016			3.41154	0.321051	3.0107	1.03812	0.790076	1.7143		1.23853	1.96245
		0.50234	15.2069	8.30797	2.48622	17.6051	8.82171		6.90957	8.63653			0.506649	14.3405	2.99124	0.677129	4.70334	4.64377		4.43833	5.57584					8.88207	9.0225	8.09397	1.64697	7.56396	7.04189		4.10165	5.87375			3.82788	0.365419	2.64992	0.998732	0.357204	1.63983		1.16407	1.84446
		0.1655	14.0795	9.3171	2.33893	19.9121	9.16264		7.2505	9.06267			0.398845	13.413	3.65137	0.663434	4.7532	4.57596		4.37052	5.49065					9.88969	9.4515	9.1929	2.02012	7.1382	7.53848		4.59824	6.58488			3.95523	0.921382	2.55039	1.14935	0.466175	1.80851		1.33274	2.11172
		0.292056	15.9455	10.5123	2.6132	22.5732	10.3872		8.47511	10.5934			0.2623	15.3263	4.57624	0.720183	5.56423	5.28986		5.08442	6.38751					9.47344	8.82063	9.82151	2.39718	7.16377	7.53531		4.59507	6.58034			4.52586	1.21111	2.82409	1.41351	0.687156	2.13235		1.65658	2.62485
		0.356312	14.839	10.7047	4.36295	24.868	11.0262		9.11404	11.392			0.682714	14.933	5.10916	0.782809	6.05618	5.51277		5.30733	6.66755					9.51894	9.36661	9.92475	2.3503	7.56012	7.74414		4.8039	6.8794			4.10463	0.976193	2.81166	1.47839	0.859693	2.04611		1.57035	2.48821
		0.276482	14.6928	11.8809	3.91853	25.9147	11.3367		9.42456	11.7801			0.3737	13.6169	5.48049	0.839565	6.82067	5.42627		5.22083	6.55888					10.4924	9.35285	11.1223	2.51441	7.34277	8.16496		5.22472	7.48203			4.71199	0.835251	2.92985	1.76573	1.17451	2.28347		1.8077	2.8643
		0.305687	15.4653	12.7387	4.04805	25.3563	11.5828		9.67066	12.0877			0.90909	15.6032	5.86212	0.86696	8.87485	6.42323		6.21779	7.81136					10.6994	9.48131	10.8539	2.74299	7.38624	8.23277		5.29253	7.57914			4.66546	0.918769	3.53944	1.84915	0.802187	2.355		1.87923	2.97764
		0.0545169	15.0478	13.6895	4.10645	27.0805	11.9957		10.0836	12.6039			0.743804	16.1908	6.86952	0.706489	9.1042	6.72295		6.51751	8.18789					10.1626	9.46984	10.5121	3.14545	7.59464	8.17693		5.23669	7.49917			4.79526	0.780432	3.31551	1.89781	0.926289	2.34306		1.86729	2.95872
		0.151869	17.0207	14.7522	3.81441	28.1241	12.7727		10.8605	13.575			0.765363	17.6816	6.95548	0.792598	10.7163	7.38227		7.17683	9.01619					10.6721	9.68778	10.7392	3.2998	7.82606	8.44499		5.50475	7.88305			5.57896	0.957928	3.99977	1.84452	0.723479	2.62093		2.14516	3.39901
		0.317369	16.0656	16.1067	4.37311	29.949	13.3623		11.4502	14.312			0.725831	18.8423	6.61509	0.941328	12.7738	7.97966		7.77422	9.76669					11.1521	9.83918	11.6867	3.74329	8.35155	8.95455		6.01431	8.61277			5.21895	1.16412	3.93133	2.30796	1.35614	2.7957		2.31994	3.67593
		0.0584148	17.3443	17.0559	5.2975	30.1016	13.9715		12.0594	15.0735			0.549766	16.6715	8.47172	0.812164	12.8469	7.87042		7.66498	9.62944					11.8117	10.1994	11.533	4.0383	8.42059	9.20058		6.26034	8.96508			5.72345	1.01796	3.94999	2.63469	0.965643	2.85835		2.38258	3.7752
		0.475078	17.3208	18.3157	3.9617	32.3721	14.4891		12.5769	15.7204			0.546169	16.8658	9.03559	1.14486	14.572	8.43289		8.22744	10.3361					12.4258	9.92865	11.1246	4.52086	8.58169	9.31632		6.37608	9.13084			5.9904	0.793487	4.73998	3.10277	1.19874	3.16507		2.68931	4.26121
		0.496499	17.0964	17.983	4.94705	34.3739	14.9794		13.0672	16.3332			0.427597	20.0466	8.78116	1.09985	15.413	9.15364		8.9482	11.2415					12.7715	9.68549	11.2944	5.16167	8.4679	9.47619		6.53595	9.35978			6.23286	0.803922	4.40409	2.70421	1.36219	3.10145		2.62569	4.1604
		0.650317	18.43	18.4198	4.16994	36.2812	15.5902		13.6781	17.0968			0.639597	21.251	10.0464	0.906103	16.3038	9.82938		9.62393	12.0905					13.1491	9.37808	11.4022	5.44495	8.14698	9.50427		6.56403	9.39998			7.11207	1.13019	4.58447	2.71811	1.29863	3.36869		2.89293	4.58384
		0.623055	18.3621	18.5995	4.63976	36.0615	15.6572		13.7451	17.1805			0.143728	20.8139	9.30376	1.18009	17.0816	9.70462		9.49917	11.9337					13.8974	9.19685	10.8998	5.77317	8.55612	9.66467		6.72443	9.62968			7.28595	0.923995	4.26101	3.25571	1.42879	3.43109		2.95533	4.68271
		0.708726	18.7249	18.3441	4.23852	36.5651	15.7163		13.8041	17.2543			0.477897	22.13	9.2075	1.10376	16.9686	9.97754		9.7721	12.2766					14.5889	8.98121	10.964	6.82426	9.16344	10.1044		7.16412	10.2593			7.71454	0.960533	4.78353	3.37852	1.53474	3.67437		3.19861	5.06819
		0.5958	17.4644	18.3709	4.6677	36.9465	15.6091		13.6969	17.1203			0.725831	24.2424	10.3902	1.2114	16.8689	10.6878		10.4823	13.1688					15.2371	9.09362	10.1794	7.11537	8.60471	10.046		7.1058	10.1758			8.16027	0.691688	4.64047	3.77014	1.63161	3.77883		3.30307	5.23371
		0.920952	19.62	17.5589	5.14514	36.9557	16.0401		14.128	17.6591			0.700676	23.2566	9.40691	0.978512	17.4705	10.3626		10.1572	12.7604					15.9809	9.20603	10.9136	7.73469	9.00362	10.5678		7.62751	10.9229			9.08111	0.976193	5.21897	3.74464	1.6982	4.14382		3.66806	5.81203
		0.862543	18.7901	17.4942	5.58194	38.0756	16.1609		14.2487	17.8101			0.636	25.5682	9.16967	1.54018	17.404	10.8636		10.6582	13.3898					17.0772	8.60499	10.6153	8.39113	9.22736	10.7832		7.84296	11.2315			9.42398	1.08582	3.99977	3.93002	1.43182	3.97428		3.49852	5.54339
		1.09424	19.2025	17.1363	5.25688	38.8355	16.3051		14.3929	17.9903			0.488676	24.5727	9.84356	1.41493	17.0218	10.6683		10.4629	13.1444					17.7801	7.58872	10.9778	8.77992	9.63267	10.9518		8.01159	11.473			9.28193	1.2868	3.83803	4.11077	1.72848	4.0492		3.57344	5.6621
		1.60242	19.4556	17.2656	5.39655	39.0522	16.5545		14.6423	18.302			0.962987	24.3395	9.87451	1.57541	17.5602	10.8625		10.6571	13.3884					17.8233	7.90989	12.0262	9.95604	9.77587	11.4983		8.55802	12.2555			10.2493	0.947485	4.32322	4.36567	1.6982	4.31678		3.84101	6.08608
		1.56347	19.2103	17.234	6.60538	40.2789	16.9784		15.0663	18.8319			0.743804	25.2282	9.7026	1.53626	18.8699	11.2162		11.0107	13.8327					18.9219	8.00853	11.7831	10.6945	9.5534	11.7923		8.85204	12.6765			10.482	1.57914	4.17394	4.8824	2.10686	4.64486		4.1691	6.60593
		1.62968	19.4399	16.7389	7.0625	40.5597	17.0861		15.174	18.9666			0.546169	24.3153	9.40691	1.85917	19.1225	11.05		10.8446	13.6239					19.7066	7.55202	12.1868	11.3686	9.98683	12.1602		9.21993	13.2033			11.224	1.41731	4.21126	5.06779	2.49433	4.88294		4.40718	6.98317
		2.00546	18.5657	16.586	6.33872	41.0174	16.9027		14.9905	18.7372			1.07438	23.684	10.0292	1.73001	20.1562	11.3348		11.1293	13.9817					21.1464	7.14138	11.8565	11.4018	10.7003	12.4493		9.50901	13.6173			11.3587	1.20067	4.73377	5.29719	2.01907	4.92189		4.44612	7.04487
		2.16317	19.0172	16.3148	7.14122	39.6564	16.8585		14.9464	18.6821			1.01688	21.0519	9.77824	1.76132	21.5024	11.0221		10.8167	13.5889					22.0403	6.79498	11.5376	11.9742	11.1784	12.7051		9.76485	13.9837			11.7996	1.09627	5.34337	5.61465	1.84956	5.14068		4.66492	7.39155
		2.24105	19.7087	16.6349	7.94626	40.2881	17.3638		15.4517	19.3136			0.826442	23.9413	9.61664	1.9766	23.2043	11.9131		11.7076	14.7082					22.5134	6.97162	11.6408	11.394	11.6605	12.836		9.8958	14.1712			13.1	1.19544	5.17542	5.79539	2.44892	5.54304		5.06727	8.02908
		2.77064	19.7192	16.4189	8.74368	40.0378	17.538		15.6259	19.5314			0.95939	21.6249	9.27969	2.01769	23.3073	11.4378		11.2324	14.1111					23.521	6.68028	12.0515	11.8433	12.1872	13.2567		10.3164	14.7736			13.3204	1.20589	6.19558	5.90893	2.29151	5.78447		5.30871	8.41163
		2.77064	18.49	15.621	8.4364	38.3411	16.7318		14.8197	18.5237			1.24326	21.1004	9.60289	1.61846	24.7233	11.6577		11.4522	14.3873					24.4831	6.27652	12.2167	12.2634	12.6539	13.5787		10.6385	15.2348			13.7686	1.39643	5.92809	6.39787	2.05843	5.90989		5.43412	8.61036
		3.28855	18.3073	16.6648	8.68019	37.3035	16.8489		14.9367	18.67			1.68164	21.9163	10.5174	1.92963	25.0989	12.2288		12.0233	15.1048					25.4316	6.18476	11.6821	12.7068	13.4632	13.8937		10.9535	15.6859			14.9442	1.15108	6.82384	6.73619	2.24611	6.38027		5.90451	9.35568
		3.56309	17.7619	17.5904	8.90367	37.4226	17.0483		15.1362	18.9193			1.65289	21.1976	11.4733	2.48542	24.0286	12.1675		11.9621	15.0279					25.2974	6.54722	11.5789	11.7124	13.8864	13.8045		10.8642	15.5581			15.4266	1.28158	6.02762	6.69448	2.53367	6.3928		5.91703	9.37552
		4.39837	18.0672	17.8474	9.16017	35.5702	17.0087		15.0965	18.8697			1.84334	22.0425	10.6206	2.55196	23.2142	12.0545		11.8491	14.8859					26.1503	6.12971	11.6867	12.2927	14.2137	14.0946		11.1544	15.9736			15.5172	1.23982	6.48795	7.05596	2.53973	6.56814		6.09237	9.65336
		4.95717	16.7467	17.8931	10.0515	35.1521	16.9601		15.048	18.8091			1.94035	21.5812	11.3048	2.21731	22.2503	11.8588		11.6533	14.64					26.694	5.75119	11.6041	12.2946	14.4477	14.1583		11.2181	16.0648			17.5989	0.845685	6.8114	7.28306	2.33389	6.9746		6.49883	10.2974
		5.92485	18.5031	18.5885	11.2451	35.1338	17.8791		15.9669	19.9577			2.14157	21.3627	11.3804	2.91792	21.5955	11.8796		11.6742	14.6662					27.2421	5.93471	11.8817	12.2282	13.632	14.1837		11.2435	16.1012			18.7084	1.09365	8.42872	7.36416	2.89693	7.69837		7.2226	11.4442
		7.32866	19.4191	19.1293	12.4971	35.0636	18.6876		16.7754	20.9682			2.61948	21.3335	13.0067	2.87096	20.3457	12.0353		11.8298	14.8617					28.1406	6.32929	11.2462	11.8648	13.7624	14.2687		11.3284	16.2228			19.0733	1.45124	7.23439	7.51014	2.72438	7.59869		7.12292	11.2863
		8.18341	17.6471	19.1009	12.0857	33.1228	18.028		16.1158	20.1438			2.69134	19.697	13.2405	2.73005	18.8832	11.4484		11.243	14.1244					27.9814	6.31094	11.8588	12.3044	13.641	14.4193		11.479	16.4385			20.6284	1.801	8.12391	8.19836	3.33586	8.41751		7.94175	12.5837
		9.88707	18.584	19.3658	12.4057	32.3599	18.5205		16.6083	20.7594			3.19439	21.5278	13.0927	3.16842	19.8604	12.1687		11.9633	15.0294					28.7615	5.95765	12.2648	12.4451	13.7637	14.6386		11.6983	16.7525			21.3705	1.9289	10.4939	8.35361	2.76374	8.98213		8.50636	13.4783
		10.6639	19.3277	19.1924	12.5784	31.2002	18.5925		16.6804	20.8495			3.58247	21.6395	14.1482	3.08231	20.4953	12.5895		12.3841	15.558					29.503	6.27423	12.6847	12.7733	14.16	15.0791		12.1388	17.3833			22.1028	1.78534	10.1393	8.49265	3.21175	9.14637		8.6706	13.7386
		12.1729	18.0803	19.9445	12.5784	31.9723	18.9497		17.0375	21.2959			4.49874	20.3234	14.3992	3.18016	18.358	12.1519		11.9465	15.0082					29.2141	5.75348	12.4966	13.4024	14.7968	15.1327		12.1924	17.4601			22.7175	1.78795	10.0212	8.25629	3.20872	9.19832		8.72255	13.8209
		13.3411	17.7071	21.5071	13.8634	32.5674	19.7972		17.8851	22.3552			5.33597	19.0996	13.9694	3.19582	19.3651	12.1932		11.9878	15.0601					29.7942	6.50134	12.9783	13.3828	14.4861	15.4286		12.4883	17.8838			21.9387	1.55304	10.6868	8.82169	3.3631	9.27265		8.79689	13.9387
		14.8287	16.2169	22.0416	13.7187	32.6284	19.8868		17.9747	22.4673			5.6881	19.2745	15.0456	3.43458	18.7901	12.4466		12.2411	15.3784					29.6395	6.60916	13.1734	13.5001	14.0501	15.3944		12.4542	17.835			21.7623	1.86365	9.92786	9.53076	3.75057	9.36704		8.89127	14.0882
		15.9774	16.9476	22.9467	14.1478	33.965	20.7969		18.8848	23.6048			6.08696	19.4979	14.8977	3.0373	16.8323	12.0704		11.865	14.9059					29.5485	6.77433	12.7856	14.598	13.6141	15.4641		12.5239	17.9348			23.5404	1.68615	9.95895	9.12525	3.31467	9.52508		9.04931	14.3386
		17.6791	15.0817	23.6262	13.7898	34.0474	20.8449		18.9327	23.6647			7.72188	21.5666	16.3486	3.41892	16.9885	13.2089		13.0035	16.3362					29.7669	7.08632	13.3156	14.219	13.7688	15.6313		12.6911	18.1742			22.1738	2.19514	11.5265	9.49369	3.76268	9.83036		9.35459	14.8223
		19.4568	17.5296	23.3566	12.8832	34.2488	21.495		19.5829	24.4774			9.39274	20.1583	16.6959	3.65964	15.9149	13.1643		12.9589	16.2801					28.8298	6.93262	13.701	14.137	13.5387	15.4278		12.4876	17.8827			23.9322	2.09595	11.1657	9.37551	4.68291	10.2505		9.77469	15.488
		20.1149	16.1308	23.2746	14.0971	33.9742	21.5183		19.6062	24.5065			10.9953	19.6241	18.5869	3.72813	15.2701	13.6409		13.4355	16.8789					29.2756	6.88674	14.1002	14.2698	13.6627	15.639		12.6988	18.1852			23.631	2.39873	11.315	10.4113	4.51946	10.4551		9.97933	15.8122
		20.3583	16.0656	23.5648	14.7751	33.9772	21.7482		19.836	24.7938			12.1308	19.663	18.4494	4.22717	16.111	14.1163		13.9108	17.476					28.3748	6.93262	12.8177	14.0725	13.8916	15.2178		12.2776	17.5821			23.7608	2.70412	12.7892	9.26891	4.95838	10.6963		10.2205	16.1944
		20.8411	16.7128	23.0965	14.1098	33.4707	21.6462		19.734	24.6663			11.7032	18.0361	17.9921	4.29371	14.6086	13.3267		13.1213	16.4842					28.2406	7.99018	12.7696	13.4082	15.1369	15.5091		12.5689	17.9992			23.6016	2.92337	12.8577	9.26428	5.2066	10.7707		10.2949	16.3123
		20.7827	15.9142	23.6956	14.2799	33.2631	21.5871		19.675	24.5925			11.9871	20.2166	19.3227	4.86125	14.223	14.1221		13.9167	17.4834					27.8494	8.2127	13.3362	13.5098	15.0026	15.5822		12.6419	18.1038			23.2048	2.7511	15.6258	10.5341	5.35796	11.4948		11.019	17.4596
		19.743	16.4153	23.5663	15.5802	31.7434	21.4096		19.4975	24.3707			13.8951	20.5371	20.7598	5.00411	14.2995	14.8991		14.6937	18.4595					28.8934	8.5614	13.5955	14.0139	16.2147	16.2558		13.3155	19.0684			22.4309	2.44049	15.0846	10.8284	5.83623	11.3241		10.8484	17.1892
		18.9428	16.6867	23.303	14.572	30.5838	20.8176		18.9055	23.6307			14.8185	18.886	19.027	4.81428	14.1399	14.3371		14.1317	17.7535					28.5022	8.80457	13.6322	14.4105	16.3272	16.3353		13.3951	19.1824			22.1836	3.22615	15.999	10.5758	5.74239	11.5454		11.0696	17.5398
		18.4015	16.9972	23.7413	15.1992	30.9927	21.0664		19.1543	23.9416			15.7851	20.3574	18.6454	5.0413	14.3626	14.8384		14.6329	18.3832					27.5765	9.62584	13.8387	14.1643	16.6059	16.3622		13.422	19.2209			22.0832	3.16872	14.9913	11.315	5.87257	11.4862		11.0104	17.4459
		17.7823	17.7358	24.104	15.5344	30.3488	21.1011		19.1889	23.985			15.4761	20.2894	19.9863	5.42878	14.6884	15.1738		14.9683	18.8046					26.8532	10.3645	13.8387	14.0783	17.2554	16.478		13.5378	19.3867			21.5027	3.45583	16.5962	11.7947	6.62934	11.9958		11.52	18.2534
		17.7453	16.6527	24.8404	15.3973	29.8666	20.9005		18.9883	23.7342			16.2702	19.595	18.9789	5.76735	13.2558	14.7734		14.568	18.3016					27.0715	11.5781	13.5335	14.6781	16.8386	16.74		13.7997	19.7618			21.5395	3.20526	17.9336	11.6533	6.92296	12.2509		11.7752	18.6577
		17.7706	17.3208	26.5496	15.7376	29.3906	21.3538		19.4417	24.3009			15.76	20.5371	20.5501	5.92391	13.6613	15.2865		15.081	18.9462					26.6644	12.1286	13.7676	13.8224	17.2324	16.7231		13.7828	19.7377			21.1697	3.57591	19.414	11.4888	6.12381	12.3545		11.8787	18.8218
		17.6636	17.5844	27.863	16.5985	27.3185	21.4056		19.4935	24.3656			16.3888	18.2741	20.8252	5.83389	13.9505	15.0545		14.849	18.6547					26.4074	12.7297	14.5315	13.9865	17.6045	17.0519		14.1117	20.2086			21.1893	3.79776	19.6193	12.1261	6.28425	12.6033		12.1276	19.2161
		18.2048	18.6231	28.9163	16.4792	26.9187	21.8284		19.9163	24.8941			15.9863	19.0414	21.0211	6.39164	13.9638	15.2809		15.0754	18.9391					27.6902	13.7873	13.8134	14.0256	18.1018	17.4837		14.5434	20.8268			20.6921	4.08488	20.2787	11.1157	6.94718	12.6237		12.148	19.2484
		18.2379	18.5552	30.7217	15.7681	27.1659	22.0898		20.1776	25.2208			15.742	18.6334	20.2957	6.35837	13.8341	14.9727		14.7673	18.552					27.697	14.5695	12.8522	13.1093	18.0047	17.2465		14.3063	20.4873			19.8545	4.05617	19.893	11.271	7.36189	12.4873		12.0116	19.0323
		17.72	18.8815	30.4505	15.8951	26.2046	21.8303		19.9182	24.8965			16.3457	18.5363	19.7765	6.49145	12.8536	14.8007		14.5953	18.3359					28.1224	15.0237	13.4601	13.5254	17.6301	17.5524		14.6121	20.9252			19.9084	4.12403	19.4451	11.2339	6.82307	12.3069		11.8311	18.7464
		17.8699	18.5552	31.7135	16.2303	25.1457	21.9029		19.9908	24.9873			17.4236	18.109	18.9376	7.09617	12.9201	14.8973		14.6918	18.4572					28.277	15.8427	12.3451	13.6231	17.5904	17.5357		14.5954	20.9013			19.8276	5.04541	19.4887	11.5097	7.02286	12.5788		12.1031	19.1773
		18.7364	17.4722	33.7349	16.4893	24.3218	22.1509		20.2388	25.2972			18.4441	19.0074	20.3851	7.65783	12.4248	15.5838		15.3784	19.3197					28.1861	16.5975	12.547	13.4063	17.9868	17.7447		14.8045	21.2007			20.0823	5.35863	18.7671	11.3915	7.38005	12.5959		12.1202	19.2044
		19.5055	18.5396	34.6825	18.7952	23.9922	23.103		21.1909	26.4873			17.3877	17.9779	21.0658	7.70676	12.3184	15.2913		15.0859	18.9523					29.4666	18.0267	13.6024	12.8182	17.8308	18.3489		15.4087	22.0659			19.6341	5.81019	19.6629	11.4587	7.25292	12.7638		12.288	19.4703
		20.1285	19.7322	34.4949	18.5565	24.6056	23.5035		21.5914	26.9879			17.9698	16.4287	21.3925	7.77917	12.9566	15.3054		15.0999	18.9699					29.4234	18.9787	13.3638	12.9921	18.1811	18.5878		15.6476	22.408			18.4488	5.93547	20.2414	11.9082	7.38611	12.784		12.3082	19.5024
		20.0234	17.6601	33.6466	17.5686	23.7542	22.5306		20.6184	25.7718			18.2896	19.5658	20.7186	8.0101	13.1261	15.9421		15.7366	19.7698					27.1625	20.0775	13.8616	13.8341	17.6953	18.5262		15.586	22.3198			17.8414	6.23042	22.2568	12.2118	7.51021	13.2101		12.7344	20.1776
		19.4412	19.359	33.3344	18.7825	23.4002	22.8635		20.9513	26.1879			18.3112	18.4926	19.8109	8.64809	13.0464	15.6618		15.4564	19.4177					26.2936	21.2659	13.5725	13.2246	17.4626	18.3638		15.4236	22.0873			18.2847	6.29046	22.2132	11.4471	6.52944	12.953		12.4772	19.7701
		20.5549	20.1498	33.0474	19.9634	22.8539	23.3139		21.4018	26.7509			18.5196	17.9584	20.2132	9.12756	12.7871	15.7212		15.5157	19.4923					27.3604	22.1674	13.7148	13.5274	17.3654	18.8271		15.8868	22.7507			17.3614	7.08133	24.7698	11.0254	7.46179	13.5399		13.0642	20.7002
		20.8509	18.3543	31.2625	18.7546	23.0248	22.4494		20.5373	25.6703			18.8609	19.2745	20.5467	9.27042	12.5212	16.0947		15.8893	19.9616					25.8615	23.5484	14.2035	12.7049	17.3552	18.7347		15.7944	22.6184			17.163	7.52505	24.322	10.6407	7.81292	13.4927		13.017	20.6254
		20.6464	18.5944	30.8573	19.6206	21.7614	22.296		20.3839	25.4786			18.2537	17.23	21.5885	8.8477	12.1622	15.6164		15.411	19.3607					25.079	23.9935	14.5797	12.3142	17.2516	18.6436		15.7034	22.4879			16.9597	7.65034	24.4588	10.8307	7.28016	13.436		12.9602	20.5354
		20.9579	19.0067	30.8258	19.166	22.3809	22.4675		20.5553	25.6929			18.8322	16.6084	24.4215	9.95734	13.4486	16.6536		16.4482	20.6637					24.1601	26.0168	14.6279	12.9472	16.946	18.9396		15.9994	22.9118			17.403	8.26373	25.1431	11.3567	6.99561	13.8324		13.3567	21.1636
		20.2629	18.8554	29.5565	21.8884	22.2253	22.5577		20.6455	25.8056			20.018	18.2547	26.9899	10.1433	13.3721	17.7556		17.5501	22.0481					23.4505	25.8402	14.9284	13.2715	17.29	18.9561		16.0159	22.9354			18.4929	8.0497	27.6686	11.3869	6.70502	14.4606		13.9848	22.1589
		19.9825	18.229	27.8993	22.8509	22.3199	22.2563		20.3442	25.429			19.7125	19.3376	30.2596	9.88297	12.4614	18.3308		18.1254	22.7707					22.3974	25.5511	15.0248	12.6053	16.2825	18.3722		15.432	22.0993			18.003	9.37566	29.3854	10.4252	7.84018	15.0059		14.5301	23.023
		20.8294	18.4613	26.6347	22.0713	21.7156	21.9425		20.0303	25.0367			19.443	18.4198	31.2498	10.2372	12.3118	18.3323		18.1269	22.7726					21.6809	26.7831	14.5453	13.9416	16.5433	18.6988		15.7586	22.567			16.9597	9.41219	28.0605	10.8145	9.49297	14.948		14.4722	22.9312
		20.6464	18.229	26.2153	22.3582	22.445	21.9788		20.0667	25.0821			18.7028	17.2057	32.9792	10.1061	12.6741	18.3336		18.1281	22.7742					20.7642	27.1295	14.3686	13.1718	16.7159	18.43		15.4898	22.182			17.4349	9.5427	29.8955	11.4541	9.98335	15.6621		15.1863	24.0627
		20.4264	18.5552	24.8072	22.3862	22.7105	21.7771		19.865	24.83			19.4502	17.6865	30.8647	11.11	11.9395	18.2102		18.0047	22.6192					21.0008	27.1111	13.4234	12.7713	17.0943	18.2802		15.34	21.9675			17.4226	10.3884	29.8457	11.7321	9.90163	15.8581		15.3823	24.3733
		20.9541	17.0494	24.9287	23.5163	23.0096	21.8916		19.9795	24.9731			20.733	18.0118	29.0631	10.7127	12.5378	18.2117		18.0063	22.6211					20.4481	28.8041	14.4535	12.2634	16.6021	18.5142		15.574	22.3027			17.7532	10.2892	31.0649	10.9234	9.65945	15.938		15.4623	24.5
		20.2434	18.2734	24.1891	24.0826	23.2628	22.0103		20.0981	25.1214			21.6529	18.7986	26.7217	11.2744	12.0658	18.1027		17.8972	22.4841					20.9075	31.011	14.9215	12.027	16.0459	18.9826		16.0423	22.9734			17.4716	10.5841	31.7368	9.88994	10.0681	15.9501		15.4743	24.5191
		20.6055	19.0407	25.3355	23.2115	23.1133	22.2613		20.3492	25.4352			19.2921	16.9775	25.4255	10.836	12.0592	16.9181		16.7126	20.9959					20.464	31.6969	14.4099	12.3904	15.8401	18.9603		16.02	22.9414			16.994	11.6882	30.1008	9.58869	10.3315	15.7406		15.2649	24.1872
		20.0331	18.751	26.5732	24.1512	22.149	22.3315		20.4193	25.5229			20.309	16.9775	23.2869	11.9555	12.4414	16.9941		16.7886	21.0914					20.2002	33.5941	14.3319	11.8316	15.4795	19.0875		16.1472	23.1235			17.5745	12.098	27.8054	9.44503	9.70486	15.3256		14.8498	23.5295
		20.8625	18.4848	26.5464	24.7505	22.6067	22.6502		20.7381	25.9213			20.5569	17.5748	24.088	13.5309	11.9362	17.5374		17.3319	21.7739					19.1152	33.9703	14.4421	11.6948	15.2673	18.8979		15.9577	22.8521			16.9891	13.7685	26.9035	8.79157	10.6281	15.4162		14.9404	23.673
		21.5576	17.4383	27.1361	25.299	23.211	22.9284		21.0163	26.269			21.1858	18.6626	22.8365	11.701	11.6005	17.1973		16.9918	21.3467					20.1751	34.4108	13.6299	11.9508	15.3108	19.0955		16.1552	23.135			16.3377	13.5049	27.0154	9.02329	10.0772	15.1917		14.7159	23.3174
		22.1456	17.1199	27.8331	24.3797	22.1551	22.7267		20.8145	26.0169			18.9184	19.323	23.1597	12.0318	11.5606	16.9987		16.7933	21.0972					18.9674	35.8469	13.0357	11.2924	15.3031	18.8891		15.9488	22.8394			16.0022	13.3431	26.4867	9.04183	9.61102	14.897		14.4212	22.8503
		22.1048	16.8876	29.0361	24.4762	23.2567	23.1523		21.2402	26.5489			20.9809	17.8904	26.5429	12.6228	10.9257	17.7926		17.5871	22.0945					18.5602	37.1384	13.3684	10.884	14.9732	18.9848		16.0446	22.9766			16.0609	14.2488	25.7776	8.70815	8.75132	14.7094		14.2336	22.5531
		22.3851	15.4262	29.0345	24.3492	23.1835	22.8757		20.9636	26.2032			20.6971	17.468	26.1097	12.9477	10.8227	17.609		17.4036	21.864					19.4382	36.7553	14.3113	11.1087	15.0192	19.3265		16.3863	23.4659			15.1866	14.609	26.7853	8.86109	9.35372	14.9591		14.4834	22.9489
		23.9019	16.23	29.208	24.621	23.2415	23.4405		21.5283	26.9091			20.5534	17.6622	25.3017	14.1571	11.1251	17.7599		17.5545	22.0535					18.8354	35.3926	13.7721	11.6421	14.954	18.9193		15.979	22.8827			15.1278	14.6821	26.0139	8.4324	9.22961	14.6972		14.2214	22.5338
		23.7188	16.7911	28.0112	23.6712	24.3523	23.3089		21.3968	26.7446			21.1714	17.7739	25.7177	13.4193	11.1285	17.8422		17.6367	22.1568					18.1895	34.6608	13.6047	12.4099	14.7047	18.7139		15.7737	22.5886			15.4511	14.7004	25.2862	7.88785	8.96625	14.4583		13.9826	22.1554
		25.2453	16.2378	28.9778	23.7702	23.7572	23.5977		21.6855	27.1056			22.005	19.0171	25.3945	14.9047	11.8564	18.6355		18.4301	23.1536					17.5571	33.757	13.4188	11.8687	14.7162	18.2636		15.3233	21.9437			14.976	14.9927	25.5163	8.29105	8.62116	14.4794		14.0037	22.1888
		25.6386	17.7201	30.0579	23.6712	23.1621	24.05		22.1378	27.6709			22.5225	17.6719	25.979	15.2315	12.704	18.8218		18.6163	23.3875					17.0135	33.2844	13.7859	12.1383	14.1281	18.07		15.1298	21.6666			15.7205	14.3219	26.0388	7.95273	8.81792	14.5704		14.0946	22.3329
		24.891	16.7702	31.4312	24.1867	24.8345	24.4227		22.5106	28.1368			22.3895	18.109	26.9142	15.255	14.1133	19.3562		19.1508	24.0589					17.191	31.8483	14.0153	11.7691	13.9337	17.7515		14.8112	21.2104			15.1009	14.8622	27.9734	8.39764	8.21856	14.9105		14.4348	22.8719
		25.3115	16.6214	31.4864	25.713	23.5802	24.5425		22.6304	28.2866			22.0625	16.4093	27.2959	15.7912	14.828	19.2774		19.0719	23.9599					17.0704	30.8779	14.0176	11.8922	13.7266	17.5169		14.5767	20.8745			16.2103	16.6214	27.2705	8.36288	7.58287	15.2096		14.7338	23.3457
		26.3493	16.1073	31.6031	25.7104	23.626	24.6792		22.7671	28.4575			23.2088	16.6715	27.2787	16.8617	15.2003	19.8442		19.6387	24.672					16.5655	30.7105	13.7377	11.2474	13.6742	17.1871		14.2468	20.4021			16.3426	16.6136	26.3809	7.42904	7.67671	14.8886		14.4128	22.8371
		26.5498	15.7498	32.1108	23.3766	24.4286	24.4431		22.531	28.1623			24.6568	17.0843	26.4397	15.8519	16.4334	20.0932		19.8878	24.9849					16.4449	30.8068	14.4191	11.5698	13.4338	17.3349		14.3946	20.6138			16.3769	16.9294	28.4524	7.56344	7.49811	15.364		14.8883	23.5904
		28.1308	16.7806	31.3177	24.0648	24.215	24.9018		22.9896	28.7356			21.696	16.2393	25.8002	16.6386	18.3547	19.7458		19.5403	24.5483					15.8808	31.6441	14.3044	10.9036	13.2561	17.1978		14.2576	20.4175			15.9581	16.5144	29.8955	7.50088	7.4406	15.4619		14.9861	23.7455
		27.169	15.9429	30.1036	23.275	24.2455	24.1472		22.2351	27.7924			21.7786	17.4825	24.8891	16.5329	19.169	19.9704		19.765	24.8306					15.6579	31.6969	13.3798	11.2338	13.4888	17.0914		14.1512	20.2652			15.7181	17.7281	27.2643	8.0153	7.49811	15.2448		14.769	23.4015
		27.6071	15.8281	28.8059	25.0502	24.9352	24.4453		22.5331	28.165			22.1344	17.0017	24.3287	17.9792	18.5375	19.9963		19.7909	24.8631					15.3736	31.9401	13.3454	11.2416	14.1498	17.2101		14.2699	20.4351			15.2552	17.6942	27.426	7.32013	6.84426	14.908		14.4322	22.8678
		28.9505	15.9038	28.5442	23.9378	25.1854	24.5043		22.5922	28.2388			22.4542	15.608	23.3385	16.9341	19.3053	19.528		19.3226	24.2748					15.1803	32.3507	13.6964	11.2279	13.7739	17.2458		14.3056	20.4863			14.5376	18.8896	28.104	7.59588	6.63236	15.1519		14.6761	23.2543
		28.1153	15.7185	27.3064	24.5448	24.6727	24.0715		22.1594	27.6979			23.8843	16.6958	22.4446	19.492	19.4516	20.3936		20.1882	25.3622					15.5806	33.1123	13.6827	11.097	14.4234	17.5792		14.639	20.9636			15.4536	19.1741	27.1087	6.79876	7.11367	15.1298		14.654	23.2193
		29.5288	15.802	26.1207	25.0984	26.2809	24.5662		22.654	28.3161			24.2616	17.3465	22.0182	18.4352	18.6937	20.151		19.9456	25.0575					15.8854	33.6767	13.4532	10.634	13.6742	17.4647		14.5244	20.7997			15.3678	18.72	27.2269	6.88912	6.91691	15.0242		14.5484	23.0519
		30.6386	15.4575	26.0371	24.9486	26.4732	24.711		22.7989	28.4972			24.1143	16.3316	22.9156	18.9009	19.4416	20.3408		20.1353	25.2959					15.6852	33.1238	13.0288	10.6008	13.9465	17.277		14.3368	20.5309			15.047	20.6619	27.2394	7.3572	6.80188	15.4215		14.9457	23.6815
		31.6141	15.7289	26.7814	25.1924	25.5668	24.9767		23.0646	28.8293			24.8221	16.1228	21.2893	17.5447	19.2056	19.7969		19.5915	24.6126					14.6753	34.2227	13.1871	10.7414	13.9158	17.3485		14.4082	20.6332			14.3662	20.6019	26.8164	6.72923	7.21962	15.1467		14.6709	23.246
		32.5662	15.7472	26.3272	25.6596	26.6105	25.3822		23.47	29.3361			24.8365	17.9876	21.0521	19.1964	19.0494	20.4244		20.2189	25.4009					14.3296	34.7916	13.7515	10.7766	13.3354	17.3969		14.4567	20.7026			14.5033	20.4479	26.8226	6.07346	7.40729	15.0509		14.5751	23.0943
		31.4252	15.3505	26.1932	26.5358	26.6349	25.2279		23.3158	29.1433			25.8642	17.3951	20.7702	19.7248	19.0427	20.5594		20.354	25.5705					14.3	34.9751	13.0931	10.2452	12.9569	17.1141		14.1738	20.2975			15.1058	19.9207	29.3792	6.38165	7.84623	15.7267		15.2509	24.1651
		31.287	15.3113	25.8779	25.8628	26.287	24.9252		23.0131	28.7649			24.5311	16.6278	20.7495	19.2806	18.5873	19.9553		19.7498	24.8115					15.3645	34.8673	12.8407	10.3487	12.7754	17.2393		14.2991	20.4769			15.4119	20.3644	26.7355	6.08968	8.05812	15.3319		14.8562	23.5396
		31.9315	15.126	26.3241	26.7034	26.7448	25.366		23.4538	29.3158			26.1301	15.8751	21.2515	19.6446	17.3109	20.0424		19.837	24.9211					15.551	34.9774	13.0449	10.6809	13.8916	17.6291		14.6889	21.0352			14.9833	20.0094	28.0169	6.26116	8.27002	15.5082		15.0324	23.8188
		32.2274	16.778	27.3711	27.0107	27.5169	26.1808		24.2687	30.3343			27.0895	17.5165	21.1174	19.9636	17.6168	20.6607		20.4553	25.6978					15.8308	35.8583	13.701	10.9212	13.8148	18.0252		15.085	21.6024			15.3581	20.1034	26.1446	6.97486	8.91782	15.4997		15.024	23.8054
		31.838	15.9011	28.0554	28.4709	27.0225	26.2576		24.3454	30.4303			27.4165	16.5695	22.0836	18.6994	17.4672	20.4472		20.2418	25.4296					15.4577	35.0669	12.9348	11.1009	14.1843	17.7489		14.8087	21.2067			15.145	20.2809	26.1508	6.35384	8.09445	15.205		14.7292	23.3384
		31.2695	16.5692	28.4165	28.8849	28.0692	26.6419		24.7297	30.9106			27.9195	16.3801	23.5517	19.2043	18.0788	21.0269		20.8214	26.1578					15.9627	35.7826	13.5955	10.462	14.2572	18.012		15.0718	21.5835			15.6887	20.6097	25.2675	6.6041	7.63736	15.1615		14.6857	23.2695
		30.956	16.1438	29.5407	27.9351	28.5666	26.6285		24.7163	30.8939			27.3446	15.6663	26.0959	17.8128	17.4639	20.8767		20.6713	25.9691					16.4767	38.0973	14.2746	10.3155	13.7842	18.5897		15.6494	22.4107			15.8038	19.7458	26.0264	5.94833	6.76555	14.858		14.3822	22.7886
		30.3699	15.8698	30.4394	28.9077	28.9542	26.9082		24.9961	31.2436			27.4093	18.0216	27.1205	18.5232	16.7691	21.5687		21.3633	26.8385					16.272	39.2168	14.5636	10.2198	13.7867	18.8118		15.8716	22.7288			16.4283	19.9859	26.2752	6.34457	7.50719	15.3082		14.8325	23.502
		30.1636	16.1178	30.2313	27.8614	28.7772	26.6303		24.7181	30.8961			26.9062	17.5117	28.9531	17.9205	17.2445	21.7072		21.5017	27.0124					16.1538	39.3063	14.5246	10.4523	13.6755	18.8225		15.8822	22.7441			15.6054	20.2548	27.5939	6.2125	7.31649	15.3966		14.9208	23.6421
		29.6534	16.6945	29.7914	27.7979	29.4943	26.6863		24.7742	30.9662			27.3805	15.5352	27.8047	18.0359	16.952	21.1417		20.9362	26.302					16.7224	40.3317	14.4489	10.4816	13.8059	19.1581		16.2179	23.2247			15.3213	20.7455	27.4882	6.2403	6.26305	15.2117		14.7359	23.349
		29.081	16.4753	28.9463	27.7345	31.0934	26.6661		24.7539	30.9409			27.0859	16.9338	27.6122	18.5819	16.0047	21.2437		21.0382	26.4302					16.6815	39.6297	14.5935	10.5246	12.9377	18.8734		15.9332	22.817			16.252	21.4084	27.4073	7.26915	6.55366	15.7781		15.3023	24.2465
		28.604	18.0751	27.7022	26.0863	31.0476	26.303		24.3909	30.4871			27.2476	14.7727	29.0253	18.1377	16.2739	21.0914		20.886	26.2389					17.2387	38.4024	15.6786	10.6965	13.5821	19.1197		16.1794	23.1697			15.1156	21.3823	27.9423	6.92157	6.56576	15.5855		15.1097	23.9414
		27.4727	16.8276	27.4735	26.3326	31.5115	25.9236		24.0115	30.0128			26.3097	15.778	29.6166	17.531	15.9216	21.0314		20.8259	26.1634					17.2774	38.3795	15.6878	11.1439	13.4121	19.1801		16.2399	23.2562			14.1556	22.536	28.2409	7.37342	6.42349	15.7459		15.2701	24.1955
		26.03	18.5422	26.2326	27.3104	30.7699	25.777		23.8649	29.8296			25.8929	17.3174	31.6108	19.0771	16.8356	22.1468		21.9413	27.5647					16.7133	38.0836	15.1005	11.5757	13.6576	19.0261		16.0859	23.0357			14.5205	22.4368	26.5738	7.76504	6.45981	15.5512		15.0754	23.887
		26.1098	18.1794	26.1459	26.678	32.9946	26.0216		24.1094	30.1353			24.5023	17.2397	32.5116	19.1514	16.6495	22.0109		21.8055	27.394					16.9885	37.9849	15.7612	12.2087	12.7843	19.1455		16.2053	23.2067			14.0552	21.659	25.3919	7.91797	6.23581	15.052		14.5762	23.096
		25.0019	18.0385	26.3146	25.8755	32.2622	25.4986		23.5864	29.4816			25.3432	16.9775	33.2508	20.1221	16.1841	22.3755		22.1701	27.8521					16.9726	38.5378	16.4816	11.8081	12.7651	19.313		16.3728	23.4466			13.0437	22.3637	27.0341	7.30159	6.15408	15.1794		14.7037	23.2979
		24.9182	18.7536	26.8523	25.4387	32.7718	25.7469		23.8348	29.792			24.6892	15.1467	34.8633	20.3022	16.5398	22.3082		22.1028	27.7675					17.5094	37.8151	16.0021	12.0445	12.5452	19.1833		16.243	23.2608			13.5555	22.3977	25.6905	7.30391	6.91691	15.1729		14.6971	23.2876
		24.4724	18.3282	26.6915	25.84	32.3751	25.5414		23.6293	29.5351			22.8279	17.5262	36.8369	19.6035	16.2174	22.6024		22.3969	28.1371					16.8702	37.7463	15.9883	11.9195	12.7869	19.0623		16.122	23.0875			13.4478	22.1001	29.062	7.4105	6.82004	15.7681		15.2923	24.2306
		23.5845	19.5887	28.2809	25.3143	32.7657	25.9068		23.9947	29.9919			22.9141	18.1673	38.941	20.4411	16.0047	23.2936		23.0882	29.0055					17.1136	36.6658	17.3718	12.6209	12.7907	19.3126		16.3723	23.4459			13.0021	21.7034	30.0137	7.33635	7.06523	15.8241		15.3484	24.3195
		23.3314	20.142	28.8595	24.8064	33.254	26.0786		24.1665	30.2066			22.1847	17.4485	42.6921	21.0674	14.8812	23.6548		23.4493	29.4592					16.8066	37.4779	16.7707	13.4766	12.5107	19.4085		16.4682	23.5833			13.7049	22.5386	28.4648	7.51478	6.51128	15.7469		15.2711	24.1971
		23.2905	20.3925	29.003	24.7276	33.7331	26.2294		24.3172	30.395			20.945	17.7496	47.1583	23.7641	15.8351	25.0904		24.885	31.2628					16.5518	37.1866	17.748	13.8322	12.948	19.6533		16.7131	23.9339			13.3131	23.2825	27.0279	7.91565	7.07431	15.7227		15.2469	24.1587
		23.0315	20.6665	30.0342	25.7435	33.0617	26.5075		24.5954	30.7427			20.5965	17.6573	50.0361	25.6214	14.8812	25.7585		25.553	32.1021					16.6405	34.6861	17.5713	13.1679	12.4033	18.8938		15.9536	22.8463			12.5882	22.643	28.2906	8.03152	6.81702	15.6741		15.1983	24.0817
		22.7784	21.118	30.5782	24.8927	32.7901	26.4315		24.5194	30.6477			20.4096	19.0705	54.6261	26.2085	14.9776	27.0585		26.853	33.7352					16.6724	35.9753	16.8785	13.6681	12.8546	19.2098		16.2695	23.2987			13.051	21.1892	28.9997	7.90407	7.10156	15.6491		15.1734	24.0422
		22.2002	20.4551	32.4072	25.0476	31.6488	26.3518		24.4397	30.5481			20.1294	18.818	57.3698	28.7448	14.2164	27.8557		27.6502	34.7367					17.1386	35.466	18.099	13.3848	12.5069	19.3191		16.3788	23.4552			13.5457	20.3644	26.9097	8.33971	6.92296	15.2165		14.7407	23.3567
		22.5993	20.857	31.5179	25.0654	32.8451	26.577		24.6648	30.8295			21.0169	19.1919	56.1355	31.4298	14.0136	28.3575		28.1521	35.3672					16.8771	33.9313	18.4156	13.9631	12.5567	19.1488		16.2085	23.2113			13.4306	20.3774	25.9953	8.81938	7.59497	15.2435		14.7678	23.3995
		22.6441	20.463	31.6867	25.8069	33.257	26.7715		24.8594	31.0727			20.5138	16.4044	54.3029	33.105	14.8413	27.8335		27.6281	34.7089					16.7815	35.349	18.0944	14.4691	13.1538	19.5696		16.6293	23.814			13.4037	20.0877	28.5768	8.05701	7.35886	15.4968		15.021	23.8008
		22.7356	19.9619	31.2404	26.744	33.0892	26.7542		24.8421	31.0511			20.963	17.701	50.4487	36.6942	14.705	28.1024		27.8969	35.0467					16.6223	33.8143	17.4658	14.9614	13.6422	19.3012		16.361	23.4297			13.7123	20.0485	27.2331	8.44398	7.31043	15.3497		14.8739	23.5677
		22.2255	21.2876	32.0887	27.092	32.5033	27.0394		25.1273	31.4075			20.7222	18.4052	50.3284	37.8508	15.1969	28.5007		28.2953	35.5471					17.3092	33.383	16.8005	15.3912	13.82	19.3408		16.4005	23.4863			14.0919	19.918	28.3466	8.83328	7.20145	15.6783		15.2025	24.0883
		21.6005	22.355	31.6693	28.3617	32.8481	27.3669		25.4548	31.8169			20.8013	17.8273	48.8396	40.8333	14.7914	28.6186		28.4131	35.6952					16.7929	34.5071	16.8647	15.4479	14.6369	19.6499		16.7097	23.929			14.3735	20.4975	27.8117	8.7684	7.82807	15.8558		15.3801	24.3697
		22.5857	20.6822	32.8866	28.6462	34.4991	27.8599		25.9478	32.4331			21.078	17.7836	46.7595	41.4145	14.9676	28.4006		28.1952	35.4214					15.9036	33.4633	16.984	15.8523	14.3314	19.3069		16.3667	23.4378			13.9009	20.5627	28.3653	8.71047	8.27002	15.9619		15.4861	24.5377
		22.0989	22.8691	34.2221	31.1578	35.0789	29.0854		27.1732	33.9649			21.5128	18.5363	49.2316	42.669	15.1637	29.4227		29.2172	36.7053					15.5897	33.7157	16.4197	15.8621	14.6574	19.2489		16.3087	23.3547			13.4429	20.4218	27.6499	7.79053	8.24581	15.5102		15.0344	23.822
		21.4603	21.8566	36.3586	33.1869	34.8653	29.5455		27.6334	34.54			21.3079	19.5464	50.6206	42.7453	14.838	29.8116		29.6062	37.194					15.7034	33.8029	16.0962	15.5143	15.4782	19.319		16.3788	23.4551			13.3474	20.6384	26.4245	8.32812	8.36083	15.4199		14.9441	23.6789
		22.2216	23.4642	37.3835	35.2795	36.4399	30.9577		29.0456	36.3052			21.6241	19.6872	49.3003	46.0977	15.2701	30.3959		30.1905	37.928					15.8603	33.9955	16.2728	15.4948	15.8286	19.4904		16.5502	23.7006			13.2715	20.6985	27.1647	8.37679	9.08431	15.7191		15.2434	24.1531
		21.507	22.1541	38.0836	37.5651	37.5507	31.3721		29.46	36.8231			20.8947	19.2988	49.3725	45.7767	15.2136	30.1113		29.9058	37.5704					16.5336	33.1422	15.5089	15.907	15.9424	19.4068		16.4666	23.5808			13.9645	19.5839	27.2083	9.06732	9.88043	15.9409		15.4651	24.5045
		21.8945	22.3028	38.7632	38.9212	37.7583	31.928		30.0158	37.518			20.4995	21.4501	50.9369	50.7026	14.1167	31.5411		31.3357	39.3668					16.6951	32.3094	15.596	16.0477	16.4257	19.4148		16.4745	23.5923			13.7074	19.5135	25.3297	8.71278	10.392	15.5311		15.0553	23.8551
		21.0339	21.6687	40.4377	38.6952	37.981	31.9633		30.0511	37.5621			20.7258	20.2554	50.2802	52.8925	13.3987	31.5105		31.3051	39.3283					17.0931	33.5872	14.8688	15.9812	17.2887	19.7638		16.8236	24.0921			13.8935	19.7275	27.2643	8.30959	9.95308	15.8296		15.3538	24.3281
		21.8984	24.0618	40.8035	41.5953	38.6371	33.3992		31.4871	39.3569			20.3485	21.8434	47.9697	54.8378	13.9771	31.7953		31.5899	39.6861					16.0491	33.406	15.3529	15.4225	18.5698	19.76		16.8198	24.0867			13.8372	19.0332	25.9144	8.43703	10.6675	15.5779		15.1021	23.9292
		21.7446	23.271	40.7673	41.2119	40.0195	33.4029		31.4907	39.3614			21.4912	20.2457	47.9904	57.4171	14.9875	32.4264		32.2209	40.4789					15.5601	33.89	14.8458	15.7624	18.6913	19.7499		16.8097	24.0722			13.7245	18.8035	28.6141	8.51813	11.848	16.3017		15.8259	25.0761
		21.3921	23.0597	41.4279	43.0734	40.401	33.8708		31.9587	39.9464			21.7535	22.8195	48.7674	61.429	14.4657	33.847		33.6416	42.2636					15.4987	34.4177	15.8048	14.9497	19.0275	19.9397		16.9994	24.344			13.6217	18.7617	26.468	8.53668	11.7421	15.826		15.3503	24.3225
		21.3824	23.3285	41.5667	43.8886	40.6116	34.1555		32.2434	40.3022			20.1006	21.7997	49.1834	70.0536	14.6119	35.1499		34.9444	43.9004					15.8171	35.1976	15.7062	14.6273	20.2102	20.3117		17.3714	24.8767			13.2127	19.8319	26.4805	8.15202	12.5957	16.0546		15.5788	24.6846
		21.4642	23.4094	39.118	42.0322	40.8648	33.3777		31.4656	39.33			21.2001	20.979	49.3072	77.9854	15.0008	36.8945		36.6891	46.0922					15.3258	36.5052	15.9883	14.8676	21.3404	20.8055		17.8653	25.5839			13.4796	20.8316	29.062	8.61082	12.4928	16.8954		16.4196	26.0168
		21.359	24.3567	38.194	43.7032	42.5402	34.0306		32.1185	40.1461			20.8803	21.5812	50.0911	85.1716	14.4889	38.4426		38.2372	48.0371					15.7193	37.3196	15.7979	15.5573	22.3224	21.3433		18.4031	26.354			13.2813	20.3644	27.8428	8.57375	13.4494	16.7023		16.2265	25.7109
		21.0884	25.0926	38.2381	43.5711	41.7651	33.9511		32.0389	40.0467			19.9425	23.5043	50.8235	85.7881	14.5189	38.9154		38.71	48.631					15.7898	37.1086	15.3987	15.4088	22.697	21.2806		18.3403	26.2642			12.2673	20.1034	26.2379	9.29441	14.1123	16.4031		15.9273	25.2368
		21.398	25.0222	38.3233	44.1679	42.8911	34.3605		32.4484	40.5584			20.3378	23.7179	49.6029	89.0328	16.0047	39.7392		39.5338	49.6659					15.6374	37.4274	15.4056	16.0145	23.8285	21.6627		18.7225	26.8114			12.5563	19.3569	26.3374	9.60492	14.079	16.3869		15.9111	25.2112
		21.4622	24.5002	38.1435	44.9222	43.2482	34.4553		32.5431	40.6769			21.1894	24.2861	51.628	91.9018	16.6495	41.131		40.9255	51.4144					15.0711	37.4252	14.9215	16.4619	24.097	21.5953		18.6551	26.7149			12.1988	19.8267	27.5193	9.63736	14.3636	16.7091		16.2334	25.7217
		21.5206	26.5384	38.03	47.9645	42.4181	35.2944		33.3822	41.7257			19.6838	23.9365	51.5524	96.7279	15.5127	41.4826		41.2772	51.8562					14.9665	37.0168	14.894	16.4599	25.2119	21.7098		18.7696	26.8789			12.8772	19.5056	28.1351	9.83664	14.5422	16.9793		16.5036	26.1499
		20.9521	25.993	40.0483	48.0331	41.2158	35.2485		33.3363	41.6683			20.8085	24.5921	52.2812	99.4736	15.413	42.5137		42.3082	53.1515					15.0825	37.9298	15.112	18.0346	25.4421	22.3202		19.3799	27.7529			11.8779	19.0436	28.0231	10.0174	15.3988	16.8722		16.3964	25.9801
		20.8703	26.5932	41.9656	48.9042	42.4487	36.1564		34.2443	42.8032			20.8911	24.6649	53.0583	98.2993	16.1542	42.6136		42.4081	53.277					15.0301	39.2581	15.2794	17.8431	27.5159	22.9853		20.0451	28.7055			11.8559	20.6802	27.7743	10.5805	16.7368	17.5255		17.0498	27.0153
		21.5245	26.7498	42.5931	52.2742	41.7468	36.9777		35.0656	43.8298			20.6252	24.0433	52.2159	100	16.0013	42.5772		42.3717	53.2312					14.855	40.0518	16.8326	18.5718	28.3137	23.725		20.7848	29.7647			10.9742	20.5836	30.5051	10.3881	17.4391	17.978		17.5023	27.7323
		21.6491	27.29	42.3109	53.7293	43.4862	37.6931		35.781	44.724			20.866	25.8596	50.5931	94.6789	15.7022	41.5399		41.3345	51.9282					15.1052	41.2172	16.7684	18.9176	29.0962	24.2209		21.2807	30.4749			12.6225	20.7977	31.1769	10.548	17.4542	18.5199		18.0441	28.5908
		20.9755	28.0417	42.1974	54.5648	43.236	37.8031		35.8909	44.8614			21.1426	24.4755	48.6436	95.6671	15.8684	41.1595		40.954	51.4502					14.5343	41.0016	17.1607	20.0137	29.9247	24.527		21.5867	30.9132			11.802	20.7167	31.7368	11.0254	18.208	18.6978		18.222	28.8727
		21.6881	29.036	42.3882	52.1091	44.243	37.8929		35.9807	44.9737			20.6971	24.5241	44.8994	89.5867	16.1044	39.1623		38.9569	48.9412					14.1635	42.7818	16.929	19.7929	29.5654	24.6465		21.7063	31.0844			10.7073	21.3849	31.2702	11.7484	19.6095	18.9441		18.4683	29.263
		22.0113	28.5714	41.9088	51.4869	42.3327	37.2622		35.3501	44.1854			21.2001	22.8632	43.1253	87.5279	16.3636	38.216		38.0106	47.7524					13.5881	43.6879	17.2318	20.8909	30.0679	25.0933		22.1531	31.7242			11.1261	21.5911	34.4675	11.6348	20.0272	19.7694		19.2936	30.5707
		22.6149	28.3261	41.6897	50.7403	43.5717	37.3885		35.4764	44.3433			20.3773	23.4314	41.6538	84.289	16.3237	37.215		37.0096	46.4948					14.0771	43.2108	17.9843	20.9261	31.1022	25.4601		22.5199	32.2494			11.8241	21.7765	35.0834	11.4587	19.558	19.9401		19.4644	30.8412
		23.31	29.2056	41.8253	49.3943	44.3315	37.6133		35.7012	44.6243			21.7463	26.0198	41.7569	80.4395	15.4928	37.0911		36.8856	46.3391					13.993	41.5797	18.551	21.0941	30.4988	25.1433		22.203	31.7958			11.3734	20.8081	36.2155	11.9013	18.7438	19.8084		19.3326	30.6325
		23.2126	31.0037	42.1075	48.9905	44.1149	37.8858		35.9737	44.9649			20.7258	25.7042	40.5742	80.4572	15.8318	36.6586		36.4532	45.7958					13.397	42.7015	20.6043	20.9221	31.459	25.8168		22.8765	32.7602			11.54	21.8208	39.4688	12.0496	18.8376	20.7434		20.2676	32.114
		23.1192	31.9145	41.45	48.9854	44.3315	37.9601		36.048	45.0578			21.5128	24.5581	40.1822	75.7525	15.9282	35.5867		35.3813	44.4492					13.6449	41.9628	21.0517	21.5024	31.8566	26.0037		23.0634	33.0279			11.2632	21.2414	42.0689	12.1237	18.5288	21.0452		20.5695	32.5923
		24.4529	30.8654	42.5837	49.5467	44.1454	38.3188		36.4067	45.5061			19.691	25.3885	39.584	73.8561	18.1187	35.3276		35.1222	44.1237					12.974	40.802	20.2923	23.251	32.3757	25.939		22.9987	32.9352			10.8395	22.4786	45.1667	13.6601	18.0929	22.0476		21.5718	34.1805
		24.9046	30.9646	41.3759	48.762	43.6327	37.9279		36.0158	45.0175			19.6083	26.3646	41.6263	67.6152	17.1946	34.4818		34.2764	43.0611					13.0854	40.5887	21.5426	22.8661	32.0279	26.0221		23.0819	33.0543			11.1481	22.0636	48.0343	12.5316	18.3442	22.4244		21.9486	34.7775
		25.2531	31.1786	42.0839	49.3918	42.3998	38.0614		36.1493	45.1844			20.4779	24.8203	41.2412	64.8949	16.8589	33.6586		33.4532	42.027					12.9717	40.4028	21.9716	24.1262	32.2235	26.3392		23.3989	33.5083			11.3244	21.3641	53.8069	12.717	18.1837	23.4792		23.0035	36.4489
		26.1098	30.8367	43.9413	50.5752	42.9156	38.8757		36.9636	46.2022			21.3367	23.9753	43.2938	60.9359	16.9919	33.3067		33.1013	41.5848					13.1127	40.8433	22.0428	23.9035	32.7426	26.529		23.5887	33.7801			11.5057	21.3954	60.0647	12.7703	18.0778	24.7628		24.287	38.4827
		26.2909	31.5831	46.5177	51.3041	41.8414	39.5074		37.5953	46.9918			22.0553	26.2821	42.895	60.6951	17.3475	33.855		33.6496	42.2736					12.9194	40.9557	22.0198	24.0617	33.1531	26.6219		23.6817	33.9133			11.1187	20.8864	66.1172	13.7064	17.6661	25.899		25.4232	40.283
		27.3345	29.4718	46.0258	50.6463	42.0794	39.1116		37.1994	46.497			22.0913	23.8928	41.9632	58.5718	18.0954	32.9229		32.7174	41.1026					14.3319	40.1665	21.85	24.4681	32.5956	26.6824		23.7422	33.9999			11.5008	20.427	66.7641	15.2057	17.4451	26.2685		25.7928	40.8686
		28.3255	30.8863	46.0147	53.8309	42.171	40.2457		38.3335	47.9146			21.8757	24.728	43.1838	55.0296	19.0593	32.7753		32.5698	40.9172					14.1453	39.7261	22.9742	24.302	31.9857	26.6267		23.6864	33.9201			11.8461	20.6202	67.8963	15.6529	17.0002	26.6031		26.1273	41.3987
		29.6865	29.1351	47.2667	54.0417	42.2076	40.4675		38.5554	48.1918			21.2325	22.6836	40.8114	52.5089	18.1586	31.079		30.8735	38.7862					14.3592	40.9534	23.0339	25.148	31.8822	27.0753		24.1351	34.5625			11.7285	20.7716	66.8761	15.4188	18.883	26.7356		26.2598	41.6087
		30.1577	29.965	46.6975	54.4963	42.5311	40.7695		38.8574	48.5693			22.5835	23.9608	40.4057	50.4129	16.9287	30.8583		30.6529	38.509					14.3159	39.6641	22.2837	24.4701	32.4703	26.6408		23.7006	33.9403			11.344	19.597	67.6412	15.3354	18.0082	26.3852		25.9094	41.0534
		31.9334	28.5349	48.5675	55.2734	42.8332	41.4285		39.5163	49.393			21.3582	24.9029	40.8527	48.2876	17.999	30.6801		30.4746	38.285					14.2136	38.9163	23.0063	24.8921	32.0139	26.6084		23.6682	33.8939			11.6012	20.2313	67.4981	15.4119	18.7438	26.6972		26.2215	41.5479
		32.1028	29.7797	48.3184	55.4131	42.6684	41.6565		39.7443	49.678			22.0661	24.9757	40.2888	44.5242	19.2721	30.2254		30.0199	37.7138					13.2515	42.323	21.5587	25.5407	32.0752	26.9498		24.0096	34.3828			11.3587	21.6668	62.1921	16.2739	19.2281	26.1439		25.6682	40.6712
		33.7909	30.4322	49.4852	55.7813	41.4172	42.1813		40.2692	50.334			23.1908	24.7717	40.2957	44.8961	19.4781	30.5265		30.3211	38.0921					14.5661	41.8871	21.8982	26.244	32.4115	27.4014		24.4611	35.0295			11.6159	20.3644	61.371	16.7628	19.3038	25.8836		25.4078	40.2586
		34.5717	30.4583	48.6085	53.8487	41.1425	41.7259		39.8138	49.7648			22.544	25.7867	42.2211	43.7943	19.5579	30.7808		30.5754	38.4116					14.1658	43.3002	21.5679	26.4843	33.8486	27.8734		24.9331	35.7053			12.3678	20.1556	56.743	17.8125	20.4268	25.5011		25.0254	39.6526
		35.4322	30.8889	49.7958	57.14	42.4517	43.1417		41.2296	51.5344			22.9501	27.1659	42.589	43.1563	19.0494	30.9821		30.7767	38.6645					15.0506	42.1784	20.9301	26.9141	35.3087	28.0764		25.1361	35.9961			11.7481	21.184	52.0839	18.2435	22.6366	25.1792		24.7035	39.1426
		36.9607	31.3221	51.9118	54.6106	42.7111	43.5032		41.5911	51.9863			22.1595	27.2727	45.0301	44.3657	18.4976	31.4651		31.2597	39.2713					14.9755	41.7104	20.5286	26.8438	36.2932	28.0703		25.1301	35.9874			13.2666	21.2048	50.6718	19.0268	24.1744	25.6689		25.1931	39.9184
		37.0035	31.8493	52.8973	59.5068	41.8841	44.6282		42.7161	53.3924			21.9475	26.9134	47.5606	41.8686	17.5935	31.1767		30.9713	38.9089					15.4032	41.1071	19.9826	27.9262	37.2291	28.3296		25.3894	36.3587			14.4005	22.0688	49.8072	20.1993	25.5729	26.4097		25.934	41.0923
		36.7017	33.1306	56.1013	60.3576	41.0693	45.4721		43.56	54.4473			23.4315	29.0307	49.5754	41.7198	19.3385	32.6192		32.4138	40.7211					16.4313	39.6573	20.8245	28.397	37.4746	28.5569		25.6167	36.6842			13.9205	22.7422	48.3391	22.9568	25.0855	26.6088		26.1331	41.4078
		37.9322	32.7601	58.0234	60.8172	41.3989	46.1864		44.2742	55.34			23.9705	28.4528	52.6285	43.7062	19.6111	33.6738		33.4684	42.046					17.241	38.056	20.5561	29.4657	38.9296	28.8497		25.9094	37.1035			13.9131	21.9957	46.8027	24.9705	24.4559	26.4276		25.9518	41.1206
		39.9611	34.1876	60.5304	61.1118	42.1618	47.5905		45.6784	57.0952			22.8315	27.467	54.3786	42.4028	19.3053	33.277		33.0716	41.5475					17.6777	39.1159	20.4414	31.095	39.6827	29.6025		26.6623	38.1816			14.8389	21.5755	48.1401	27.7025	25.9028	27.6319		27.1562	43.0289
		40.5199	33.8353	61.8234	65.2894	42.4365	48.7809		46.8687	58.583			24.912	28.8462	55.8604	42.8295	20.3257	34.5547		34.3493	43.1527					18.1531	39.3567	21.3752	30.1749	40.6633	29.9446		27.0044	38.6715			16.083	21.5337	48.6875	28.3652	26.1904	28.172		27.6962	43.8846
		41.9665	35.6282	64.2437	64.3929	41.7895	49.6042		47.692	59.6121			25.8929	31.5414	56.8197	44.3285	20.0299	35.7225		35.517	44.6197					17.8756	38.9094	21.733	30.8391	42.273	30.326		27.3858	39.2177			15.9679	21.7347	46.3735	30.2051	26.8564	28.2275		27.7517	43.9726
		42.5292	36.4476	65.77	64.7535	40.4407	49.9882		48.0761	60.0921			25.2282	30.6672	55.3963	44.1231	20.6515	35.2132		35.0078	43.98					18.0575	37.6018	21.6711	31.1322	43.2179	30.3361		27.3959	39.2321			16.5605	22.429	48.2769	29.5424	26.5446	28.6707		28.1949	44.6748
		43.5826	36.5572	66.3487	67.5166	40.5444	50.9099		48.9977	61.2442			26.7481	28.4431	56.0942	44.2698	21.8049	35.472		35.2666	44.3051					19.2517	37.9207	21.9648	30.0401	44.8532	30.8061		27.8658	39.9051			16.634	21.3536	46.896	29.7046	27.8795	28.4935		28.0178	44.3941
		45.2784	36.4581	67.5439	69.7488	42.2747	52.2608		50.3486	62.9327			27.6572	30.0602	56.2352	45.0116	23.1378	36.4204		36.2149	45.4965					19.5087	37.3013	22.6507	29.4461	45.5807	30.8975		27.9573	40.036			17.5181	21.3301	47.8913	29.2967	28.2186	28.851		28.3752	44.9604
		45.1499	36.9174	68.2424	69.9139	42.7447	52.5936		50.6815	63.3487			26.4247	30.2593	55.2519	42.8666	24.6269	35.8859		35.6804	44.825					20.0546	36.5442	23.5569	29.7841	46.9104	31.37		28.4298	40.7128			16.6683	20.5523	47.3128	28.3235	28.1701	28.2054		27.7296	43.9375
		45.8509	38.5041	69.8507	72.263	42.6318	53.8201		51.9079	64.8817			27.7398	31.789	55.7985	43.1602	24.6369	36.6249		36.4195	45.7534					20.4913	38.4254	24.6146	29.9248	48.35	32.3612		29.421	42.1321			18.0716	21.2884	45.8696	28.1821	27.1682	28.116		27.6402	43.7959
		47.352	38.8538	72.6226	73.6115	42.8515	55.0583		53.1461	66.4294			28.1315	30.9198	58.8792	42.2717	25.8999	37.2204		37.015	46.5016					21.11	40.1482	24.8646	30.7375	48.7425	33.1206		30.1803	43.2196			18.6496	21.5598	46.274	28.1914	27.6041	28.4558		27.98	44.3343
		48.4833	40.1587	74.8963	76.4507	44.3743	56.8726		54.9605	68.6972			28.3723	33.6101	62.6956	43.8119	26.3387	38.9657		38.7603	48.6942					21.3374	41.754	25.2684	30.3566	50.388	33.8209		30.8807	44.2225			18.4145	22.6744	48.5631	27.7372	26.7898	28.8358		28.36	44.9364
		50.8567	40.3909	78.6632	76.4914	45.2531	58.3311		56.4189	70.5202			27.6213	32.9691	66.0925	46.4637	24.238	39.4769		39.2715	49.3364					21.3488	42.4491	25.8649	31.2455	50.5159	34.2848		31.3446	44.8869			18.6031	23.8829	50.1617	26.8266	27.1561	29.3261		28.8503	45.7132
		51.3999	42.2987	80.8376	81.3622	45.3599	60.2517		58.3395	72.9208			28.2788	33.0322	70.6137	48.6418	24.351	40.9835		40.7781	51.2291					22.2245	42.9194	25.7181	30.2706	52.5897	34.7445		31.8042	45.5451			18.7769	21.9827	47.5865	27.6214	27.3619	28.6659		28.1901	44.6672
		51.0553	41.975	83.0892	82.2968	45.3386	60.751		58.8388	73.5449			28.6202	32.4883	73.0205	49.8708	23.3372	41.4674		41.262	51.837					21.972	42.5868	27.0694	30.7532	54.8477	35.4458		32.5056	46.5494			18.4169	22.3063	51.3561	26.1592	25.6032	28.7683		28.2926	44.8295
		53.0043	42.9746	85.9684	83.6046	44.356	61.9816		60.0694	75.0831			30.0359	35.7566	75.1693	52.9512	23.6862	43.5199		43.3144	54.4155					23.6552	41.7127	26.762	30.1514	55.5279	35.5618		32.6216	46.7156			18.4586	22.0531	52.5131	25.471	28.4002	29.3792		28.9034	45.7974
		54.6924	44.1281	87.4758	84.6712	45.2959	63.2527		61.3405	76.6719			30.5426	34.596	75.6644	54.1704	24.7465	43.944		43.7385	54.9483					23.9463	39.967	26.2366	30.6477	57.0263	35.5648		32.6245	46.7198			17.3295	23.045	51.2005	24.5858	29.3356	29.0993		28.6235	45.3539
		56.067	43.1129	88.7592	86.0096	46.2999	64.0497		62.1376	77.6681			30.3737	35.9266	72.6113	55.1626	24.2247	43.6598		43.4543	54.5913					24.3557	41.4879	26.7918	31.4721	58.1898	36.4595		33.5192	48.001			17.9639	22.951	53.2782	24.3772	30.8582	29.8857		29.4099	46.6
		58.4988	44.8171	88.3919	87.0838	46.3884	65.036		63.1238	78.9009			30.8013	34.7902	72.1368	55.192	22.0076	42.9856		42.7802	53.7443					24.4217	39.6802	25.8144	32.3493	59.9171	36.4366		33.4963	47.9682			17.0822	24.1413	53.5581	24.9264	31.5453	30.2507		29.7749	47.1783
		61.7621	45.7409	89.3206	88.6228	46.9773	66.4847		64.5726	80.7117			31.8972	34.6105	70.7753	54.8808	23.3007	43.0929		42.8875	53.8791					23.7894	39.9853	25.6424	33.2988	61.5844	36.8601		33.9198	48.5747			18.6251	23.3138	53.7198	24.8245	33.3343	30.7635		30.2878	47.9909
		61.7913	45.1328	88.7214	86.7689	48.2834	66.1396		64.2274	80.2803			32.7919	36.6162	70.8372	53.916	22.8985	43.412		43.2065	54.28					23.5506	39.8064	26.2526	33.207	63.0662	37.1766		34.2363	49.0279			18.0202	23.9768	52.2643	26.4697	32.069	30.56		30.0842	47.6684
		61.3435	45.4147	88.9122	84.2827	49.4461	65.8798		63.9677	79.9557			34.1646	37.6894	71.4355	53.2643	22.2569	43.7621		43.5567	54.7199					23.8667	40.8318	25.8649	35.3268	64.814	38.1408		35.2006	50.4088			17.9222	24.5406	51.045	29.9687	32.1417	31.1237		30.6479	48.5615
		64.928	45.9732	88.2563	83.0358	52.1194	66.8625		64.9504	81.1839			32.6877	35.9557	70.6859	52.7574	23.1311	43.0436		42.8381	53.8172					24.4353	42.2473	25.7204	37.0226	66.4148	39.1681		36.2278	51.8799			17.3149	23.7811	50.5972	32.8189	33.0256	31.5075		31.0317	49.1697
		65.7379	47.1397	89.3758	79.9451	55.6929	67.5783		65.6661	82.0786			33.4244	37.3397	68.5336	50.9511	24.1682	42.8834		42.678	53.6159					24.8561	43.6007	25.92	39.7011	66.0593	40.0275		37.0872	53.1106			16.9499	23.6636	48.9176	34.7167	33.8762	31.6248		31.1491	49.3556
		67.609	45.9079	88.6788	75.4578	57.71	67.0727		65.1606	81.4467			33.198	38.7772	67.5125	49.1937	24.6967	42.6756		42.4702	53.3549					25.0677	44.2844	25.2317	40.9983	67.1704	40.5505		37.6103	53.8596			16.9622	24.2874	49.9876	36.7791	32.3626	32.0758		31.6	50.0702
		70.1071	45.8218	88.9201	74.2108	58.8849	67.5889		65.6768	82.0919			34.2257	40.3506	66.5566	49.0548	25.0457	43.0467		42.8412	53.8211					24.3421	45.4635	24.376	41.7525	68.1945	40.8257		37.8855	54.2537			17.501	25.3576	51.4805	40.7879	31.7391	33.3732		32.8974	52.1259
		70.4303	47.5834	88.6268	70.5158	58.4424	67.1197		65.2076	81.5055			31.8829	39.0589	66.6495	47.8023	26.2357	42.3258		42.1204	52.9155					25.3452	46.1816	25.8557	42.5027	68.8134	41.7397		38.7995	55.5626			16.3965	24.893	48.4635	43.4712	31.5756	32.96		32.4842	51.4711
		70.993	46.4455	88.056	68.8854	61.6406	67.2041		65.292	81.6109			33.2663	40.6129	65.6799	47.5361	27.0268	42.8244		42.6189	53.5418					26.3323	47.9227	26.0691	42.6727	69.1074	42.4208		39.4806	56.538			17.861	25.4646	51.4058	45.0261	31.3425	34.22		33.7442	53.4677
		72.1456	46.5734	88.2153	66.7725	62.4401	67.2294		65.3172	81.6425			32.0984	42.0746	64.1602	46.5165	25.9598	42.1619		41.9565	52.7095					25.4725	47.7163	26.6931	44.8256	68.8389	42.7093		39.7691	56.9511			18.0741	26.8584	49.5832	46.6528	32.7441	34.7825		34.3067	54.359
		73.1893	48.9378	89.5744	63.4431	63.8897	67.8069		65.8947	82.3643			32.4506	43.2595	62.4446	45.5243	26.136	41.963		41.7575	52.4596					25.5976	49.0468	27.4961	47.0489	68.8786	43.6136		40.6734	58.2461			17.959	28.0513	48.899	48.4741	33.3404	35.3447		34.869	55.2498
		73.199	48.3689	90.1547	63.3644	64.0392	67.8252		65.9131	82.3873			31.7715	44.1142	63.923	45.0331	25.6207	42.0925		41.8871	52.6223					26.7213	50.1732	27.6154	47.1271	69.1177	44.1509		41.2107	59.0155			19.71	29.171	52.625	50.548	33.077	37.0262		36.5505	57.9141
		75.5237	47.8835	92.3148	63.7047	65.7573	69.0368		67.1247	83.9017			34.1897	46.2801	66.4294	43.8706	25.8966	43.3333		43.1279	54.1811					27.2785	51.2009	26.8445	48.7643	69.211	44.6599		41.7196	59.7444			20.626	29.9802	50.3483	52.9441	32.184	37.2165		36.7408	58.2157
		75.5802	49.3998	94.9433	61.155	66.9901	69.6137		67.7015	84.6227			33.8448	46.4938	68.3892	45.0977	24.6402	43.6931		43.4877	54.6332					29.5462	51.8754	27.6705	50.3722	69.0908	45.711		42.7708	61.2497			21.1207	29.2624	48.5258	53.6902	32.4444	37.0087		36.5329	57.8863
		76.1741	50.9734	96.9679	61.9092	69.6878	71.1425		69.2303	86.5336			33.198	47.567	71.5214	43.1191	25.9166	44.2644		44.059	55.3509					29.7623	49.8176	28.79	51.5014	68.6241	45.6991		42.7589	61.2326			20.8219	29.1762	47.6673	53.5581	32.7531	36.7953		36.3196	57.5483
		77.72	52.4662	97.5324	61.1601	69.8404	71.7438		69.8317	87.2853			34.7179	49.1016	74.8771	41.168	25.3814	45.0492		44.8438	56.3368					30.7927	49.6089	28.3037	53.2207	67.3072	45.8466		42.9064	61.4439			22.066	28.9753	47.5803	53.0437	33.6764	37.0683		36.5926	57.9808
		77.2021	52.1321	100	60.6902	72.4038	72.4857		70.5735	88.2125			34.1071	48.5868	78.4528	40.5084	26.8539	45.7018		45.4964	57.1567					31.8185	50.1526	26.7574	54.8676	67.8966	46.2985		43.3583	62.091			23.4081	29.0301	46.361	53.8014	35.8044	37.681		37.2052	58.9516
		77.5253	53.4579	97.7121	63.4914	75.6538	73.5681		71.656	89.5655			36.2558	52.3553	81.6228	37.9408	27.8079	47.1965		46.9911	59.0345					33.1445	50.2099	27.324	56.2567	68.0002	46.9871		44.0468	63.0771			22.9477	28.8656	41.9383	54.4433	41.008	37.8406		37.3648	59.2045
		78.2827	53.6797	97.6443	63.4838	80.1855	74.6552		72.7431	90.9243			37.0571	54.1472	78.5491	38.888	27.1165	47.1516		46.9462	58.978					34.1908	51.1459	27.1061	56.6396	69.3401	47.6845		44.7443	64.0758			23.3714	28.4767	42.2307	55.2033	43.4418	38.5448		38.069	60.3203
		78.7033	56.1329	96.0723	65.6297	79.6973	75.2471		73.3349	91.6641			37.2727	54.7543	72.6698	38.8508	29.2139	46.5523		46.3469	58.2251					35.0051	51.5382	27.8769	56.6318	71.3475	48.4799		45.5397	65.2148			24.4098	28.5942	42.6972	53.5558	46.3115	39.1137		38.6379	61.2217
		79.2387	56.5087	94.1455	67.5115	81.4947	75.7798		73.8677	92.33			38.8538	52.5592	69.0769	40.2716	31.1052	46.3733		46.1679	58.0003					36.9612	52.8641	26.4683	58.269	71.9842	49.3094		46.3691	66.4027			26.4033	29.6565	43.6365	53.9775	45.4851	39.8318		39.356	62.3595
		79.56	56.1303	94.218	71.5468	81.8121	76.6534		74.7413	93.422			38.9723	57.3767	65.7384	43.0369	31.0919	47.2432		47.0378	59.0932					38.7399	53.7886	26.6679	59.7499	72.0392	50.1971		47.2569	67.6739			27.4099	30.5231	42.1871	54.4665	43.8777	39.6928		39.2171	62.1394
		78.8921	55.671	94.4214	75.5212	79.3189	76.7649		74.8528	93.5613			39.8239	58.7753	61.8394	46.6085	29.8587	47.3812		47.1757	59.2664					38.2964	56.0781	26.1907	59.6171	71.3807	50.3126		47.3723	67.8393			25.5706	31.5802	41.0052	56.6308	41.2199	39.2013		38.7256	61.3606
		79.5833	57.9205	92.985	76.1536	78.9405	77.1166		75.2044	94.0009			40.9558	61.4948	60.9386	48.0469	30.4205	48.3713		48.1659	60.5104					36.7952	59.6408	24.7614	58.6383	71.6326	50.2936		47.3534	67.8122			25.1616	33.3473	41.8512	61.9048	39.6186	40.3767		39.9009	63.2229
		79.2932	61.3106	91.2111	79.7064	80.2466	78.3536		76.4415	95.5471			40.5749	61.3248	60.7598	51.3366	32.9732	49.3939		49.1884	61.795					37.8733	60.6433	24.8761	58.7711	70.4959	50.5319		47.5917	68.1535			22.862	35.3623	40.9617	69.1809	39.5823	41.5898		41.114	65.1451
		79.7995	60.5903	89.144	82.1419	78.5499	78.0451		76.133	95.1615			39.346	62.0047	60.2235	54.3348	34.4723	50.0763		49.8708	62.6523					36.3767	64.823	24.9266	59.5467	71.7131	51.4772		48.537	69.5071			21.804	37.2573	42.523	76.0746	37.5783	43.0474		42.5717	67.4547
		81.0709	64.458	89.6485	83.0866	77.7686	79.2065		77.2944	96.6132			38.401	69.2745	58.5903	57.0942	34.1599	51.504		51.2985	64.4459					35.8285	66.0916	24.4058	62.024	72.2003	52.11		49.1698	70.4134			21.4146	39.3663	43.2073	82.2616	37.6631	44.7826		44.3068	70.204
		81.7115	65.7837	88.3099	84.0516	79.3646	79.8442		77.9321	97.4103			39.4287	69.629	59.5118	60.4329	35.0274	52.806		52.6005	66.0816					35.3304	69.3148	23.5776	63.6515	74.2754	53.2299		50.2897	72.0171			21.0913	42.5298	42.4359	86.8822	39.7336	46.5346		46.0588	72.9801
		83.2847	66.3109	87.3717	88.3638	79.3799	80.9422		79.03	98.7827			40.0287	72.3048	61.2584	63.6874	39.3618	55.3282		55.1228	69.2503					36.918	70.4801	22.949	64.8862	74.9121	54.0291		51.0888	73.1615			20.5966	43.9314	39.9602	92.5756	40.8143	47.5756		47.0999	74.6296
		83.7344	67.42	89.3868	90.0805	78.9588	81.9161		80.004	100			40.1904	72.7224	62.6096	61.2274	43.8857	56.1271		55.9217	70.2539					37.3593	71.7602	23.3895	66.9513	75.1806	54.9282		51.9879	74.449			20.5476	45.427	41.7952	94.8442	39.9304	48.5089		48.0331	76.1084
		82.8894	65.0425	87.5688	87.2489	82.7703	81.104		79.1918	98.9849			42.1775	71.7366	65.2742	61.6247	46.4052	57.4436		57.2382	71.9078					36.2516	70.9137	24.0318	68.8932	75.2305	55.0642		52.1239	74.6438			20.6456	46.0535	41.9507	95.3007	40.8839	48.9669		48.4911	76.8341
		83.9798	63.7377	89.0825	88.1073	84.2168	81.8248		79.9127	99.8859			41.6601	70.8722	67.2718	62.2431	50.9523	58.5999		58.3945	73.3604					35.6261	72.5815	23.8047	72.4138	74.7599	55.8372		52.897	75.7508			21.4121	47.8101	39.5434	99.4091	39.7155	49.578		49.1023	77.8025
		81.6063	62.6546	90.4905	86.0502	85.4924	81.2588		79.3467	99.1784			44.3155	68.9734	66.6323	62.8929	53.4286	59.2485		59.0431	74.1753					36.3335	72.2144	23.4491	74.0373	74.5758	56.122		53.1818	76.1587			21.5468	48.8829	39.9104	100	38.9435	49.8567		49.381	78.244
		82.4961	61.9396	91.7819	82.2003	84.3633	80.5562		78.6441	98.3002			47.7219	66.5404	68.984	63.8557	54.3261	60.2856		60.0802	75.4782					38.0598	74.107	23.4239	73.2031	74.7842	56.7156		53.7754	77.0087			22.093	47.0062	40.3272	99.1357	40.3572	49.7838		49.3081	78.1286
		81.287	58.312	90.8595	81.8727	85.1659	79.4994		77.5873	96.9793			48.2034	65.2826	67.6053	65.0769	55.7421	60.3821		60.1766	75.5993					38.7217	76.174	24.0112	73.6056	75.3877	57.58		54.6398	78.2466			22.2497	47.1836	41.0736	97.5298	39.0071	49.4088		48.933	77.5343
		81.5927	54.8672	92.1004	78.8455	82.4316	77.9675		76.0553	95.0645			49.4538	62.3057	67.6637	68.2727	57.8694	61.1131		60.9076	76.5177					38.7012	78.2111	23.9699	71.1732	73.888	57.1887		54.2484	77.6862			22.5044	46.3484	40.9368	95.632	40.4359	49.1715		48.6957	77.1583
		81.8828	53.8911	94.289	76.1764	80.2832	77.3045		75.3924	94.2358			51.6744	61.3879	67.6122	70.4705	58.83	61.995		61.7896	77.6257					38.7877	77.7454	23.6074	70.6125	75.8902	57.3286		54.3884	77.8866			22.2032	46.5207	40.3894	92.0705	39.9062	48.218		47.7422	75.6474
		81.398	54.3296	94.6595	74.3505	78.8886	76.7252		74.8131	93.5117			50.6252	55.9586	69.2419	71.8795	59.877	61.5165		61.311	77.0245					40.1206	81.1842	23.7932	68.1762	76.6407	57.983		55.0427	78.8237			22.0709	47.0871	40.0597	91.9268	41.8768	48.6043		48.1285	76.2595
		82.7142	53.6275	95.6623	73.388	79.3128	76.941		75.0288	93.7814			54.0927	59.494	69.9811	72.2925	64.2579	64.0236		63.8182	80.1742					40.1956	79.1494	24.9312	67.6663	78.0548	57.9995		55.0592	78.8473			21.2921	47.1236	42.1125	91.4564	43.5144	49.0998		48.624	77.0447
		82.8933	52.3592	96.0833	70.7062	80.7287	76.5542		74.642	93.2979			54.8257	54.798	69.7989	74.5626	66.8905	64.1751		63.9697	80.3646					39.1152	77.7936	24.8096	68.1821	78.8859	57.7573		54.817	78.5004			20.5329	48.614	41.7704	91.4587	42.5034	48.9759		48.5001	76.8483
		83.2905	49.7938	96.0234	70.7596	85.7731	77.1281		75.2159	94.0153			57.3949	52.4476	73.7837	73.3786	73.3987	66.0807		65.8753	82.7585					39.9568	77.9335	24.431	68.6314	80.291	58.2488		55.3085	79.2043			20.337	50.462	43.3752	91.2803	43.5084	49.7926		49.3168	78.1424
		84.8267	47.3668	95.6213	67.321	88.1229	76.6518		74.7396	93.4199			59.4143	49.7912	73.9075	71.083	81.6121	67.1616		66.9562	84.1165					39.9227	77.3325	24.8119	69.7021	79.6747	58.2888		55.3485	79.2616			20.2121	51.6627	46.1807	88.2911	44.0624	50.0818		49.606	78.6006
		84.8598	49.833	97.7594	63.2196	94.9678	78.1279		76.2158	95.265			59.6658	48.582	74.4748	66.4038	90.0648	67.8382		67.6328	84.9665					39.7475	78.0666	24.5343	70.6359	80.4086	58.6786		55.7383	79.8198			20.5305	56.682	46.4357	88.5691	43.9292	51.2293		50.7535	80.4189
		86.4642	48.348	97.5182	61.9295	96.5303	78.158		76.2459	95.3026			61.5092	42.905	77.9921	60.656	93.5483	67.3221		67.1167	84.3181					39.4928	76.5112	25.0619	70.4777	80.4636	58.4014		55.4612	79.4229			21.3705	58.7544	48.6253	88.3258	43.9867	52.2125		51.7368	81.9768
		86.2889	47.2389	96.9458	58.2116	100	77.7371		75.8249	94.7764			62.4398	44.9252	75.8776	57.147	98.0887	67.6957		67.4902	84.7874					41.0395	76.8622	24.6352	72.0895	79.4229	58.8098		55.8696	80.0078			23.3689	58.235	49.0732	85.3111	44.0654	52.0107		51.535	81.657
		87.1982	46.944	95.9887	55.022	99.057	76.842		74.9298	93.6577			62.6698	43.2401	73.0652	53.8769	100	66.5704		66.3649	83.3737					41.7514	76.1877	24.2016	72.9198	80.3715	59.0864		56.1462	80.4038			23.173	55.6353	49.3531	87.6978	44.6072	52.0933		51.6175	81.7879
		87.6441	46.3751	95.6355	53.4601	98.2361	76.2702		74.3581	92.943			59.9389	38.4664	73.4331	48.4363	93.987	62.8523		62.6469	78.7028					41.0963	72.1479	24.119	72.5408	80.9853	58.1779		55.2376	79.1027			23.3371	53.2601	48.2707	87.6075	44.8494	51.4649		50.9892	80.7923
		87.831	47.0197	93.1505	51.8348	96.9026	75.3477		73.4356	91.7899			59.1484	39.3988	72.7351	46.3541	88.7053	61.2683		61.0629	76.7128					41.0645	72.788	25.3877	73.1308	81.5299	58.7802		55.8399	79.9653			22.9183	52.7328	49.8631	90.5249	44.8131	52.1704		51.6947	81.9101
		86.0864	47.1528	91.1954	49.2724	92.0321	73.1478		71.2357	89.0402			58.6238	37.7671	71.8137	44.2366	82.2436	58.9369		58.7315	73.7839					40.5664	72.9187	25.9131	74.176	84.0129	59.5174		56.5772	81.0211			24.3779	50.8927	51.2379	89.3802	46.2963	52.437		51.9612	82.3325
		84.116	45.8349	87.7612	47.4084	92.0748	71.4391		69.5269	86.9043			57.6859	38.5441	73.0033	45.0409	76.829	58.2206		58.0152	72.884					42.4247	71.423	26.0186	73.6642	85.3886	59.7838		56.8436	81.4025			24.5714	51.4904	51.1321	86.5415	50.6675	52.8806		52.4048	83.0353
		82.0347	44.209	85.2919	47.0274	87.6133	69.2353		67.3231	84.1497			56.4103	35.7178	70.2458	44.4518	74.4025	56.2457		56.0402	70.4028					41.6149	71.0101	26.8813	71.3139	88.071	59.7782		56.838	81.3945			25.1494	50.4959	51.6609	84.4143	52.8228	52.9087		52.4329	83.0798
		78.7928	43.3765	81.7616	46.0091	83.4112	66.6702		64.7581	80.9436			54.258	37.5777	69.572	45.7239	70.0116	55.4286		55.2232	69.3764					41.5171	72.7146	26.5647	70.3722	89.5887	60.1514		57.2112	81.929			24.4441	49.2587	50.846	83.9972	56.6369	53.0366		52.5608	83.2825
		74.9864	42.6901	77.6793	45.6332	79.7919	64.1562		62.244	77.8012			51.4409	35.1253	64.9132	44.3344	69.0377	52.9703		52.7649	66.288					40.7279	73.194	26.1196	70.2804	91.596	60.3836		57.4433	82.2614			24.351	49.0212	48.2085	80.2155	56.8972	51.7387		51.2629	81.226
		71.6102	41.8811	73.5088	45.8364	78.559	62.2791		60.367	75.455			49.3388	35.6061	61.4475	42.6886	69.0643	51.6291		51.4236	64.603					40.903	74.2745	25.725	70.0811	90.9388	60.3845		57.4442	82.2627			24.809	47.9275	49.9627	80.0487	56.1738	51.7843		51.3086	81.2983
		69.9727	42.2778	69.5779	43.1013	76.8897	60.3639		58.4518	73.0611			50.115	34.9165	58.0368	37.0073	67.9741	49.6099		49.4045	62.0664					40.1751	75.9996	25.8351	68.6959	89.4455	60.0303		57.09	81.7555			25.4531	49.8721	50.1617	79.0777	54.7813	51.8692		51.3934	81.4328
		68.3178	41.0616	65.7542	42.9083	75.9498	58.7984		56.8862	71.1042			49.6227	34.9019	54.7292	35.3849	66.126	48.153		47.9475	60.236					39.8885	76.541	26.3238	67.5452	90.0042	60.0605		57.1203	81.7988			24.8261	50.3054	49.8756	77.0432	49.9561	50.4013		49.9255	79.1069
		66.028	41.2182	61.281	42.0017	76.5144	57.4087		55.4965	69.3672			46.2846	38.3838	51.4458	34.3556	65.0125	47.0964		46.891	58.9087					40.5755	78.2317	26.7826	65.4528	88.8407	59.9767		57.0364	81.6787			25.8474	49.7338	50.5785	73.5766	47.3589	49.419		48.9433	77.5505
		63.7422	43.0737	58.7629	40.0564	74.6346	56.054		54.1418	67.6739			45.5875	34.6737	49.5788	30.33	60.9074	44.2155		44.01	55.2894					40.9849	77.8578	27.2001	62.3464	89.1131	59.5005		56.5602	80.9968			26.969	51.0232	53.0791	67.6492	51.3092	50.0059		49.5302	78.4805
		62.4104	39.8638	56.732	40.5567	72.1261	54.3378		52.4257	65.5288			44.3227	38.0245	47.956	27.4062	60.5451	43.6509		43.4454	54.5801					42.4042	77.0182	26.5922	59.5233	90.5936	59.2263		56.2861	80.6042			27.8972	51.9942	50.79	62.8039	54.1002	49.5171		49.0413	77.7059
		61.5479	40.6911	54.1177	40.2875	67.6859	52.866		50.9539	63.6892			43.6292	36.5433	45.2329	26.6801	58.4145	42.1		41.8946	52.6318					42.0016	77.1077	27.074	56.9053	93.0127	59.2202		56.28	80.5955			27.8556	54.0275	50.846	56.7999	59.6125	49.8283		49.3525	78.199
		59.9026	38.1518	54.7673	38.8298	65.6932	51.4689		49.5568	61.9429			42.3787	36.7716	42.5374	26.3494	55.3199	40.6714		40.466	50.837					40.4185	75.9469	27.0189	54.895	95.9009	58.836		55.8958	80.0453			28.0687	57.1623	50.1182	53.6809	65.4488	50.8958		50.42	79.8904
		57.2352	36.7295	54.2722	36.76	62.2173	49.4429		47.5307	59.4105			41.7786	35.5721	40.3748	25.4511	55.413	39.7179		39.5125	49.6392					39.9522	76.1097	26.349	53.1562	98.8135	58.8761		55.9359	80.1027			27.6376	59.8194	48.4076	49.0279	72.3869	51.4559		50.9801	80.7779
		53.0121	38.2979	52.2808	35.8433	59.2542	47.7376		45.8255	57.279			39.134	35.6061	37.772	23.5958	52.8835	37.7983		37.5929	47.2276					39.1266	75.433	25.686	50.7922	100	58.2076		55.2673	79.1453			26.6458	60.6677	45.2973	44.5719	69.9531	49.4272		48.9514	77.5634
		50.0545	36.6695	51.8724	33.6872	58.0122	46.0591		44.147	55.181			38.5016	33.445	38.1949	23.2005	52.109	37.0902		36.8848	46.338					40.1638	72.8155	24.9312	49.3836	99.8325	57.4253		54.4851	78.0251			24.4612	57.6008	44.2585	41.4019	68.7755	47.2996		46.8238	74.1923
		47.5331	36.2884	51.4956	34.9366	53.9046	44.8317		42.9195	53.6468			37.4488	34.4357	38.8482	19.7738	50.4471	36.1907		35.9853	45.208					40.3207	72.4897	24.7637	47.4026	96.3548	56.2663		53.3261	76.3653			24.6669	55.4082	38.2371	38.0698	64.6254	44.2015		43.7257	69.2833
		45.7944	37.2384	49.9298	33.0167	52.333	43.6625		41.7503	52.1853			38.3651	38.3401	38.7794	19.1808	48.7353	36.6801		36.4747	45.8228					40.9735	68.9202	26.1058	45.2574	94.9049	55.2324		52.2921	74.8847			25.2278	50.8848	40.4765	35.4953	59.2372	42.2643		41.7885	66.2139
		44.1199	39.4227	48.3941	33.1894	49.5346	42.9322		41.02	51.2725			37.6824	36.0431	36.7681	16.9146	46.9437	34.8704		34.6649	43.5492					43.8872	67.4543	27.1772	43.4854	91.2316	54.6471		51.7069	74.0466			25.2229	45.3644	38.6788	31.0671	53.3737	38.7414		38.2656	60.6318
		42.2313	38.4258	45.939	30.688	49.0921	41.2752		39.3631	49.2014			35.5731	37.1649	35.7229	16.7345	44.4574	33.9306		33.7251	42.3686					44.7447	64.2013	27.503	42.28	90.0515	53.7561		50.8159	72.7706			26.1143	39.4576	42.523	29.6281	52.3415	38.0129		37.5371	59.4775
		41.4817	40.464	45.701	31.3482	47.7677	41.3525		39.4404	49.298			35.1671	40.7877	33.5946	17.9498	41.0437	33.7086		33.5031	42.0897					44.9972	61.8109	28.2738	40.6135	87.979	52.7349		49.7946	71.3081			27.8605	35.2266	45.4404	29.883	51.9116	38.0644		37.5886	59.5591
		41.5167	40.2056	43.4667	30.3096	44.9785	40.0954		38.1833	47.7267			34.3047	37.9856	30.985	17.3177	35.772	31.273		31.0676	39.0299					47.5515	61.7375	28.9185	42.1588	88.314	53.7361		50.7958	72.7419			27.9389	32.3528	47.9908	27.9597	54.0306	38.0545		37.5788	59.5435
		40.0993	38.0657	42.6815	28.3287	43.8646	38.608		36.6958	45.8675			34.355	44.8281	31.071	15.6953	33.1494	31.8198		31.6143	39.7168					46.8736	58.2322	29.5448	41.2875	90.4965	53.2869		50.3467	72.0987			27.4613	30.6431	48.2645	28.2262	54.9115	37.9013		37.4255	59.3007
		38.935	37.528	41.9136	28.1052	44.2919	38.1547		36.2426	45.301			34.5311	43.4878	30.8131	14.8068	28.3198	30.3917		30.1863	37.9227					45.7341	57.1173	29.3888	39.2205	90.3916	52.3705		49.4302	70.7863			27.1674	30.9798	45.5088	27.4823	56.4946	37.5266		37.0508	58.707
		38.9681	38.9738	40.1397	26.7872	40.4193	37.0576		35.1455	43.9297			34.761	39.1803	30.349	15.0906	26.0362	29.0834		28.878	36.2792					43.7302	58.0212	29.4783	38.5914	93.1507	52.5944		49.6541	71.1069			26.6433	31.3192	45.3471	26.4512	58.0536	37.5629		37.0871	58.7644
		37.7025	37.6324	39.2331	25.3905	39.7937	35.9504		34.0383	42.5458			35.8354	41.3559	31.1741	13.9047	24.2048	29.295		29.0895	36.5449					43.7644	60.4093	28.088	35.0943	94.2567	52.3225		49.3823	70.7176			27.3658	30.9042	44.5384	24.9658	62.3248	38.0198		37.544	59.4885
		35.1752	35.3019	37.7556	25.0984	39.8792	34.6421		32.7299	40.9104			35.0737	37.3446	32.2675	14.0103	23.6962	28.4785		28.273	35.5191					43.6233	59.2989	26.2733	33.5704	92.7621	51.1056		48.1654	68.975			25.3208	28.542	41.7019	23.1213	61.4379	36.0248		35.549	56.3273
		34.2173	35.1245	33.757	23.016	39.4519	33.1133		31.2012	38.9996			34.4484	37.2329	29.376	12.6365	23.6929	27.4773		27.2719	34.2614					40.953	58.6704	25.608	32.1891	92.0346	49.891		46.9508	67.2356			23.8318	27.4274	43.17	21.8631	63.5326	35.965		35.4892	56.2326
		33.7675	33.0445	32.2669	22.5385	37.4439	31.8123		29.9001	37.3733			35.0198	34.5571	26.8867	13.3684	23.2641	26.6192		26.4138	33.1834					37.9279	58.4295	24.0456	30.8547	93.6839	48.9883		46.0481	65.9429			21.657	27.2108	40.632	20.4333	64.5921	34.905		34.4293	54.5531
		32.5292	30.5131	30.8999	21.4694	37.6392	30.6102		28.698	35.8707			35.3252	31.7502	25.2742	12.5387	22.5461	25.4869		25.2814	31.7608					35.965	57.677	22.5567	29.958	92.11	47.6533		44.7131	64.0312			18.4708	25.6343	40.1904	19.5574	62.8394	33.3384		32.8627	52.0709
		32.2488	27.7311	30.2392	20.352	37.0136	29.5169		27.6048	34.5043			34.7682	32.5806	25.4152	11.8752	22.8287	25.4936		25.2881	31.7693					32.5827	56.5644	21.3384	28.5357	89.9774	45.7997		42.8595	61.3767			16.0781	23.5331	35.3011	18.9804	60.3027	30.8391		30.3633	48.1106
		30.2901	27.4023	28.9463	19.806	34.1725	28.1234		26.2113	32.7625			33.428	31.0509	26.3847	11.9418	21.755	24.9121		24.7066	31.0387					30.4629	54.4172	19.1934	26.6445	88.8906	43.9217		40.9815	58.6873			14.7262	22.6143	30.8908	17.7036	58.6257	28.9121		28.4364	45.0574
		30.4498	24.9308	26.4613	19.1838	32.2958	26.6643		24.7521	30.9387			32.9896	30.5555	23.7167	10.3801	20.3191	23.5922		23.3868	29.3806					27.5674	52.7517	16.0503	25.5876	85.3988	41.4712		38.5309	55.178			13.0314	22.9014	27.4571	16.7698	55.2777	27.0875		26.6117	42.1662
		28.5592	23.4459	24.0378	18.6378	30.3976	25.0157		23.1035	28.878			30.6935	28.2683	22.1111	11.0415	19.2322	22.2693		22.0639	27.7186					24.358	49.5905	13.7997	24.1243	81.8202	38.7385		35.7983	51.2647			10.7097	21.6773	21.3175	15.2103	51.9873	24.1804		23.7047	37.56
		27.942	22.1384	21.5008	18.8486	27.3582	23.5576		21.6454	27.0555			29.1268	26.5928	21.1209	10.8556	17.8228	21.1038		20.8984	26.2544					22.3996	43.4241	13.6689	22.8368	74.1079	35.2875		32.3472	46.3227			10.0779	19.6127	19.6877	14.6078	45.8302	21.9633		21.4875	34.0469
		27.7356	21.0006	20.8433	17.4899	25.8873	22.5913		20.6792	25.8477			27.1721	27.0493	20.3129	11.2392	16.3005	20.4148		20.2094	25.3888					19.6543	37.3426	13.74	21.7661	68.1332	32.1272		29.187	41.7971			9.44847	17.7647	18.9164	12.6706	38.7589	19.5118		19.036	30.1626
		27.8466	19.5835	18.7793	17.1674	23.745	21.4243		19.5122	24.389			24.2939	25.7964	17.9887	9.94755	15.9282	18.791		18.5855	23.3488					18.7445	31.9424	12.687	19.6073	61.0461	28.8054		25.8652	37.0401			9.14724	16.8433	16.4282	12.3763	33.7642	17.7118		17.2361	27.3105
		25.956	17.4096	17.4847	17.914	20.9833	19.9495		18.0374	22.5456			24.4772	24.9126	16.1045	10.0513	14.0934	17.9278		17.7223	22.2644					17.6595	26.9941	12.7466	19.3436	53.7698	26.1027		23.1625	33.1697			8.8558	16.1777	17.0067	12.2558	29.0631	16.6718		16.1961	25.6626
		25.1324	16.0447	15.7188	15.9839	18.072	18.1904		16.2782	20.3468			24.7179	22.5864	14.963	9.64225	13.0032	16.9826		16.7771	21.0769					15.5032	24.161	11.806	18.736	47.2364	23.4885		20.5483	29.426			9.375	14.716	16.1483	12.1608	25.0522	15.4905		15.0147	23.7908
		24.3166	14.6485	14.2587	15.7122	16.6407	17.1153		15.2032	19.0031			24.1322	22.5622	13.5637	11.0454	11.8498	16.6307		16.4252	20.6349					14.7117	22.1605	10.8241	17.4387	41.7795	21.3829		18.4427	26.4107			8.91458	13.8625	17.1498	11.3428	22.343	14.7225		14.2468	22.574
		24.1803	14.6432	12.5179	15.603	14.8097	16.3508		14.4387	18.0475			23.6651	21.7026	12.1884	9.32522	10.7362	15.5235		15.3181	19.244					14.1977	20.6029	9.73204	15.6237	36.5694	19.3451		16.4049	23.4925			8.66477	13.3666	15.8933	10.6963	19.219	13.568		13.0922	20.7446
		23.5903	12.331	11.7154	13.965	14.2086	15.1621		13.2499	16.5616			23.2195	20.0903	11.2532	10.3605	9.84211	14.9531		14.7477	18.5274					13.3856	19.1829	10.2735	15.5749	32.0548	18.0943		15.1541	21.7013			8.26068	13.4971	14.9664	9.83896	17.3331	12.7793		12.3035	19.4948
		23.6273	12.4563	10.3483	12.7816	12.933	14.4293		12.5172	15.6457			23.2986	19.9641	11.5283	10.4701	8.99784	14.8518		14.6463	18.4001					13.3788	18.3318	10.2138	15.0122	28.2229	17.0319		14.0917	20.1799			7.98883	12.8289	15.2588	9.59333	14.8933	12.1126		11.6369	18.4386
		22.6246	13.7742	9.70656	13.673	12.1273	14.3811		12.469	15.5855			22.2098	20.7314	11.0091	9.61877	9.82217	14.6782		14.4728	18.1821					12.5645	16.8613	9.74351	13.9123	26.3805	15.8924		12.9522	18.5481			7.45739	12.2494	14.2573	9.26891	13.0619	11.259		10.7832	17.086
		22.206	11.8143	8.97652	14.1707	11.5628	13.7461		11.8339	14.7917			21.8038	18.546	10.6137	9.55419	9.11417	13.9264		13.7209	17.2375					12.8261	16.5241	9.81692	14.2503	23.2289	15.3292		12.389	17.7416			7.72434	13.0299	13.1252	8.7012	11.951	10.9063		10.4305	16.5272
		22.021	12.0283	8.5713	13.6958	10.5221	13.3677		11.4556	14.3188			20.2479	19.0802	11.4733	10.4759	7.87103	13.8297		13.6242	17.116					11.8412	16.2167	9.50032	13.9064	20.2038	14.3337		11.3934	16.3159			7.81005	12.1059	13.7223	8.60851	11.4545	10.7403		10.2645	16.2641
		21.2889	10.9322	8.54291	13.6603	10.275	12.9399		11.0277	13.784			19.1089	18.5023	10.1255	9.93385	7.71813	13.0777		12.8723	16.1714					12.1187	15.9414	9.33972	13.7872	17.8487	13.8072		10.8669	15.5619			6.98717	11.7091	12.9572	8.69888	11.3667	10.3438		9.86806	15.6359
		20.6016	10.8904	7.88225	12.8832	9.84162	12.4198		10.5077	13.134			18.6669	16.453	9.50318	10.7578	7.48214	12.5726		12.3672	15.5367					11.5069	15.9964	9.70221	13.6837	15.7327	13.3244		10.3841	14.8705			7.10227	11.4403	14.9975	8.88657	10.5646	10.5982		10.1225	16.039
		20.5705	11.1671	7.93901	12.3524	9.30148	12.2661		10.3539	12.9418			18.7999	17.8127	9.27969	9.85166	7.83779	12.7163		12.5109	15.7173					11.5956	16.1822	9.22272	14.3265	14.7891	13.2232		10.283	14.7257			6.46552	11.2158	13.4797	8.87731	10.3799	10.0837		9.60789	15.2237
		20.5218	11.6003	7.91693	13.5155	9.01767	12.5144		10.6023	13.2522			18.9184	15.2341	9.01496	8.47392	8.0605	11.9404		11.7349	14.7425					11.2135	16.3015	9.78251	14.008	13.7675	13.0146		10.0744	14.4269			6.04428	11.6882	12.584	8.08018	9.9773	9.6748		9.19903	14.5758
		19.9552	10.3241	7.47229	11.5778	8.89255	11.6444		9.73226	12.1647			17.3194	17.2785	9.16967	8.94751	7.70151	12.0833		11.8779	14.9221					10.4492	16.5493	9.69303	14.7797	13.7663	13.0475		10.1073	14.4741			6.07366	11.1897	12.3352	7.97358	9.34161	9.38275		8.90698	14.1131
		20.9677	11.3028	7.53536	10.8312	7.16226	11.5599		9.64772	12.059			18.0273	16.5453	9.28314	8.97883	7.67159	12.1012		11.8958	14.9446					11.0474	16.5126	9.68157	15.2232	12.9544	13.0838		10.1436	14.5261			5.69896	11.1036	14.0333	8.14738	9.62313	9.72128		9.24551	14.6495
		20.0584	10.6242	6.81163	9.78236	7.72376	11.0001		9.08794	11.3594			17.8764	17.4631	9.39316	8.41324	7.8112	12.1914		11.986	15.0579					11.6024	16.6043	10.2391	15.61	12.489	13.309		10.3687	14.8485			6.18388	11.4168	14.4315	7.54953	10.1529	9.9469		9.47114	15.007
		20.0292	10.5225	7.17901	10.4655	7.28127	11.0955		9.18335	11.4786			17.0499	15.5012	8.29638	9.03362	7.87103	11.5504		11.345	14.2526					11.4841	18.1024	10.6107	15.8992	12.0709	13.6335		10.6932	15.3132			6.5096	11.3019	12.0366	8.40227	10.0893	9.66794		9.19217	14.565
		19.9358	10.8565	6.52308	8.84018	6.79605	10.5903		8.67818	10.8472			17.6536	16.1228	8.21385	8.85749	7.75137	11.7198		11.5144	14.4654					11.6092	18.4648	10.8631	16.2919	11.5901	13.7638		10.8236	15.4999			5.94386	11.7483	13.8467	8.30031	10.1831	10.0045		9.5287	15.0982
		20.3602	10.6608	6.27868	8.50243	7.61695	10.6838		8.77167	10.964			18.5519	14.9184	8.10727	8.00814	7.17633	11.3524		11.147	14.0038					10.8746	18.1391	12.2327	17.9643	11.0084	14.0438		11.1036	15.9008			5.95611	12.4817	14.0582	8.92829	10.2497	10.3348		9.85905	15.6217
		20.4712	11.4463	6.57984	8.64718	6.7869	10.7863		8.87414	11.0921			18.7711	15.3895	8.4064	8.64026	6.70433	11.5823		11.3769	14.2927					12.5782	18.1528	12.6227	18.947	11.0212	14.6644		11.7241	16.7895			6.18877	12.7923	14.898	8.69657	10.283	10.5717		10.096	15.9971
		21.0865	10.82	6.28814	7.74818	6.94559	10.5777		8.66553	10.8314			19.231	15.6614	8.62644	7.86724	7.73143	11.8235		11.6181	14.5957					12.5736	18.5566	13.3477	20.0254	10.7962	15.0599		12.1197	17.3559			6.01489	12.3251	15.7315	8.80084	11.2517	10.8248		10.3491	16.3981
		20.3894	11.355	5.99328	8.60654	6.99442	10.6677		8.75559	10.9439			18.3866	16.0305	8.99433	8.3467	7.41233	11.8341		11.6287	14.609					12.6305	19.6118	14.5522	21.3344	10.7987	15.7855		12.8453	18.395			6.42143	13.1499	15.9181	8.71742	11.5635	11.1541		10.6783	16.9198
		21.1137	12.4093	6.03743	7.68723	7.65663	10.9809		9.06872	11.3353			18.8897	15.3069	8.86712	7.76939	7.36912	11.6404		11.435	14.3657					12.7238	20.3368	16.2866	22.4148	10.777	16.5078		13.5675	19.4293			6.53899	13.6981	17.0876	10.1031	11.285	11.7426		11.2668	17.8522
		21.1449	11.034	6.24557	8.90622	7.01883	10.8699		8.95775	11.1966			19.9102	16.6715	9.44129	7.88681	7.96077	12.3741		12.1687	15.2874					13.1605	22.4427	15.7727	24.3294	11.2296	17.387		14.4467	20.6884			6.41898	14.9248	17.523	10.6685	11.9873	12.3045		11.8288	18.7427
		22.4046	11.8169	6.97561	7.27582	7.93738	11.2821		9.36992	11.7118			20.5031	14.6319	9.48255	9.10016	7.67159	12.2779		12.0724	15.1665					14.0339	23.4819	16.3623	25.8806	10.731	18.0979		15.1577	21.7065			7.5529	14.6664	18.5121	11.5838	12.7562	13.0143		12.5385	19.8673
		22.2722	12.7277	7.00556	8.94431	7.23549	11.6371		9.72491	12.1555			21.3079	15.1127	10.0017	7.8418	7.96077	12.445		12.2395	15.3764					14.8163	25.8448	18.044	30.7297	11.2002	20.127		17.1868	24.6122			6.66144	14.9457	18.8355	11.556	13.2708	13.0539		12.5781	19.93
		23.2224	13.0591	6.7186	8.80463	7.86414	11.9338		10.0216	12.5264			21.6816	16.8221	10.0774	8.80074	8.35632	13.1476		12.9422	16.2591					16.2493	26.7762	20.0697	36.077	11.3562	22.1057		19.1654	27.4458			7.86883	15.7366	19.7997	13.1364	14.1063	14.1295		13.6538	21.6344
		23.7539	13.2496	7.09386	8.39576	7.54982	12.0086		10.0965	12.6199			23.0183	17.4242	10.7272	9.21367	9.46319	13.9693		13.7639	17.2914					17.6481	28.8293	20.4253	39.2693	12.0786	23.6501		20.7099	29.6575			7.68515	15.2172	20.1605	13.8663	15.4049	14.4668		13.991	22.1688
		25.2667	14.0587	7.39976	7.42819	7.52541	12.3358		10.4236	13.0289			25.4222	18.0313	11.6245	9.23911	9.1042	14.6843		14.4788	18.1896					17.6026	32.236	20.9783	45.8376	12.3944	25.8098		22.8695	32.7502			8.13823	16.8094	21.0251	14.9809	16.8639	15.5635		15.0877	23.9065
		26.0436	14.2361	7.28623	7.66183	8.27001	12.6996		10.7874	13.4836			24.3406	19.323	12.1643	9.54832	8.54911	14.7851		14.5796	18.3163					18.79	35.528	22.8136	51.9215	13.0873	28.4281		25.4878	36.4997			9.1105	17.7072	22.0204	15.873	18.3775	16.6177		16.142	25.5769
		26.7056	14.5102	7.22001	8.70559	7.46132	12.9205		11.0084	13.7598			25.5587	19.1579	12.656	9.57376	9.1042	15.2101		15.0047	18.8503					21.3715	39.5678	23.417	57.8529	14.0463	31.2511		28.3109	40.5424			9.09336	18.4276	22.2941	16.8787	19.3825	17.2153		16.7395	26.5237
		27.535	14.1918	7.73719	8.2891	7.67188	13.085		11.1729	13.9654			25.4366	19.6484	12.797	9.53462	8.60561	15.2044		14.999	18.8431					23.0706	43.9586	25.5781	64.2552	16.0689	34.5863		31.6461	45.3186			9.51949	18.9784	22.8602	18.6305	21.7224	18.3422		17.8664	28.3093
		28.9194	15.1756	8.14715	8.27386	8.18761	13.7407		11.8286	14.785			27.4021	20.5371	13.3883	9.77925	9.70251	16.1619		15.9564	20.0459					23.4618	50.4531	26.8445	70.2276	17.304	37.6582		34.718	49.7177			9.70808	19.9676	23.221	19.3373	25.8302	19.6128		19.1371	30.3226
		31.2247	16.4231	8.49719	8.0707	9.1794	14.679		12.7669	15.9578			29.0011	19.9738	14.2135	9.6266	9.57287	16.4776		16.2721	20.4425					26.2709	56.1469	29.242	74.9419	18.3985	41		38.0598	54.5033			11.371	21.505	25.7776	21.3741	30.728	22.1511		21.6754	34.3446
		33.3061	16.9163	8.50192	9.92711	9.86298	15.7029		13.7907	17.2376			30.2228	21.7075	14.7464	9.86927	9.69254	17.2477		17.0422	21.41					29.0322	60.3244	30.7218	78.1831	19.7486	43.602		40.6618	58.2295			13.1294	21.9592	28.9687	22.2269	36.1586	24.4885		24.0128	38.0482
		33.5495	18.7249	8.45619	9.17032	10.1071	16.0016		14.0895	17.6109			30.5965	23.0769	14.3235	10.656	10.3341	17.7974		17.592	22.1006					34.9983	63.0222	32.6558	79.6522	20.9939	46.2645		43.3242	62.0423			13.9572	23.4992	30.2998	23.2974	41.2805	26.4668		25.991	41.1828
		35.7048	18.276	9.54731	11.8216	11.4163	17.3532		15.4411	19.3004			31.2325	24.4075	14.7533	11.0004	10.9224	18.4632		18.2578	22.9371					41.367	66.3187	33.8442	80.5119	21.903	48.789		45.8487	65.6574			16.4234	25.6447	31.7305	23.2001	42.7153	27.9428		27.467	43.5215
		37.2157	19.7583	10.3735	10.9302	12.7132	18.1982		16.2861	20.3566			32.7452	24.6164	15.9051	11.7519	12.1821	19.4402		19.2347	24.1644					44.8038	70.0879	36.9138	82.2858	23.8976	51.5978		48.6575	69.6798			17.6822	27.2004	35.0336	23.4596	46.3811	29.9514		29.4756	46.7041
		39.8034	21.3372	11.2392	11.2274	12.1304	19.1475		17.2354	21.5431			32.5943	22.3776	16.5343	10.3311	11.5539	18.6783		18.4728	23.2072					49.7464	73.4945	42.4933	82.6785	24.5432	54.5912		51.651	73.9665			19.8423	30.4656	42.2369	23.55	46.8503	32.589		32.1133	50.8834
		40.0097	20.7318	12.231	12.586	13.9736	19.9064		17.9943	22.4917			33.4351	26.3938	16.6271	11.2079	12.0425	19.9413		19.7358	24.794					52.0687	76.4676	50.7571	83.6495	25.4408	57.6767		54.7365	78.3851			22.0685	33.1489	54.1055	24.7156	47.8704	36.3818		35.906	56.893
		40.1597	22.3707	13.7257	13.5765	13.8179	20.7301		18.818	23.5213			34.7323	24.8786	17.497	11.1981	12.714	20.204		19.9985	25.124					54.6821	78.3923	62.8017	85.2066	27.0109	61.6187		58.6785	84.0302			24.182	35.7747	64.3444	25.3412	50.7825	40.085		39.6092	62.7607
		41.2072	22.7595	14.675	14.4602	14.9684	21.6141		19.7019	24.6262			36.0402	27.0299	18.8929	11.9887	13.2458	21.4395		21.2341	26.6762					58.2259	78.2294	75.0551	86.1483	28.7497	65.2817		62.3414	89.2757			24.5665	38.7189	77.2643	24.697	54.3272	43.9148		43.439	68.8291
		42.1379	24.0748	16.329	16.0525	15.8717	22.8932		20.981	26.225			36.2451	26.724	19.2952	11.9183	14.0967	21.6558		21.4504	26.9479					61.6468	77.4426	85.9388	87.2697	30.1561	68.4908		65.5506	93.8713			25.2327	38.471	87.3849	25.9993	60.7628	47.5701		47.0944	74.6209
		43.0666	28.1565	17.644	15.5167	16.0701	24.0908		22.1786	27.7219			36.4068	30.1913	20.0825	12.2177	16.5165	23.083		22.8775	28.7408					65.2428	76.3827	93.3353	87.7738	31.7709	70.9011		67.9609	97.323			26.7707	37.6148	92.9771	26.1731	69.8502	50.6772		50.2014	79.544
		44.3107	32.0528	17.573	17.4213	18.0018	25.8719		23.9598	29.9483			38.8034	31.6579	21.0349	11.9829	17.2511	24.146		23.9406	30.0764					66.0457	72.4416	97.2676	89.9228	33.2988	71.7953		68.8551	98.6035			29.6287	39.4733	97.8539	27.3781	82.2431	55.3154		54.8396	86.8933
		45.2434	36.5285	18.3756	17.9369	19.7321	27.5633		25.6512	32.0624			40.2911	34.9165	21.9838	12.478	17.547	25.4433		25.2378	31.706					68.4249	67.7755	99.1672	91.3627	34.2283	72.1917		69.2515	99.1712			31.8378	38.3953	100	27.1718	88.3003	57.141		56.6653	89.786
		46.0086	41.9594	20.0375	18.9044	20.5896	29.4999		27.5878	34.483			39.8635	41.4239	22.5099	13.159	16.8522	26.7617		26.5563	33.3624					70.7995	65.291	98.3642	92.2575	34.7986	72.3022		69.3619	99.3294			33.3317	39.4863	97.095	26.0271	95.6985	58.3277		57.852	91.6663
		47.6597	44.5874	19.7316	19.2524	19.5856	30.1633		28.2512	35.3122			40.2587	45.6634	22.4824	13.2138	17.3375	27.7912		27.5857	34.6557					70.4424	63.7127	100	93.5665	35.8815	72.7206		69.7804	99.9286			34.3701	40.1937	96.1869	26.1476	100	59.3796		58.9039	93.3331
		46.5674	48.763	20.4475	20.9488	20.8246	31.5102		29.5981	36.9958			39.7916	45.9645	23.3935	12.3469	16.3304	27.5654		27.3599	34.372					69.7987	61.9554	99.7775	95.6784	36.6422	72.7705		69.8302	100			34.1276	40.0449	90.7004	26.6736	98.432	57.9957		57.5199	91.1402
		46.5304	46.8109	20.6367	20.87	22.5671	31.483		29.5709	36.9618			40.8444	48.8054	22.895	13.5054	16.9021	28.5905		28.385	35.6598					67.1898	63.419	97.8526	96.8331	36.5259	72.3641		69.4238	99.4181			33.0917	40.8462	90.4267	26.8706	94.8781	57.2227		56.7469	89.9154
		46.2033	47.5599	21.9281	22.0357	21.4257	31.8305		29.9184	37.3961			42.8997	54.0598	24.2531	12.9614	16.603	30.1554		29.9499	37.6259					65.3565	62.8272	98.3826	95.3092	36.1308	71.6013		68.661	98.3257			31.7447	41.8355	85.9231	27.4777	90.1044	55.4171		54.9413	87.0544
		48.4424	47.0954	22.3301	21.3856	21.5509	32.1609		30.2487	37.809			42.5584	50.0631	24.1705	12.705	16.4002	29.1795		28.974	36.3998					64.2466	62.3592	90.8415	94.8696	35.8189	69.6271		66.6869	95.4986			31.2696	42.7099	87.1112	26.6342	88.7059	55.2862		54.8104	86.847
		49.3146	45.7957	23.3046	23.689	23.3239	33.0856		31.1734	38.9648			42.9321	51.3743	24.37	12.7422	16.9586	29.6754		29.47	37.0229					63.6279	63.2883	85.1175	95.485	34.8689	68.4775		65.5373	93.8523			29.9936	45.7559	83.2048	26.9841	82.4247	53.6726		53.1969	84.2903
		51.2091	48.7473	23.7508	24.8876	22.7685	34.2727		32.3605	40.4487			44.0244	50.0923	25.116	13.981	17.876	30.2179		30.0125	37.7044					63.0047	62.8042	82.6145	96.624	34.2449	67.8585		64.9182	92.9658			30.6818	44.8893	82.3339	27.6816	79.7336	53.0641		52.5883	83.3261
		52.2956	46.8996	24.6054	26.8024	23.6565	34.8519		32.9398	41.1727			46.7625	50.9227	25.869	13.5191	17.4406	30.9028		30.6973	38.5648					61.3534	62.3179	80.1344	92.4626	33.231	65.8999		62.9596	90.161			31.7765	46.8809	77.5131	27.4499	75.0779	51.7397		51.2639	81.2276
		53.197	46.991	24.3405	25.2203	24.0868	34.7671		32.855	41.0667			47.3194	47.4699	25.3326	13.8753	17.2312	30.2457		30.0402	37.7393					61.0895	63.4948	78.1798	93.3926	32.5381	65.7389		62.7987	89.9306			33.7431	46.9722	75.7527	28.824	73.4645	51.7513		51.2755	81.246
		53.2808	46.3672	24.7678	26.678	24.1356	35.0459		33.1338	41.4151			45.5983	53.2391	27.9629	13.388	17.4406	31.5258		31.3203	39.3475					61.3693	65.697	75.1216	93.248	31.138	65.3148		62.3746	89.3232			35.095	47.074	77.0154	29.686	70.0076	51.7756		51.2998	81.2845
		53.7188	46.0489	26.4975	27.7827	24.215	35.6526		33.7404	42.1735			47.4524	52.6272	30.1324	14.5074	18.2117	32.5862		32.3808	40.6797					62.0767	65.931	72.8411	92.9589	31.4705	65.0556		62.1154	88.952			38.536	46.3745	78.415	31.4958	69.1691	52.7981		52.3223	82.9046
		54.8248	45.7018	27.9497	26.7466	24.3859	35.9217		34.0096	42.5099			47.129	52.4913	30.906	13.5093	19.169	32.6409		32.4355	40.7484					62.7476	67.3923	70.9186	92.8612	31.0012	64.9842		62.044	88.8497			41.6707	44.7536	82.4334	33.6809	68.6121	54.2302		53.7544	85.1737
		56.5265	47.1919	28.1389	27.9249	25.103	36.9771		35.0649	43.829			47.2404	54.2152	31.6486	13.842	19.6709	33.3234		33.118	41.6058					62.1836	69.1106	68.7207	95.2642	30.2277	65.1014		62.1611	89.0175			42.572	44.289	86.6509	35.5811	70.6281	55.9442		55.4684	87.8897
		58.6838	48.0427	28.571	28.3719	25.2708	37.788		35.8759	44.8427			48.5375	57.6583	32.0956	14.8068	19.8504	34.5897		34.3843	43.1967					65.3406	68.6151	66.0113	96.2137	30.6509	65.3663		62.4261	89.397			43.3728	43.8975	94.4576	38.0234	68.155	57.5813		57.1055	90.4835
		59.9319	48.7578	30.2613	30.4696	25.869	39.0579		37.1457	46.4299			45.645	56.7405	31.5111	14.2119	20.7047	33.7626		33.5572	42.1576					66.0798	68.5348	61.8886	95.6921	31.2518	64.6894		61.7492	88.4276			45.5941	46.2101	91.2976	39.6223	64.8343	57.5117		57.0359	90.3733
		60.6893	51.9651	31.961	31.234	25.8568	40.3412		38.4291	48.034			44.6568	56.7988	32.8451	15.4096	20.5817	34.0584		33.853	42.5292					68.5022	69.8814	59.2663	95.9832	31.2557	64.9778		62.0375	88.8405			48.3812	46.7791	83.1364	40.7462	66.9623	57.201		56.7252	89.8811
		61.3863	54.3765	33.7396	32.2549	28.3256	42.0166		40.1044	50.1281			47.2512	61.3442	36.8472	15.0065	21.8514	36.4601		36.2546	45.5464					71.9004	69.207	58.7111	95.4792	30.7941	65.2183		62.2781	89.185			47.8056	48.4626	75.0373	42.1921	65.4488	55.7893		55.3135	87.6442
		63.197	56.5008	35.9408	32.4961	29.9338	43.6137		41.7016	52.1244			46.0115	61.5287	40.1031	16.3822	23.0946	37.424		37.2186	46.7574					75.4418	69.5258	55.1711	95.9813	30.4144	65.3069		62.3666	89.3118			52.9805	49.3944	69.1341	43.7006	60.5933	55.1606		54.6848	86.648
		65.5646	58.7374	38.8199	32.3615	30.3641	45.1695		43.2574	54.069			47.1973	63.3304	43.727	14.7677	21.9445	38.1934		37.9879	47.7239					77.7528	70.2301	53.7694	98.0951	30.0883	65.9871		63.0469	90.286			59.7179	47.5726	63.8218	46.7941	59.104	55.4021		54.9263	87.0306
		66.4194	58.359	41.1488	33.2047	31.1331	46.053		44.1409	55.1733			48.4729	60.7663	48.3686	15.6425	22.4963	39.1493		38.9439	48.9248					78.683	69.9204	51.1219	98.2007	30.0666	65.5985		62.6583	89.7295			64.4592	45.6384	58.3479	46.5323	59.2432	54.8442		54.3684	86.1467
		67.3949	59.1132	43.5234	32.7425	30.5563	46.6661		44.7539	55.9396			47.4703	60.5187	51.9477	15.3489	23.4535	39.7478		39.5424	49.6768					81.6832	72.375	49.2659	99.4237	29.3289	66.4153		63.4751	90.8992			70.6235	46.5468	55.6917	46.757	57.5238	55.4286		54.9528	87.0726
		69.2854	62.0987	46.3395	34.3017	30.5838	48.5219		46.6097	58.2593			51.9907	57.9011	57.246	16.4723	21.1035	40.9427		40.7373	51.1779					83.6643	73.6918	48.2059	100	29.288	66.97		64.0298	91.6935			73.3297	46.0587	55.0199	45.1999	53.5341	54.6285		54.1527	85.8048
		71.3104	61.5298	51.2953	33.5475	29.5279	49.4422		47.53	59.4096			55.3144	63.3207	62.7815	16.1181	20.5086	43.6086		43.4032	54.5271					86.4824	74.2034	47.3594	98.017	28.6014	66.9327		63.9925	91.6401			75.6123	46.2414	53.1538	46.1291	49.8925	54.2058		53.73	85.1351
		73.8201	61.89	55.5242	34.3729	29.711	51.0636		49.1515	61.4363			59.3891	65.8557	64.3218	16.4527	19.631	45.1301		44.9246	56.4384					85.543	74.7861	46.3797	97.1144	28.2753	66.4197		63.4795	90.9055			79.0165	47.6952	50.0435	44.7411	46.3629	53.5718		53.0961	84.1306
		76.6569	64.4919	60.286	35.2896	28.6551	53.0759		51.1638	63.9516			59.4682	74.3347	71.7724	16.713	19.754	48.4085		48.203	60.557					86.5757	79.1287	46.2673	95.147	27.3164	66.887		63.9468	91.5747			79.0899	50.2715	50.6905	44.1015	41.6679	53.1643		52.6885	83.4848
		79.0693	67.7932	64.6458	35.3938	28.3286	55.0461		53.134	66.4142			59.6371	77.161	78.9238	19.2884	20.7412	51.1503		50.9449	64.0016					88.5386	79.7665	46.8776	93.2812	26.5825	67.0093		64.069	91.7497			78.6516	56.7994	52.003	42.0832	38.438	53.595		53.1193	84.1674
		80.0039	68.7484	69.0371	36.8718	27.0957	56.3514		54.4392	68.0457			59.1915	86.689	82.0251	20.5272	21.0337	53.8933		53.6879	67.4476					90.6653	83.4851	46.7216	91.8492	25.8397	67.7122		64.7719	92.7563			80.8214	64.0217	57.7818	39.8749	38.0172	56.1034		55.6276	88.1419
		82.315	69.1085	71.6529	39.3453	27.1201	57.9084		55.9962	69.9918			58.8969	87.2378	85.4977	21.8619	19.6144	54.6217		54.4163	68.3627					89.4143	87.2841	46.3614	89.4012	25.4753	67.5873		64.647	92.5774			82.0092	71.6538	60.6432	37.9886	34.9569	57.4503		56.9746	90.2761
		81.3104	71.5643	73.6207	39.0075	27.6481	58.6302		56.7181	70.8941			60.9414	87.9419	90.6928	21.6095	20.3224	56.3016		56.0962	70.4731					91.1612	92.5237	46.7973	86.3964	25.148	68.4053		65.4651	93.7489			77.9291	81.066	64.954	38.2389	35.1748	59.4726		58.9968	93.4803
		81.3376	69.1555	75.2748	41.956	28.2615	59.1971		57.2849	71.6026			60.5102	87.8691	92.6182	21.9206	20.8077	56.7452		56.5397	71.0304					92.2734	94.4966	46.3201	87.3049	24.8143	69.0418		66.1016	94.6605			80.9806	84.621	61.5016	36.4801	35.1355	59.7438		59.268	93.91
		82.6986	70.7787	74.8475	42.5274	28.3622	59.8429		57.9307	72.4098			62.4326	85.8197	93.7597	22.2474	21.5024	57.1524		56.9469	71.5419					92.9034	97.6119	44.7463	85.6423	24.3732	69.0554		66.1152	94.6799			80.503	91.3891	62.0615	35.0875	34.6481	60.7378		60.2621	95.4851
		84.1764	71.5356	75.5412	45.072	30.3793	61.3409		59.4288	74.2823			62.4757	88.4178	93.048	24.0049	24.2081	58.4309		58.2255	73.1481					93.2697	98.1258	43.567	85.7322	24.1635	68.9716		66.0314	94.5599			84.4411	97.7709	60.6494	34.1282	34.7389	62.3457		61.8699	98.0328
		83.1542	72.1332	75.0824	47.0681	33.1045	62.1085		60.1963	75.2417			63.3489	92.5505	91.5661	25.6409	24.6302	59.5473		59.3419	74.5507					94.6503	100	43.5074	85.5954	24.5266	69.6559		66.7157	95.5399			84.6444	100	61.1346	32.2048	35.8862	62.774		62.2982	98.7114
		83.2866	71.927	73.668	51.6444	34.7005	63.0453		61.1332	76.4127			65.936	94.391	89.7611	25.8073	27.3791	60.6549		60.4495	75.9421					96.0378	99.7522	42.1217	85.9998	25.4357	69.8694		66.9292	95.8456			86.5645	99.8094	62.3227	31.9662	35.7893	63.2904		62.8147	99.5297
		84.6262	75.0431	73.3369	53.8639	33.9009	64.1542		62.2421	77.7987			63.0578	96.3093	93.5224	26.4453	29.1906	61.7051		61.4996	77.2615					97.4844	99.2613	43.5303	85.6892	24.9485	70.1827		67.2425	96.2943			88.2029	96.9044	63.7845	32.3833	36.6611	63.5872		63.1115	100
		85.8002	75.8651	71.9478	55.9235	35.7777	65.0629		63.1507	78.9345			63.2698	93.2789	94.296	27.8837	32.468	62.2393		62.0339	77.9326					98.6012	98.9149	43.021	84.7885	25.5699	70.1791		67.2389	96.2891			89.2952	92.2975	62.2481	31.7576	37.0637	62.5324		62.0566	98.3286
		86.435	77.8511	71.8816	58.2421	38.7317	66.6283		64.7162	80.8912			64.2364	91.1859	93.2646	29.3436	35.2269	62.6515		62.446	78.4504					98.0712	98.7268	42.1263	84.306	25.598	69.7657		66.8254	95.697			87.7816	84.0546	59.623	31.0092	38.4017	60.174		59.6983	94.5918
		89.6476	82.9271	72.7172	60.3042	39.8181	69.0829		67.1707	83.9592			63.737	93.5266	91.5249	29.2536	35.9614	62.8007		62.5953	78.6379					97.5913	98.3024	41.7294	81.7837	25.9816	69.0777		66.1374	94.7118			91.3597	76.5974	60.7054	30.4924	35.8771	59.0064		58.5306	92.7417
		91.5012	85.1062	74.7418	63.9383	41.64	71.3855		69.4734	86.8374			65.433	94.4153	92.1094	31.4944	39.6776	64.6259		64.4205	80.9309					100	95.2857	41.4265	82.1119	25.3743	68.8397		65.8995	94.371			95.2954	69.9833	56.9545	30.7913	37.9688	58.1987		57.7229	91.4618
		91.8419	87.8334	76.4069	64.3751	45.6315	73.2178		71.3056	89.1276			73.1585	96.3384	88.733	31.4239	46.0495	67.1407		66.9352	84.0901					99.8772	93.0146	41.8946	79.8339	25.8538	68.0948		65.1546	93.3043			98.5257	64.5229	54.5471	30.0151	39.8244	57.487		57.0113	90.3342
		93.7052	89.8925	78.2832	63.6412	49.3424	74.9729		73.0608	91.3214			82.253	98.3392	88.9153	30.6705	50.5235	70.1403		69.9348	87.8585					98.7513	89.9062	41.2384	77.1691	26.4061	66.6942		63.754	91.2985			100	59.621	56.4755	29.35	40.3421	57.1577		56.682	89.8124
		94.7936	91.6306	79.4169	65.1573	52.2506	76.6498		74.7377	93.4175			90.0719	100	91.432	31.5453	61.9877	75.0074		74.8019	93.973					96.5973	87.8874	40.1693	73.8107	27.218	65.1365		62.1963	89.0679			98.7902	55.6301	55.3372	28.3884	40.787	55.7866		55.3108	87.6399
		94.2251	93.8019	81.544	64.0933	56.6328	78.0594		76.1473	95.1794			96.7733	99.5629	93.3196	32.5433	72.3882	78.9175		78.712	98.8852					94.3523	85.341	38.8891	70.1143	27.2359	63.1865		60.2463	86.2754			97.2081	50.569	52.0092	27.3387	40.0091	53.4268		52.951	83.9008
		95.4225	93.2068	83.9612	62.2978	59.1535	78.8084		76.8962	96.1155			100	96.1199	93.9935	33.9133	74.9975	79.8048		79.5994	100					92.7442	82.0903	39.8573	65.1324	26.6708	61.299		58.3588	83.5724			94.2888	48.1337	47.0391	25.8464	40.6841	51.1984		50.7227	80.3699
		97.3773	93.5461	84.5855	63.8926	61.845	80.2493		78.3372	97.9166			96.8523	88.6218	96.0495	35.019	78.4743	79.0034		78.7979	98.9932					89.7418	79.0186	37.9715	62.0729	27.3816	59.2373		56.297	80.6199			89.4837	43.2371	46.1993	23.9439	43.236	49.22		48.7442	77.2352
		100	94.9815	83.6174	64.3116	65.0798	81.5981		79.6859	99.6025			89.3532	87.4029	99.0854	36.9486	78.4012	78.2383		78.0328	98.032					85.4157	77.0434	38.4165	59.494	26.1184	57.2976		54.3574	77.8422			86.2314	43.566	42.4981	23.411	42.2461	47.5905		47.1147	74.6532
		98.9603	92.9276	84.3301	65.7262	65.0645	81.4017		79.4896	99.3571			77.7722	86.1985	100	38.7452	77.2711	75.9974		75.7919	95.2168					81.4853	76.681	38.8134	56.9444	25.2567	55.8362		52.8959	75.7493			79.0997	43.994	43.3255	21.5502	42.0554	46.005		45.5292	72.1409
		96.3357	95.4956	81.6811	66.036	63.4044	80.5906		78.6784	98.3432			71.3475	85.7809	98.6075	41.8059	70.2576	73.5599		73.3544	92.1545					79.1038	76.4653	40.5547	54.2268	25.2797	55.1261		52.1858	74.7325			76.8001	42.2896	41.1607	21.1076	39.4037	44.1523		43.6766	69.2055
		96.104	96.2889	79.6061	70.3964	61.018	80.6827		78.7706	98.4583			67.0859	83.6538	95.7882	42.4674	67.6483	71.3287		71.1233	89.3516					76.3744	75.8987	41.2705	52.5193	24.6634	54.1453		51.205	73.3279			73.5257	40.9819	41.7641	21.3857	35.5865	42.6488		42.173	66.8231
		96.5985	98.3924	76.9193	70.046	58.9734	80.1859		78.2738	97.8374			64.1538	81.1237	91.4802	40.8646	60.821	67.6887		67.4832	84.7786					72.8716	75.0315	40.8461	51.7066	23.1509	52.7213		49.7811	71.2888			68.2675	40.747	42.3115	21.9488	32.8863	41.2322		40.7565	64.5786
		94.815	95.433	74.7402	71.5138	58.5706	79.0145		77.1024	96.3732			62.5045	82.1921	87.0277	43.4166	55.187	66.0656		65.8601	82.7395					71.9686	74.4213	40.9218	51.5854	22.2879	52.237		49.2968	70.5952			65.5001	39.5777	42.8278	21.9859	30.3012	40.0385		39.5628	62.6871
		93.3294	98.3637	72.465	73.4413	56.468	78.8135		76.9013	96.1219			62.0769	81.5997	79.9175	45.8218	52.8503	64.4532		64.2478	80.7139					70.7995	72.8017	42.6631	51.3803	21.4849	51.8259		48.8857	70.0065			63.6119	38.8416	43.8977	23.4202	29.3658	39.8275		39.3517	62.3527
		89.41	100	71.2351	77.2938	56.9319	78.9742		77.062	96.3228			59.4826	81.1092	74.1791	44.7884	50.1313	61.9381		61.7327	77.5542					69.2187	71.8657	44.9734	50.4269	20.1629	51.3295		48.3893	69.2956			63.8813	37.6357	45.2538	24.6484	28.494	39.9826		39.5069	62.5986
		87.8466	97.278	67.8009	81.2987	58.0488	78.4546		76.5425	95.6733			59.1197	84.1589	70.6447	43.6847	46.7841	60.8784		60.673	76.2229					67.5583	72.9967	47.7586	50.6711	19.3446	51.6659		48.7256	69.7773			61.6551	39.1105	49.3717	26.4025	26.1208	40.5321		40.0563	63.4692
		86.6005	99.5824	66.2777	82.3806	57.469	78.462		76.5499	95.6826			60.1976	82.231	67.9526	44.99	44.5371	59.9817		59.7762	75.0963					65.3816	72.1341	49.1466	49.6649	18.2195	50.9093		47.9691	68.6939			58.4517	40.0632	53.8442	27.5078	25.6364	41.1007		40.6249	64.3701
		85.3154	93.8828	63.8716	84.4808	55.5434	76.6188		74.7066	93.3787			58.3184	81.6725	70.2046	44.855	42.5295	59.516		59.3105	74.5113					64.474	71.7235	51.6541	49.0925	18.2003	51.0289		48.0887	68.8651			56.3578	42.2061	59.4613	29.4033	25.2005	42.5258		42.05	66.6282
		83.5202	96.3203	63.6966	83.1856	55.6807	76.4807		74.5685	93.206			57.1973	80.0019	72.2159	42.9899	42.0841	58.8978		58.6924	73.7347					61.8196	70.3723	55.3134	49.9365	17.616	51.0116		48.0713	68.8403			55.4247	44.0097	61.5576	30.7311	24.2985	43.2043		42.7285	67.7033
		82.6207	93.5331	63.4206	83.7037	54.2647	75.5086		73.5964	91.991			54.0568	76.384	71.8274	44.0546	40.1429	57.2931		57.0877	71.7188					62.0221	70.7853	55.5933	49.9092	16.4116	50.9443		48.004	68.7439			52.2703	44.6466	62.1174	30.8655	23.796	42.7392		42.2634	66.9663
		79.6223	91.641	61.0949	83.7926	53.3889	73.9079		71.9958	89.9903			53.701	68.1624	68.5508	46.8864	40.1163	55.4834		55.2779	69.4452					62.6498	69.8676	56.8505	48.9382	15.5409	50.7694		47.8292	68.4935			51.5356	48.7289	63.8094	31.1227	23.1391	43.6671		43.1914	68.4366
		77.1593	91.2234	59.0625	85.6033	51.9241	72.9945		71.0824	88.8486			52.677	68.3664	69.0528	45.7396	37.9192	54.751		54.5455	68.5251					61.1282	68.2549	56.3963	48.8248	15.6636	50.0536		47.1133	67.4684			51.6776	49.0734	64.0769	31.8689	22.0282	43.745		43.2692	68.56
		75.2979	91.0434	58.7455	84.849	52.6931	72.5258		70.6136	88.2627			50.3521	66.5404	64.5866	48.1741	35.2701	52.9847		52.7792	66.3061					59.6611	69.2161	55.5749	50.4406	14.6868	49.9159		46.9757	67.2713			50.3404	50.9397	60.5001	31.22	20.3965	42.6794		42.2036	66.8715
		72.7336	90.7694	57.112	84.4452	51.6006	71.3322		69.42	86.7707			49.8527	63.3887	57.8168	47.8062	36.0213	50.9771		50.7717	63.784					56.5063	70.7279	55.0128	53.4141	14.302	49.9926		47.0524	67.3811			51.0482	49.063	60.4815	31.2223	17.8901	41.941		41.4652	65.7016
		68.9097	87.6533	56.6752	84.496	48.9914	69.3451		67.433	84.2871			47.2332	65.9965	54.6123	48.8003	36.0047	50.5294		50.324	63.2216					54.2409	70.3173	54.8155	53.5899	13.1704	49.2268		46.2866	66.2844			51.2809	44.2812	58.3665	32.0844	17.0667	40.6159		40.1402	63.602
		66.03	86.1997	55.5274	83.5335	50.0656	68.2712		66.3591	82.9448			45.9217	61.8347	52.0406	46.9842	38.3281	49.0218		48.8164	61.3276					51.7594	70.7944	55.5681	53.4102	12.6641	48.8392		45.899	65.7294			49.7918	44.9755	59.3929	31.5815	16.8518	40.5187		40.0429	63.448
		64.9435	83.5743	54.8635	83.4319	48.4269	67.048		65.1359	81.4158			44.5562	62.6166	48.2861	44.1896	40.9772	48.1251		47.9197	60.2011					51.2544	70.448	54.5517	53.0722	12.411	48.3475		45.4072	65.0252			50.4408	40.3503	57.0478	31.0926	16.0829	39.0029		38.5271	61.0461
		64.1881	81.1003	53.2505	83.0155	48.2743	65.9657		64.0536	80.063			44.4772	62.4757	47.4884	43.4322	41.8714	47.949		47.7435	59.9798					49.8692	69.6015	54.7467	52.5662	12.6488	47.8865		44.9462	64.365			49.493	37.4739	58.323	31.1482	14.4453	38.1767		37.7009	59.737
		62.5487	78.2844	53.2552	84.1405	49.7238	65.5905		63.6784	79.594			43.3381	62.3155	44.1155	48.0645	40.472	47.6611		47.4557	59.6182					49.4416	68.3811	55.6346	51.1107	12.1604	47.3457		44.4054	63.5906			47.5558	35.9443	61.9246	29.7625	14.1789	37.8732		37.3975	59.2562
		60.1343	76.6454	52.8358	85.6337	50.7492	65.1997		63.2876	79.1055			43.18	60.0719	41.9116	49.4012	39.7308	46.8591		46.6536	58.6106					47.9609	64.8735	55.2492	50.4054	11.5441	46.0066		43.0664	61.673			45.866	35.6755	63.6539	27.8183	13.6764	37.338		36.8623	58.4082
		58.5086	75.3745	50.1395	85.1538	50.8835	64.012		62.0998	77.6209			43.2591	61.9367	40.2132	51.7868	38.5076	47.1406		46.9352	58.9643					45.907	62.3844	53.5721	51.6597	11.0352	44.9117		41.9714	60.105			45.4203	33.1254	60.4566	26.8961	14.188	36.0173		35.5415	56.3154
		57.9089	74.6281	50.0418	92.9451	49.6079	65.0264		63.1142	78.8889			42.4578	58.4402	40.306	56.8124	36.4301	46.8893		46.6839	58.6485					44.9608	58.9388	51.8629	51.0814	11.4891	43.6666		40.7263	58.322			43.6569	32.4729	56.7554	26.3284	13.0044	34.4436		33.9678	53.822
		56.0845	71.6895	50.6615	96.2491	49.44	64.8249		62.9128	78.6371			42.2134	57.7651	38.7519	57.4876	34.3427	46.1122		45.9067	57.6722					44.5036	56.881	50.4933	49.833	10.7783	42.4978		39.5576	56.6482			43.5933	32.7469	53.6701	26.0781	13.6613	33.9499		33.4742	53.0397
		54.7313	67.9915	49.3039	97.8261	49.1959	63.8097		61.8976	77.3682			42.2637	57.1193	39.0476	60.3468	33.0231	46.3601		46.1547	57.9837					44.101	56.9108	49.7545	49.0085	10.8013	42.1152		39.175	56.1003			41.0732	31.1443	52.5442	25.128	14.0094	32.7798		32.304	51.1857
		54.0323	68.0516	49.0137	98.2909	47.4412	63.3659		61.4538	76.8134			42.8638	58.853	39.3674	61.5621	30.5135	46.632		46.4265	58.3252					43.5164	55.0091	51.8514	47.3596	10.8345	41.7142		38.774	55.5261			41.1026	29.0092	49.4837	24.1316	14.2516	31.5957		31.12	49.3095
		53.0763	65.4731	47.6325	99.3448	45.305	62.1664		60.2542	75.314			40.9271	55.2739	38.0299	62.4251	27.9874	44.9287		44.7232	56.1854					42.8273	53.0522	49.8876	47.9887	10.5238	40.8559		37.9157	54.2969			40.3605	28.8996	50.1244	22.9243	14.6663	31.395		30.9193	48.9915
		50.9132	63.3436	46.8078	99.0223	45.1158	61.0405		59.1284	73.9068			39.17	54.5455	36.438	59.5875	26.7941	43.307		43.1016	54.1481					42.4178	51.0243	49.4287	47.7327	10.9662	40.314		37.3737	53.5208			38.4698	29.7557	48.2272	21.249	15.2051	30.5814		30.1056	47.7022
		49.817	63.1426	45.5527	98.6083	43.3428	60.0927		58.1806	72.7221			39.6802	53.1808	35.9876	58.0766	25.8268	42.5504		42.345	53.1976					41.7673	48.7899	48.7795	47.6995	11.1682	39.6409		36.7006	52.557			37.6469	27.879	51.3125	19.9861	15.5956	30.484		30.0083	47.548
		49.0576	59.2306	44.8022	98.0928	44.2552	59.0877		57.1756	71.4659			40.2479	51.1315	37.1463	57.6441	23.3306	41.9001		41.6946	52.3806					43.5551	48.3976	48.9125	47.004	11.4188	39.8576		36.9174	52.8673			35.3669	28.8891	55.0946	18.1045	15.9286	30.6767		30.201	47.8534
		45.7418	56.7592	45.7214	99.3041	42.6226	58.0299		56.1177	70.1437			40.5713	52.1756	39.1095	52.6792	23.7726	41.6617		41.4562	52.0811					41.0645	46.5188	50.312	44.9644	11.5479	38.8815		35.9413	51.4695			33.7015	28.2575	57.9497	17.1197	15.2444	30.4546		29.9788	47.5014
		45.7944	56.159	44.9457	100	42.2137	57.8225		55.9104	69.8845			41.7032	51.7143	41.3581	52.9238	24.2879	42.3974		42.192	53.0054					39.7657	46.31	49.041	44.7573	11.9852	38.3719		35.4316	50.7397			31.2892	28.1687	61.9868	15.296	14.3454	30.2172		29.7415	47.1253
		45.4322	55.7727	44.1163	97.1582	42.8149	57.0589		55.1467	68.93			40.866	53.4916	41.6813	50.8552	24.8197	42.3428		42.1373	52.9367					39.5201	45.6585	48.1807	43.0224	11.6822	37.6128		34.6725	49.6526			29.7806	27.4901	62.2854	13.9404	14.5482	29.6089		29.1332	46.1615
		45.0506	54.8176	43.8246	93.321	41.2921	55.6612		53.749	67.183			43.3238	52.1173	42.589	48.8277	26.6977	42.7111		42.5057	53.3995					38.4624	45.0643	46.4187	41.774	12.1323	36.7703		33.8301	48.4462			28.0907	28.3984	66.7081	14.0957	15.7893	30.6165		30.1407	47.7579
		44.0109	52.7533	44.6429	89.5777	40.4864	54.2942		52.3821	65.4744			42.5692	47.4116	47.2237	46.769	27.655	42.3257		42.1202	52.9153					37.589	44.2981	46.9877	40.8166	11.6694	36.2722		33.3319	47.7328			27.9805	29.2232	70.0174	13.8918	15.4957	31.3217		30.846	48.8754
		43.9447	50.7359	43.1529	85.5855	41.3745	52.9587		51.0466	63.805			44.7898	47.3533	48.9909	44.6926	28.6488	42.8951		42.6896	53.6306					36.7133	43.4012	46.8776	38.9841	11.9827	35.5918		32.6515	46.7584			26.9568	30.7136	71.5974	12.9371	15.865	31.614		31.1382	49.3384
		42.7921	48.3089	41.8016	83.4497	42.5585	51.7822		49.87	62.3344			44.6496	45.3963	49.7335	42.6181	28.4926	42.178		41.9726	52.7298					37.0249	43.1098	47.6989	38.1323	11.9929	35.5918		32.6515	46.7584			27.0205	29.0301	68.848	11.3336	16.4401	30.5344		30.0587	47.6279
		42.8641	46.0358	39.982	80.9965	41.9085	50.3574		48.4452	60.5536			46.6547	43.8714	46.1991	40.6767	29.0643	41.2932		41.0878	51.6182					36.1583	41.8229	46.343	36.6435	11.6259	34.5187		31.5785	45.2218			26.2711	27.9521	64.307	11.1227	17.6419	29.459		28.9832	45.9238
		41.8847	44.3473	39.3166	78.9674	42.9369	49.4906		47.5785	59.4701			47.7722	43.1818	42.2417	41.4576	28.9679	40.7242		40.5188	50.9034					35.5169	41.4627	45.9714	36.3739	11.4009	34.1452		31.2049	44.6868			26.7584	27.1377	60.4628	10.9953	17.5935	28.5895		28.1138	44.5462
		41.6083	41.4975	39.345	75.5873	42.174	48.0424		46.1303	57.66			47.995	42.4534	41.8945	38.2716	27.891	39.7011		39.4956	49.618					36.1174	41.832	48.0706	35.9441	11.4661	34.686		31.7458	45.4614			25.6735	26.9602	55.4802	10.6036	17.8901	27.3215		26.8458	42.5371
		41.8049	38.2588	37.2022	75.9047	41.2555	46.8852		44.9731	56.2136			49.5508	38.8063	41.8463	35.929	27.8212	38.7907		38.5853	48.4744					35.9354	41.621	47.2332	35.6843	10.9112	34.277		31.3368	44.8757			25.72	28.6385	54.0246	10.2468	16.7338	27.0727		26.597	42.1429
		41.7854	39.8325	35.2896	73.2991	40.8191	46.2051		44.293	55.3635			50.4204	38.3693	37.8133	37.6942	27.7647	38.4124		38.2069	47.999					34.6162	42.1899	46.3981	34.9028	11.2373	33.8688		30.9286	44.2911			24.4588	28.6934	50.4728	10.029	16.2434	25.9794		25.5037	40.4105
		41.6842	36.7008	34.4507	71.8592	41.0876	45.1565		43.2444	54.0528			51.7858	37.4757	35.0903	38.1522	27.6051	38.0218		37.8164	47.5084					34.7276	43.3163	45.1432	35.358	10.8639	33.8818		30.9416	44.3097			23.4938	29.0118	48.4138	9.05805	15.0023	24.9959		24.5202	38.8522
		42.7278	35.7012	32.3994	72.809	39.7785	44.6832		42.771	53.4611			49.1196	38.6849	34.2273	39.8763	24.5205	37.2857		37.0803	46.5836					34.1635	41.816	43.668	34.5199	10.6133	32.9561		30.0159	42.9841			23.1559	27.0411	46.2802	8.4324	15.0507	23.9921		23.5163	37.2615
		41.509	34.626	31.674	69.4212	39.8517	43.4164		41.5043	51.8777			50.1617	37.3834	33.1167	41.669	24.0851	37.2832		37.0777	46.5804					33.1445	42.1876	41.9244	33.7618	10.2835	32.2604		29.3201	41.9877			22.1297	28.542	44.694	9.17159	15.1839	23.9442		23.4685	37.1857
		40.4692	33.235	29.3657	71.6357	40.6909	43.0793		41.1672	51.4564			45.9576	38.8063	31.2739	40.9977	24.4009	36.2873		36.0818	45.3293					31.4068	40.3524	39.5545	32.871	10.4522	30.9274		27.9871	40.0788			21.248	27.2865	43.3068	9.48673	15.1264	23.2909		22.8151	36.1505
		40.3894	32.1181	27.3726	70.4929	39.0064	41.8759		39.9637	49.9522			46.4894	36.7279	28.1451	40.7824	22.4996	34.9289		34.7234	43.6227					33.0354	42.7152	38.4739	32.3083	10.9202	31.4906		28.5504	40.8854			19.8496	27.3517	41.901	9.31063	14.8721	22.657		22.1813	35.1462
		39.2115	30.8523	26.8255	71.2726	38.3106	41.2945		39.3824	49.2255			46.493	35.7566	27.1102	41.2952	23.0779	34.7466		34.5411	43.3937					32.0437	43.1924	40.4469	31.7769	10.8064	31.6533		28.713	41.1183			18.9116	28.0434	44.3207	9.21794	15.5926	23.2173		22.7415	36.0339
		38.6371	29.965	25.654	68.3876	38.6127	40.2513		38.3391	47.9216			45.4006	33.9355	25.6593	41.0799	24.1449	34.044		33.8386	42.5111					30.961	43.0272	40.3735	30.6594	11.213	31.2468		28.3066	40.5363			17.3687	27.8372	43.9848	8.96305	15.0719	22.6451		22.1694	35.1273
		37.7122	28.5375	23.724	68.027	40.0531	39.6108		37.6986	47.121			43.8555	34.4114	24.1052	41.3578	24.3477	33.6155		33.4101	41.9728					30.033	43.0662	40.3093	29.8798	11.369	30.9315		27.9912	40.0847			16.754	28.7429	42.834	8.60851	16.198	22.6275		22.1517	35.0994
		36.3805	27.8772	23.3629	67.7985	39.2322	38.9303		37.0181	46.2704			45.1599	32.1193	23.8095	39.4575	23.4369	32.7966		32.5912	40.944					29.155	44.4587	40.6304	29.5692	12.3624	31.2352		28.2949	40.5196			16.781	28.4767	43.4188	8.33276	16.0042	22.6027		22.1269	35.0601
		36.2928	26.9429	22.2702	64.5732	39.101	37.836		35.9239	44.9027			43.3812	29.73	21.6744	36.9427	23.4569	31.037		30.8316	38.7335					28.641	44.3463	41.0205	30.0342	12.0786	31.2241		28.2839	40.5038			16.5507	28.6177	42.5603	8.02456	16.2252	22.3957		21.9199	34.7321
		35.3018	26.3558	21.8902	64.6494	39.0461	37.4487		35.5365	44.4184			41.8074	29.4289	21.169	37.6688	22.0708	30.429		30.2235	37.9696					28.086	43.6076	40.0867	29.3563	12.4263	30.7126		27.7723	39.7712			15.603	27.3543	41.5837	8.10335	16.2494	21.7788		21.303	33.7546
		35.1967	25.8469	21.3415	61.6832	38.808	36.5753		34.6631	43.3267			40.2443	28.7442	19.2677	37.2089	21.2564	29.3443		29.1389	36.6069					27.8244	43.6168	39.3985	28.4048	12.4442	30.3377		27.3975	39.2344			15.2895	26.0832	40.0908	8.35129	15.8832	21.1396		20.6638	32.7418
		34.044	24.3776	20.0864	63.5219	39.6869	36.3433		34.4312	43.0369			41.4732	28.7879	18.8895	36.6237	21.9678	29.5484		29.343	36.8633					28.0564	43.2406	39.8573	27.9496	11.9469	30.2101		27.2699	39.0517			14.7727	25.8352	41.0239	8.19604	16.2222	21.21		20.7343	32.8534
		32.2079	24.1114	19.492	63.0165	38.5059	35.4667		33.5546	41.9412			37.5997	26.9328	19.1508	35.2949	22.6724	28.3301		28.1247	35.3328					26.164	41.5522	38.3454	27.8519	12.1821	29.2191		26.2789	37.6325			14.736	25.6473	38.063	8.43703	16.5219	20.681		20.2053	32.0152
		31.0475	23.0779	18.2227	61.9854	37.9291	34.4525		32.5404	40.6735			36.299	27.5835	18.4562	34.8957	22.1639	27.8797		27.6742	34.7669					26.7827	41.1713	38.2559	26.9884	12.4481	29.1293		26.189	37.5039			14.6846	23.7132	36.6696	7.93188	15.8862	19.7771		19.3013	30.5829
		30.0857	24.7664	18.1328	60.8172	37.4409	34.2486		32.3365	40.4186			37.1937	25.1214	18.1949	37.2989	22.3799	28.0378		27.8323	34.9655					26.189	40.1	35.9158	26.5117	12.9071	28.3247		25.3845	36.3517			14.2731	23.1233	34.7475	8.46484	15.5381	19.2294		18.7536	29.715
		30.0136	22.0575	17.2435	59.1208	37.5202	33.1911		31.279	39.0968			35.8714	25.3982	17.8786	36.4554	22.9782	27.7164		27.5109	34.5617					25.7887	38.6846	35.7759	25.2711	12.893	27.6827		24.7424	35.4322			14.3809	22.8179	35.2513	8.38374	15.6228	19.2913		18.8156	29.8132
		29.2153	22.6839	16.6538	57.3482	36.3148	32.4432		30.5311	38.1619			35.9145	25.1117	18.0677	36.7881	22.5827	27.6929		27.4875	34.5323					26.562	37.5789	33.422	24.5482	12.9403	27.0103		24.07	34.4694			14.3123	23.2643	34.1938	8.729	15.8256	19.265		18.7892	29.7715
		28.2535	22.1202	15.6305	57.851	38.3961	32.4502		30.5381	38.1707			33.9957	24.4075	17.1188	36.4417	22.0974	26.8122		26.6068	33.4259					26.0548	36.2047	32.7246	24.5931	12.3176	26.379		23.4387	33.5653			13.8151	22.5673	30.6606	7.97358	14.5179	17.9069		17.4312	27.6196
		28.2146	23.0779	15.0896	55.4384	39.1468	32.1935		30.2813	37.8498			34.9695	24.2278	17.9646	36.3987	22.5162	27.2154		27.0099	33.9323					26.3801	35.9868	30.5015	24.1086	11.8216	25.7597		22.8195	32.6785			14.0552	23.0711	29.7089	8.19372	15.7379	18.1533		17.6776	28.0101
		28.127	21.6243	14.4621	53.6151	38.2709	31.2199		29.3077	36.6328			33.8987	23.5043	18.0505	40.4947	23.2608	27.8418		27.6364	34.7193					26.1299	34.8811	28.5514	23.7628	12.4787	25.1608		22.2205	31.8208			15.2136	22.4969	27.6624	7.93651	15.5623	17.7743		17.2985	27.4095
		28.1873	22.7152	14.7018	52.6246	38.3838	31.3225		29.4104	36.7612			31.0456	24.5289	17.9749	40.9566	23.1079	27.5228		27.3173	34.3185					25.2906	33.7661	26.8377	24.1184	11.6272	24.328		21.3878	30.6282			14.7972	21.954	26.8786	8.77303	15.1264	17.5058		17.0301	26.9841
		27.3053	21.7104	14.3533	53.6608	37.6575	30.9375		29.0253	36.2799			32.5189	23.0915	17.1738	42.1836	24.936	27.9808		27.7753	34.8939					26.2072	34.0758	24.8119	23.966	10.947	24.0016		21.0614	30.1608			14.3221	22.0192	25.9331	8.62473	14.2213	17.0241		16.5483	26.2208
		27.0522	21.2589	14.2839	51.3676	36.7817	30.1489		28.2367	35.2942			31.8685	22.4068	16.4036	42.8236	25.7603	27.8526		27.6471	34.7328					25.957	33.4358	22.7999	24.5795	11.0455	23.5635		20.6233	29.5335			13.5262	21.9931	24.6392	8.0153	13.8792	16.4106		15.9348	25.2487
		26.7017	20.3638	13.7636	50.6082	36.8489	29.6572		27.7451	34.6796			31.3439	21.8337	15.4822	43.0056	25.3947	27.412		27.2066	34.1794					24.5127	32.259	22.3846	24.5033	10.9739	22.9267		19.9864	28.6215			13.171	22.2437	24.5646	8.50423	14.521	16.6009		16.1251	25.5502
		26.8945	20.8962	13.8203	51.205	36.6932	29.9018		27.9897	34.9854			31.0564	21.1393	15.1934	42.9038	24.9327	27.0451		26.8397	33.7185					24.9085	32.2911	21.6688	24.2552	11.5109	22.9269		19.9866	28.6218			14.5425	22.3925	23.1525	9.2527	15.529	16.9738		16.4981	26.1412
		26.9724	21.0945	13.9749	49.5492	36.7695	29.6721		27.76	34.6982			30.4599	20.8382	14.2892	38.9017	25.6806	26.0339		25.8285	32.4481					24.7561	32.9288	21.522	23.2275	10.9969	22.6863		19.746	28.2772			15.7817	21.3171	22.9535	9.2133	14.642	16.7815		16.3058	25.8365
		25.9054	21.0162	12.8759	45.9202	37.27	28.5975		26.6854	33.3551			29.9748	22.0183	13.3196	35.3223	24.9028	25.1076		24.9021	31.2843					24.3011	33.9657	20.6639	24.2278	11.9456	23.0208		20.0806	28.7563			15.5613	21.5703	24.3966	8.4857	14.5906	16.9209		16.4451	26.0573
		26.0495	20.4395	13.5491	47.1341	35.4878	28.532		26.6199	33.2732			28.4908	21.7123	14.2857	34.2753	25.0524	24.7633		24.5579	30.8518					24.4922	32.3576	19.4365	24.5463	11.5684	22.4802		19.54	27.9821			15.0176	21.4398	24.0794	9.02561	15.2051	16.9535		16.4777	26.1089
		25.3135	19.9749	12.715	44.9806	35.2498	27.6468		25.7346	32.1667			29.0945	21.7657	13.5774	33.287	25.0191	24.5488		24.3433	30.5823					24.0782	33.071	20.2143	23.5049	12.0044	22.5746		19.6343	28.1173			15.1646	21.0352	23.7746	8.71278	14.7752	16.6925		16.2167	25.6953
		25.9015	20.369	12.8175	42.7432	34.554	27.277		25.3649	31.7046			27.3051	22.1979	12.8589	30.3789	23.5965	23.2674		23.062	28.9726					23.4687	32.7017	19.6591	23.9094	11.9916	22.3461		19.4058	27.79			14.638	22.8153	24.5086	8.61546	15.8347	17.2824		16.8067	26.6301
		26.2169	19.8862	12.674	43.5864	34.4747	27.3676		25.4555	31.8178			27.5566	20.1243	13.0652	29.2712	23.8724	22.7779		22.5725	28.3576					23.1116	31.3895	18.2114	24.8452	12.4289	21.9973		19.0571	27.2906			14.5278	22.429	21.5539	8.95377	17.657	17.0243		16.5485	26.2211
		26.0319	20.3951	11.996	40.7878	31.5847	26.1591		24.247	30.3072			27.9231	22.9701	12.7007	28.3788	22.8685	22.9682		22.7628	28.5967					22.825	32.1305	18.1426	25.6814	12.0581	22.1675		19.2273	27.5343			15.4634	22.9197	22.0951	9.08817	17.3846	17.3902		16.9144	26.8009
		26.5284	19.5391	11.6397	41.382	31.4871	26.1153		24.2031	30.2524			30.1761	20.9256	12.0715	27.915	22.7622	22.7701		22.5646	28.3477					23.5528	32.6054	18.5762	24.9077	11.9648	22.3214		19.3811	27.7546			14.807	23.4705	23.3267	8.38605	16.8458	17.3672		16.8914	26.7644
		26.1877	18.9232	10.6857	38.6444	32.8817	25.4645		23.5524	29.439			28.7927	20.0369	11.2326	28.4727	24.2081	22.5486		22.3432	28.0695					22.6567	33.0252	18.0715	26.4472	12.5823	22.5566		19.6163	28.0915			14.469	24.3736	22.6549	8.64327	16.8397	17.3961		16.9203	26.8102
		26.1546	19.226	11.1982	36.5823	32.0028	25.0328		23.1206	28.8993			28.4549	22.4068	11.6555	26.6997	23.3804	22.5194		22.314	28.0329					22.5907	32.5824	17.3236	26.3534	12.6756	22.3052		19.3649	27.7314			14.2535	23.092	21.7094	9.18087	18.0808	17.2633		16.7876	26.5998
		27.2372	19.3329	11.05	36.0058	31.3498	24.9951		23.083	28.8523			30.5462	18.9297	12.2606	27.412	22.8386	22.3974		22.192	27.8796					22.3109	33.3119	18.0279	27.8734	13.0694	22.9187		19.9785	28.6101			14.3123	23.8933	21.896	8.94219	17.7418	17.3571		16.8814	26.7485
		26.8302	18.584	11.1083	34.8554	31.1331	24.5022		22.59	28.2362			30.539	20.6439	13.3746	26.0206	23.0314	22.7219		22.5165	28.2872					21.8947	34.2869	18.4913	28.9948	12.7754	23.2886		20.3484	29.1398			14.087	24.4884	24.7201	8.84255	16.9971	17.827		17.3513	27.4931
		27.0872	18.4613	11.0626	31.3381	31.9082	23.9715		22.0593	27.5728			31.3942	20.236	12.5529	24.224	22.4497	22.1714		21.9659	27.5956					21.7559	33.5711	17.9499	29.0534	13.3827	23.1426		20.2024	28.9307			13.3106	24.8617	24.2224	8.13579	16.0557	17.3172		16.8415	26.6853
		26.9198	19.1607	10.6637	30.9419	31.5451	23.8462		21.9341	27.4162			32.4075	21.3141	12.9036	22.7093	22.6957	22.406		22.2006	27.8904					21.6354	32.9196	17.8145	29.2332	12.6488	22.8503		19.9101	28.5121			13.46	24.1099	23.0281	8.7545	16.2404	17.1186		16.6428	26.3705
		27.7667	19.4608	11.5829	29.535	30.8615	23.8414		21.9293	27.4102			33.4315	20.3428	13.8628	21.995	21.9378	22.314		22.1086	27.7748					20.8848	31.9561	17.3006	29.7353	12.6373	22.5028		19.5626	28.0145			14.5229	25.3576	22.0951	8.07323	16.9275	17.3953		16.9195	26.8089
		27.8057	17.7984	11.8336	29.4918	29.7141	23.3287		21.4166	26.7694			33.5753	21.2704	15.3309	20.3139	23.4369	22.7855		22.58	28.3671					21.7036	31.0683	16.9634	31.2924	13.1513	22.8358		19.8956	28.4913			14.1286	24.6059	21.84	7.84614	16.204	16.9249		16.4492	26.0637
		27.7181	18.6675	11.4142	27.2519	29.2868	22.8677		20.9556	26.1932			34.3873	19.0656	16.2283	19.8638	23.2707	22.5632		22.3577	28.0878					22.2018	31.4813	16.8418	30.6633	13.2817	22.894		19.9537	28.5746			14.8486	24.3553	21.9706	7.74418	17.0728	17.1983		16.7225	26.4968
		27.794	18.8345	11.1493	25.1898	28.4781	22.2892		20.377	25.47			35.9684	21.6589	15.3722	18.7365	22.0076	22.7487		22.5433	28.3209					22.2381	31.7405	16.9129	31.3041	12.4864	22.9364		19.9962	28.6354			14.6282	23.8568	23.4511	6.95401	17.3513	17.2483		16.7725	26.576
		27.2605	18.5552	11.6949	24.3924	28.7406	22.1287		20.2166	25.2695			34.8329	19.4153	15.5578	17.5115	23.4934	22.1622		21.9567	27.5841					22.0152	30.6829	16.3623	30.8215	12.8124	22.5389		19.5987	28.0661			14.5156	23.5096	23.0343	6.62496	17.9355	17.124		16.6482	26.3791
		26.8867	18.4326	11.6838	24.1004	28.7223	21.9651		20.053	25.065			34.6676	18.7743	16.4346	17.0476	22.8486	21.9545		21.7491	27.3232					22.0471	30.0773	15.5066	28.44	12.5158	21.7173		18.7771	26.8897			14.4837	23.1598	22.3936	6.3608	18.5833	16.9963		16.5205	26.1767
		27.0152	19.881	11.411	23.2979	28.3256	21.9861		20.074	25.0912			36.8775	20.6877	16.0461	17.2923	22.1705	22.6148		22.4093	28.1527					22.2996	30.3251	15.5433	28.5259	12.8661	21.912		18.9718	27.1684			13.656	23.3191	22.1572	5.75136	18.4017	16.6571		16.1813	25.6392
		26.2792	19.834	11.8557	21.0377	27.9899	21.3993		19.4872	24.3577			36.8559	18.9637	16.2902	16.8108	24.1316	22.6104		22.405	28.1472					22.7567	29.8318	16.3784	27.3967	12.6501	21.8027		18.8625	27.012			14.4641	23.6375	23.2396	5.52196	18.3412	17.0409		16.5651	26.2474
		25.9579	18.6127	12.2247	21.2535	27.0835	21.0265		19.1143	23.8917			39.0011	19.3425	16.2799	15.7697	21.9844	22.4755		22.2701	27.9777					22.6703	29.4717	15.8232	25.8865	12.5197	21.2743		18.334	26.2551			14.5817	22.6378	20.2103	4.98668	18.6015	16.2036		15.7278	24.9207
		26.1429	19.941	11.9803	21.1519	27.6572	21.3747		19.4625	24.327			37.3015	20.8382	16.5996	15.6973	21.4293	22.3732		22.1677	27.8491					22.3473	29.552	15.8346	26.1502	12.255	21.2278		18.2876	26.1887			14.3784	23.1024	19.8184	4.74337	20.0272	16.414		15.9382	25.254
		25.9424	18.5892	11.7091	19.8593	27.3582	20.6916		18.7795	23.4732			38.4693	20.4157	15.1796	15.3724	20.8941	22.0662		21.8608	27.4635					22.3246	29.1138	17.0322	23.669	11.6937	20.7667		17.8264	25.5282			13.6217	22.8362	18.8604	4.57189	19.7124	15.9205		15.4448	24.4722
		25.3758	18.4221	11.7311	18.8054	26.5281	20.1725		18.2604	22.8243			37.1757	18.7646	14.547	15.4957	21.539	21.5044		21.299	26.7577					22.9728	28.6275	17.2433	23.208	11.4751	20.7053		17.7651	25.4404			13.5874	22.7944	19.1901	3.99722	18.6196	15.6378		15.162	24.0241
		25.6523	19.1163	11.5183	19.3082	27.5901	20.637		18.7249	23.405			36.5181	19.4833	14.3648	14.9654	21.2166	21.3096		21.1042	26.513					23.5506	29.6208	16.789	22.8602	11.6055	20.8852		17.945	25.698			13.5188	21.8287	19.4327	4.06442	17.5995	15.2888		14.8131	23.4713
		23.9836	19.0198	11.0011	18.6048	27.6695	20.0557		18.1436	22.6784			37.1505	21.6783	13.6221	16.1631	21.3163	21.9861		21.7806	27.3628					22.7681	28.4462	16.6032	22.448	11.4111	20.3353		17.3951	24.9106			13.2813	21.184	19.6504	3.15838	17.5299	14.9608		14.485	22.9515
		23.5358	17.7358	11.3543	20.1793	27.7854	20.1181		18.206	22.7563			34.0927	19.4833	13.4949	14.6698	22.3334	20.8148		20.6094	25.8914					22.8113	27.5263	16.3807	20.6408	11.1068	19.6932		16.753	23.991			12.2257	22.6143	19.1279	2.64165	17.3059	14.7831		14.3073	22.6699
		24.5249	18.0594	11.4741	19.0619	28.3591	20.2959		18.3838	22.9785			36.0295	19.9689	13.8284	15.3783	22.2304	21.4871		21.2816	26.7359					21.6854	26.767	16.1673	19.4764	11.282	19.0756		16.1354	23.1066			12.6004	21.1135	19.3394	2.74129	15.9891	14.3567		13.881	21.9944
		24.1784	19.4243	11.3511	18.2899	27.4528	20.1393		18.2271	22.7828			34.549	20.979	13.1511	15.1063	23.0779	21.3727		21.1672	26.5922					21.9857	27.134	15.4263	18.4488	11.071	18.8132		15.8729	22.7307			12.189	20.3069	18.1077	2.69958	15.8892	13.8385		13.3627	21.1732
		23.6682	19.1685	10.6747	18.7775	28.0448	20.0667		18.1546	22.6921			34.5239	20.9207	14.3957	15.6464	22.4098	21.5793		21.3739	26.8518					22.0425	27.368	15.5203	17.6673	10.9611	18.7119		15.7716	22.5857			12.4559	19.6179	20.4404	2.19905	15.4927	14.0412		13.5654	21.4944
		22.1534	18.6936	11.4725	18.4143	28.8443	19.9156		18.0035	22.5033			35.7743	20.0272	13.9694	15.2413	22.1207	21.4266		21.2211	26.6599					21.019	28.1641	15.2703	15.9637	10.2464	18.1327		15.1924	21.7562			12.5	20.5471	20.2538	2.2454	14.8479	14.0788		13.6031	21.554
		21.507	17.8036	12.2625	17.8785	27.8861	19.4675		17.5554	21.9432			35.8282	22.6641	13.8147	15.4781	21.5988	21.8768		21.6713	27.2255					21.2214	27.6961	15.2152	15.1978	10.2208	17.9103		14.97	21.4377			12.6151	20.3905	20.204	2.23613	14.9962	14.0884		13.6126	21.5692
		20.7457	17.788	12.1301	17.6854	28.8108	19.432		17.5199	21.8987			35.1958	22.2416	14.4026	15.6934	21.7151	21.8497		21.6443	27.1915					20.2297	27.1524	16.4931	14.6332	9.95742	17.6932		14.7529	21.1268			11.6796	20.6306	20.5275	2.03685	13.7733	13.7296		13.2538	21.0006
		21.0553	17.9524	11.8368	18.2213	28.707	19.5546		17.6424	22.0519			34.3981	19.8718	14.8186	15.7932	20.6315	21.1027		20.8972	26.253					19.7657	26.1407	17.6425	12.9139	10.0137	17.2953		14.3551	20.5571			11.9906	20.3618	18.3379	1.5873	14.3514	13.3258		12.85	20.3609
		20.072	19.4634	12.3713	18.3711	28.4903	19.7536		17.8415	22.3008			33.7082	21.4307	15.5235	15.9811	20.0332	21.3353		21.1299	26.5453					20.0364	27.0377	16.6605	11.943	9.47029	17.0296		14.0893	20.1766			12.3016	19.2107	17.9336	1.17948	13.8187	12.8888		12.413	19.6684
		18.8902	18.3282	12.7734	17.6372	27.8983	19.1055		17.1933	21.4906			33.2447	20.1875	15.0902	17.2218	19.1458	20.978		20.7725	26.0964					19.8544	26.4711	17.7388	11.7339	9.10334	16.9803		14.0401	20.106			12.8233	20.3957	17.0627	1.19106	13.6976	13.0341		12.5583	19.8986
		19.229	18.5813	12.8254	18.8003	26.5647	19.2002		17.288	21.6089			34.1035	20.6779	14.5367	16.1043	19.6044	21.0054		20.7999	26.1308					19.5542	26.0535	18.8836	10.548	9.18134	16.8441		13.9039	19.911			12.4461	20.9934	17.1249	1.18179	14.9659	13.3424		12.8667	20.3872
		19.1044	19.6357	12.9657	17.6728	26.7723	19.2302		17.318	21.6465			33.004	21.1101	14.7155	16.5408	20.3291	21.1399		20.9344	26.2998					19.6816	25.4754	18.3743	9.57898	9.03174	16.4284		13.4882	19.3157			12.8355	20.1008	19.8557	0.899086	14.3696	13.6121		13.1364	20.8145
		19.3283	17.4644	13.2511	19.5444	27.9166	19.501		17.5888	21.9849			32.8099	21.3044	15.7676	16.9576	19.4682	21.2615		21.0561	26.4526					20.6391	25.0097	19.7692	8.91668	9.20563	16.7081		13.7678	19.7162			12.7694	19.4587	19.3643	0.82262	14.6693	13.4168		12.9411	20.5051
		19.8734	18.2081	13.8881	18.681	27.4192	19.614		17.7018	22.1262			32.0697	19.2842	16.2489	16.347	19.2887	20.6477		20.4423	25.6814					21.9288	24.9111	20.0812	8.55719	9.09056	16.9138		13.9735	20.0107			12.4241	21.5389	19.4327	0.301244	14.9538	13.7302		13.2544	21.0016
		20.7788	18.7823	13.6832	18.8917	26.6838	19.764		17.8518	22.3137			31.7535	21.4161	16.9297	16.0809	19.6576	21.1676		20.9621	26.3345					21.2328	25.0235	20.0239	7.97694	9.31047	16.7135		13.7733	19.7239			12.6641	20.6541	19.4887	0.551502	15.2898	13.7296		13.2539	21.0007
		21.1819	18.5135	14.1152	21.2688	27.3887	20.4936		18.5815	23.2257			31.5559	20.9742	17.3629	15.9263	17.4738	20.6586		20.4532	25.6951					20.9303	24.2642	21.171	7.8988	9.50865	16.7546		13.8143	19.7827			12.3531	20.9491	20.9505	0.454182	15.2414	13.9896		13.5139	21.4127
		21.2169	18.3804	14.347	19.8669	26.6105	20.0843		18.1722	22.7141			32.7273	22.0474	19.2023	16.3353	18.4909	21.7606		21.5552	27.0796					21.5057	24.8125	22.0405	7.29901	9.80016	17.0916		14.1513	20.2653			12.091	21.5416	20.9754	0.560772	14.5089	13.9355		13.4597	21.3269
		21.692	18.1194	14.9036	20.9335	25.7072	20.2711		18.359	22.9476			32.2566	19.0074	20.5089	15.9497	17.2079	20.9861		20.7806	26.1065					21.6877	24.7964	22.5039	6.7383	9.48947	17.0432		14.1029	20.196			12.6396	21.4711	21.529	0.611752	14.6693	14.1841		13.7084	21.7209
		21.3045	18.644	15.334	21.2027	26.6105	20.6192		18.707	23.3826			31.6852	21.6492	21.0211	16.4312	17.1514	21.5876		21.3822	26.8622					21.3943	25.1795	23.3275	5.82983	9.29385	17.005		14.0648	20.1414			11.5914	22.0218	22.3128	0.43796	15.0204	14.2769		13.8011	21.8678
		21.9529	18.4039	15.8276	20.6567	25.2281	20.4138		18.5017	23.126			31.466	20.202	20.5054	17.1122	17.8395	21.425		21.2196	26.658					21.1236	25.9388	23.3344	6.71681	9.45878	17.3145		14.3742	20.5846			11.4004	22.2776	23.8243	0.431008	14.2364	14.434		13.9582	22.1167
		22.9868	19.5652	16.165	22.7773	25.1793	21.3347		19.4226	24.277			32.8207	20.5031	22.1798	17.3568	17.6533	22.1028		21.8973	27.5094					21.2601	25.9434	24.0869	6.70704	9.91139	17.5818		14.6415	20.9673			10.6754	22.8127	25.1306	0.697488	14.2001	14.7033		14.2275	22.5435
		22.6811	19.1529	15.7519	22.2109	24.5842	20.8762		18.9641	23.7039			33.507	22.4893	22.4102	17.1925	16.6096	22.4417		22.2363	27.9352					21.7787	25.8563	24.5618	6.17173	10.0661	17.6869		14.7467	21.1179			9.68603	23.3426	25.3359	0.500522	12.6078	14.2946		13.8188	21.8959
		23.8843	19.012	15.5579	22.6122	25.518	21.3169		19.4048	24.2547			31.89	22.9701	22.9156	17.4449	18.5175	22.7476		22.5422	28.3196					21.7082	27.2579	25.3372	6.55661	10.0047	18.1729		15.2327	21.8139			10.1807	25.0914	22.7793	0.451862	13.5917	14.419		13.9432	22.093
		23.1542	18.37	15.621	22.4014	26.7082	21.2509		19.3388	24.1723			32.6949	21.5521	21.726	17.212	18.1851	22.274		22.0686	27.7246					21.433	27.8154	24.1901	5.97636	10.3384	17.9507		15.0104	21.4956			9.8844	24.5171	21.0873	0.134403	12.4595	13.6166		13.1408	20.8216
		22.5662	18.336	15.7834	23.2547	24.7978	20.9476		19.0355	23.7932			31.5056	20.7411	21.2859	17.0457	19.4316	22.002		21.7965	27.3828					21.3988	26.5078	23.1463	6.47651	10.1505	17.536		14.5957	20.9017			8.97336	24.8486	21.8462	0.340633	12.2204	13.6458		13.1701	20.868
		23.0588	19.2808	16.1839	21.3399	25.7011	21.1129		19.2008	23.9998			32.0266	21.3967	20.9936	17.6856	19.1125	22.243		22.0376	27.6856					20.9348	27.4277	23.9814	6.17369	10.0188	17.7073		14.767	21.1471			8.4566	26.3025	20.7203	0.574675	12.0993	13.6307		13.1549	20.8439
		22.243	18.3308	16.6286	22.7341	25.5058	21.0885		19.1763	23.9692			32.6985	23.8782	19.5255	18.0066	18.9231	22.6064		22.4009	28.1421					19.7498	28.5449	22.3387	6.7637	10.5123	17.5819		14.6416	20.9675			8.07455	26.3599	19.5384	0.637238	11.4273	13.2075		12.7317	20.1734
		21.0495	18.4691	15.908	22.3074	27.1842	20.9836		19.0715	23.8382			31.1139	20.2894	19.9931	17.7209	19.5114	21.7257		21.5203	27.0358					20.0591	28.5242	22.0519	7.01768	9.84235	17.4991		14.5588	20.8489			8.01087	26.1171	19.3207	0.354543	11.0216	12.965		12.4892	19.7891
		20.6133	18.5813	15.1527	21.7157	26.5312	20.5189		18.6067	23.2572			31.5918	21.7754	20.3473	17.1514	20.2028	22.2137		22.0083	27.6488					19.7748	27.6571	22.4764	7.0548	10.8614	17.5649		14.6246	20.9431			7.52841	26.1459	18.7298	0.127452	11.8269	12.8717		12.3959	19.6413
		20	18.1742	15.2915	22.9423	26.8913	20.6599		18.7477	23.4335			30.0647	20.8722	20.2441	16.9028	20.0166	21.6201		21.4146	26.903					19.9545	27.4575	22.7425	6.62499	11.1861	17.5931		14.6529	20.9836			7.38636	26.0754	17.9896	0.433328	12.6563	12.9082		12.4324	19.6991
		20.736	17.9602	15.6052	22.8153	25.8232	20.588		18.6759	23.3437			29.3424	20.5128	19.3743	17.6289	18.84	21.1397		20.9342	26.2995					19.0902	27.4598	22.5337	6.21862	10.6964	17.1998		14.2595	20.4203			6.57082	25.7282	17.8963	0.493571	13.1315	12.7641		12.2883	19.4708
		20.9385	19.1085	15.364	23.4705	25.8262	20.9416		19.0294	23.7856			31.042	21.2898	19.0029	18.9479	19.5413	21.9648		21.7594	27.3361					19.1925	27.4093	21.99	5.83765	10.5225	16.9904		14.0502	20.1205			6.32102	26.5061	18.4001	0.206237	13.7006	13.0268		12.551	19.8871
		21.1079	18.9806	14.5031	23.4248	24.9474	20.5928		18.6806	23.3496			32.332	20.0466	17.9887	18.0966	19.1391	21.5206		21.3152	26.778					18.8832	26.7074	21.2146	5.78685	11.1145	16.7413		13.8011	19.7637			6.32102	26.5739	16.957	0.303563	13.6582	12.7627		12.287	19.4687
		21.102	18.5135	13.9134	20.8091	25.4722	19.962		18.0499	22.5613			31.2361	22.5233	17.2254	17.2238	18.6173	21.3652		21.1597	26.5828					18.7103	28.343	21.7078	6.17955	11.2718	17.2425		14.3023	20.4815			5.96836	25.8065	18.114	0.417105	13.1679	12.6948		12.219	19.361
		21.2344	18.323	13.3457	21.2789	24.7215	19.7807		17.8686	22.3346			32.9968	22.7321	16.6409	16.9968	17.8527	21.4439		21.2384	26.6816					18.8445	28.4462	21.5518	6.32216	11.5543	17.3438		14.4036	20.6266			5.86305	26.4408	16.0861	0.477356	14.1547	12.6044		12.1286	19.2178
		21.2325	19.1137	13.1076	20.8548	25.5638	19.9745		18.0624	22.5768			32.1236	19.6047	15.9085	16.0691	16.9486	20.1309		19.9255	25.0322					19.163	28.0631	21.1939	6.5019	11.6515	17.3147		14.3744	20.5848			5.97326	27.1769	15.4454	0.512113	14.306	12.6827		12.207	19.3419
		21.5343	18.2186	13.6485	20.4561	25.2891	19.8293		17.9172	22.3954			31.0349	19.2356	15.2828	15.801	16.9021	19.6513		19.4458	24.4296					18.9082	26.8748	21.0402	6.52144	11.6912	17.0072		14.0669	20.1445			5.22874	26.5687	15.7315	0.433328	14.0124	12.3949		11.9192	18.8859
		21.4622	18.8032	12.4107	19.9025	24.5354	19.4228		17.5107	21.8872			32.6734	20.6634	14.1688	14.1004	16.8323	19.6876		19.4822	24.4753					18.8195	27.9851	20.5745	6.64257	11.8164	17.1676		14.2274	20.3743			5.481	26.2268	15.3459	0.275751	14.4453	12.3549		11.8792	18.8225
		21.4973	19.4165	12.335	20.2758	24.4042	19.5857		17.6736	22.0909			33.8987	23.5577	14.4714	14.1767	16.4534	20.5116		20.3061	25.5104					19.5269	27.2487	20.2074	5.85719	12.5414	17.0763		14.1361	20.2435			5.3414	26.2294	13.6788	0.349904	15.6349	12.2469		11.7711	18.6513
		22.6421	19.3799	12.3981	18.9095	24.3584	19.5376		17.6255	22.0308			32.8854	21.1684	13.0961	14.2354	16.6694	19.6109		19.4055	24.379					18.1758	26.9368	20.6777	6.16196	12.7792	16.9463		14.006	20.0573			4.41811	26.4251	14.8482	0.419425	14.5391	12.13		11.6542	18.4661
		22.8213	19.3695	11.8478	18.7292	25.0603	19.5656		17.6535	22.0657			34.1538	21.4549	12.5082	13.5367	16.2207	19.5749		19.3694	24.3336					16.8884	27.6135	18.8676	6.21471	12.1144	16.3397		13.3995	19.1886			4.2834	25.6029	13.9276	0.493571	15.98	12.0575		11.5817	18.3512
		22.7648	19.2181	11.9093	19.3438	25.3685	19.7209		17.8088	22.2598			34.4125	22.3728	13.6497	12.8381	17.4339	20.1414		19.9359	25.0454					14.9551	28.2879	17.5805	6.43352	12.6603	15.9835		13.0432	18.6785			3.86462	27.2265	12.9199	0.393932	15.5986	12.0007		11.5249	18.2612
		22.3988	19.2599	11.8793	18.9171	25.3014	19.5513		17.6392	22.0478			32.5512	20.6585	12.9448	12.8831	17.8627	19.3801		19.1746	24.0889					13.1991	29.3868	16.8624	6.33389	13.0745	15.7714		12.8311	18.3747			3.14459	27.8216	13.2371	0.227091	14.8116	11.8484		11.3726	18.0199
		23.6643	19.4008	11.944	18.1984	26.8638	20.0143		18.1021	22.6265			34.0783	21.1684	12.4428	12.7363	18.6006	19.8053		19.5999	24.6231					11.9686	28.8959	16.4174	6.76566	12.9505	15.3996		12.4594	17.8424			3.00255	27.1612	11.9868	0.352223	15.0961	11.5198		11.044	17.4992
		23.31	19.9175	11.7185	18.267	26.2748	19.8976		17.9854	22.4807			32.0805	22.0814	10.9988	12.1512	18.0123	19.0648		18.8594	23.6929					11.3841	28.4302	16.89	6.48042	13.2254	15.282		12.3418	17.674			2.82622	28.2914	11.1906	0.567724	14.7147	11.5181		11.0424	17.4966
		21.9529	20.6117	12.8144	18.4879	24.1905	19.6115		17.6994	22.1231			32.0805	21.8386	10.1977	11.9222	17.5237	18.7125		18.5071	23.2503					10.1763	28.6642	16.1719	7.40647	13.0119	15.0861		12.1459	17.3935			2.43682	29.6852	10.4317	0.428689	14.2546	11.4474		10.9716	17.3845
		23.2886	19.8914	12.1521	17.9826	23.6229	19.3875		17.4754	21.8432			33.2016	22.9021	9.19718	11.2901	17.3974	18.7977		18.5922	23.3572					8.69783	28.7215	16.0388	7.23064	12.4238	14.6225		11.6823	16.7295			1.9421	29.7505	8.38518	0.354543	15.6137	11.2092		10.7334	17.0071
		22.2917	20.9197	12.4391	17.6829	23.4368	19.354		17.4419	21.8013			32.9429	23.4654	8.11071	11.3351	16.6196	18.4947		18.2893	22.9767					7.38542	28.2558	15.2634	7.4768	12.3125	14.1388		11.1985	16.0368			1.76333	29.573	8.29187	0.266487	15.3413	11.0472		10.5714	16.7504
		22.611	19.8314	11.9487	17.6296	24.4377	19.2917		17.3795	21.7234			32.7884	26.6851	6.98298	11.2216	15.998	18.7352		18.5298	23.2788					7.22393	28.1342	13.7905	7.5315	11.8522	13.7065		10.7662	15.4177			1.57474	28.9648	6.28889	0.658099	15.1445	10.5262		10.0505	15.9249
		22.5545	20.5256	11.3417	18.7622	23.7603	19.3889		17.4767	21.8448			31.2217	25.0534	6.49132	10.8908	16.8788	18.1072		17.9018	22.4898					6.15945	27.8681	11.3678	7.77376	11.8497	13.0038		10.0635	14.4114			1.2833	27.6284	4.09928	0.621023	14.6209	9.65058		9.17481	14.5375
		22.6421	20.8962	11.3385	18.1197	22.9363	19.1866		17.2744	21.592			29.7089	25.0874	6.27471	11.0865	15.9947	17.6305		17.425	21.8909					5.21551	26.6546	9.33972	8.43216	12.0849	12.3454		9.40514	13.4686			1.06289	27.2395	3.29062	0.266487	15.1415	9.40021		8.92444	14.1408
		21.4467	19.7636	10.0834	16.9744	23.7908	18.4118		16.4996	20.6235			30.9055	25.8304	5.39453	9.52092	15.7487	17.48		17.2746	21.7019					4.7879	27.2373	7.72919	7.89099	11.5684	11.8428		8.90251	12.7488			0.947785	26.7984	3.61408	0.586266	14.2092	9.23114		8.75537	13.8729
		21.4408	21.747	9.19412	18.361	22.9516	18.7389		16.8267	21.0324			30.7043	28.3897	5.01977	10.3644	15.6822	18.0321		17.8266	22.3954					3.70522	26.5536	7.08682	7.6116	11.7103	11.3335		8.39328	12.0196			0.778799	26.5374	2.73079	0.275751	13.9579	8.85613		8.38036	13.2787
		19.6846	21.8461	9.22092	17.4315	24.2302	18.4827		16.5705	20.7121			30.1078	28.4237	4.29775	9.51897	16.8788	17.8454		17.64	22.1609					3.27988	25.9251	6.53391	7.36935	11.6873	10.9591		8.01887	11.4834			0.791049	26.8193	2.2518	0.145987	13.7067	8.74296		8.26719	13.0993
		19.5755	21.0763	8.53661	16.2684	24.5842	18.0082		16.0961	20.1191			29.7664	28.6665	3.40726	10.3429	16.4999	17.7366		17.5311	22.0242					3.2071	25.7966	5.76535	6.71095	11.6208	10.6202		7.67993	10.998			0.854719	25.3837	1.95323	0.22941	13.8611	8.45642		7.98066	12.6453
		19.521	21.8644	7.60158	15.9738	24.1265	17.8175		15.9053	19.8807			29.1017	28.3897	3.02561	9.81839	16.0645	17.28		17.0745	21.4506					3.07972	26.026	5.6644	6.45306	11.6336	10.5714		7.63112	10.9281			0.690637	25.7648	2.48197	0.345272	12.4958	8.3557		7.87993	12.4857
		18.8474	22.2193	6.81478	15.3364	23.1377	17.2711		15.359	19.1978			28.0381	30.0068	2.72993	9.72836	15.0673	17.1141		16.9087	21.2422					2.39509	26.5101	5.14132	6.48237	12.1438	10.5345		7.59428	10.8753			0.431037	25.9005	1.2752	0.3893	11.1367	7.82654		7.35078	11.6473
		19.8111	22.3916	5.84507	16.4588	21.676	17.2365		15.3244	19.1545			27.359	26.7725	2.20389	10.0395	15.3033	16.3356		16.1302	20.2642					2.33595	25.2483	4.56777	7.00987	12.8367	10.3997		7.45949	10.6823			0.700427	25.248	1.37473	0.565404	10.3405	7.64582		7.17005	11.3609
		19.3906	20.9849	4.9132	15.7021	21.4471	16.4876		14.5754	18.2184			29.1771	31.3131	2.10073	9.29195	14.7382	17.3242		17.1188	21.5062					2.52246	25.0029	4.25117	6.28505	12.7383	10.16		7.21972	10.339			0.413892	24.953	1.63598	0.753099	9.91071	7.53334		7.05757	11.1827
		19.5989	21.2694	4.56474	15.1713	21.795	16.4799		14.5677	18.2088			28.1171	29.7834	1.92882	10.1374	13.884	16.7701		16.5647	20.8101					2.37462	24.973	3.87263	6.76174	12.4468	10.0858		7.14552	10.2327			0.435932	24.9661	1.25654	0.3893	10.1226	7.43409		6.95832	11.0254
		18.9272	21.9192	3.24341	15.1764	21.5142	16.1561		14.2439	17.804			28.3363	30.677	1.41654	9.70097	13.9139	16.8089		16.6035	20.8588					1.82191	25.074	3.91392	7.23845	13.2548	10.2606		7.32037	10.4831			0.668596	24.3971	1.05126	0.537599	8.54245	7.03939		6.56363	10.4001
		18.1425	21.7887	3.04631	15.4278	20.6781	15.8167		13.9045	17.3798			28.189	31.5462	1.23087	9.9456	13.4486	16.8721		16.6666	20.9381					1.61038	23.6975	4.01487	7.32246	14.7316	10.2754		7.33512	10.5042			0.751863	23.5357	1.53645	0.505161	8.11563	6.88896		6.4132	10.1617
		19.4217	22.5325	2.5039	14.9224	21.1114	16.0984		14.1863	17.7319			27.4703	32.566	0.832038	9.91819	13.6746	16.8922		16.6868	20.9635					1.51257	23.3718	3.97128	7.07825	14.8198	10.1507		7.21049	10.3257			0.401649	22.0062	1.4867	0.560772	7.14091	6.31924		5.84347	9.25897
		19.815	23.1667	2.25004	15.8951	21.2579	16.4769		14.5648	18.2051			26.8092	34.3871	0.732338	9.58746	13.4818	16.9996		16.7941	21.0983					1.56034	23.1906	3.56061	8.09026	14.5372	10.1878		7.24756	10.3788			0.602467	20.213	1.84127	0.542238	5.68791	5.77737		5.30161	8.40039
		20.697	22.3237	1.95519	15.5167	20.0403	16.1066		14.1944	17.7422			26.5038	30.4633	0.783909	9.4583	13.8275	16.2073		16.0019	20.1031					1.27147	22.3578	3.34496	8.21139	13.9363	9.82439		6.88415	9.85841			0.634306	19.8267	1.07615	0.787863	4.53762	5.37252		4.89676	7.7589
		20.3037	22.4281	1.82117	14.9224	19.8145	15.858		13.9458	17.4314			26.1983	32.3087	1.04177	9.52288	13.2624	16.4668		16.2614	20.429					1.05539	22.2202	3.36331	7.88121	12.2742	9.35885		6.41861	9.19174			0.543692	18.8635	0.821104	0.528335	3.32375	4.81608		4.34032	6.87723
		22.0833	24.5237	1.76913	13.9117	19.2438	16.3063		14.3942	17.9918			24.8545	34.7416	0.519171	9.22932	13.2392	16.5168		16.3113	20.4918					1.42386	22.0871	3.15683	7.39083	10.2975	8.87124		5.93099	8.49345			0.622063	17.7725	1.95946	0.878232	2.97564	4.84158		4.36581	6.91762
		23.4248	22.2532	0.969709	14.5999	20.1715	16.2838		14.3717	17.9637			25.2318	32.7215	0.471032	9.21562	12.9001	16.108		15.9026	19.9782					1.20323	21.5595	3.67074	7.00791	8.57274	8.40282		5.46258	7.82266			0.457973	16.7023	1.59243	0.81335	2.458	4.40482		3.92905	6.22558
		24.8734	23.8347	0.942907	14.1326	21.0412	16.965		15.0528	18.8151			26.5792	33.8335	0.677326	9.24303	13.3721	16.741		16.5356	20.7735					1.00762	21.454	3.62485	6.62499	7.05637	7.95356		5.01332	7.17929			0.614716	16.0133	1.06371	0.484307	2.15529	4.06626		3.59049	5.68913
		26.2383	24.8604	1.05328	13.6704	21.6058	17.4856		15.5735	19.4659			24.991	35.7323	0.807979	9.33892	12.3949	16.653		16.4476	20.6629					0.968955	21.2613	3.62485	6.40226	6.68431	7.78833		4.84809	6.94268			0.399198	14.9353	0.864652	0.488939	1.88891	3.71539		3.23963	5.13318
		29.2562	24.3724	0.903488	14.2037	22.5426	18.2557		16.3435	20.4284			25.318	37.5728	0.948946	8.59916	12.6043	17.0086		16.8032	21.1097					1.13955	21.5182	3.52391	6.68555	5.48758	7.67096		4.73071	6.7746			0.59512	14.7004	0.603385	0.271119	1.57409	3.54881		3.07305	4.86924
		31.361	26.8568	1.35129	13.4012	21.499	18.8939		16.9817	21.2261			23.0075	36.0577	0.68764	8.40933	13.1793	16.2683		16.0629	20.1796					0.823381	20.2335	3.05589	6.81254	4.43149	7.07137		4.13113	5.91596			0.590224	14.1627	0.640706	0.289654	1.43485	3.42362		2.94785	4.67087
		31.8692	25.6851	1.03751	11.9562	22.7044	18.6505		16.7383	20.9219			22.023	37.1601	0.622313	7.46996	13.5217	16.1594		15.954	20.0428					0.791541	20.2634	3.27383	7.37521	3.36773	7.01433		4.07409	5.83428			0.350214	13.424	1.14456	0.597849	1.02619	3.30856		2.83279	4.48856
		33.2418	27.0891	0.603904	13.1498	22.6372	19.3444		17.4322	21.7892			20.3593	36.7133	0.512288	7.4406	13.6646	15.738		15.5326	19.5134					0.807465	19.7495	3.45278	6.7891	2.94836	6.74944		3.8092	5.45494			0.533893	13.5075	0.951728	0.458814	0.771914	3.24477		2.76901	4.38749
		32.2703	25.5937	0.936599	12.4184	21.383	18.5204		16.6083	20.7593			17.6824	39.6125	0.495101	6.73608	12.9533	15.4959		15.2904	19.2092					1.09633	18.8158	3.10636	6.75588	2.55968	6.46681		3.52657	5.05021			0.220414	13.0116	1.44938	0.166841	1.2956	3.22876		2.753	4.36212
		30.9307	27.4988	0.81992	12.4057	22.3992	18.8109		16.8987	21.1224			15.3216	36.5433	0.477904	7.67349	12.5544	14.5141		14.3087	17.9759					0.830204	19.543	3.24402	6.64648	2.31547	6.51584		3.5756	5.12041			0.558385	11.8657	1.20056	0.600168	1.20479	3.08593		2.61016	4.1358
		29.1316	26.6689	0.886141	11.913	21.3342	17.9868		16.0746	20.0923			13.6112	39.865	0.68764	6.70672	12.355	14.6451		14.4397	18.1404					0.727854	18.8525	2.70946	6.77933	1.56624	6.12708		3.18684	4.56369			0.48736	11.8736	0.317249	0.282702	1.09279	2.81073		2.33497	3.69975
		25.1791	27.8825	0.408382	10.8007	21.4532	17.1448		15.2326	19.0399			11.4337	40.5594	0.68764	7.15488	12.0824	14.3836		14.1782	17.8119					0.548164	18.2469	2.75535	7.18179	1.3834	6.02312		3.08288	4.41482			0.494707	10.3388	0.665593	0.405515	1.10792	2.60251		2.12674	3.36982
		22.5818	28.4957	0.523487	10.7296	20.6811	16.6024		14.6902	18.3619			10.0144	38.5344	0.46759	5.76735	13.5782	13.6724		13.4669	16.9184					0.812011	18.7952	3.4482	6.98837	1.5266	6.31407		3.37383	4.83147			0.144494	9.7985	1.05126	0.512113	0.774935	2.45626		1.98049	3.13809
		19.4256	27.6815	0.457261	9.59189	20.5163	15.5345		13.6224	17.0271			8.91484	42.6913	0.649814	6.26639	13.3223	14.3689		14.1635	17.7935					0.598204	19.4696	2.99394	6.79886	1.30285	6.2327		3.29245	4.71494			0.301237	9.26081	0.976616	0.282702	0.811268	2.32653		1.85076	2.93253
		17.9147	28.0834	0.383153	9.89156	19.5032	15.1552		13.2431	16.553			8.38303	42.0455	0.735769	5.64993	12.5578	13.8744		13.6689	17.1722					0.38212	19.3434	3.14995	6.69923	1.03307	6.12156		3.18132	4.5558			0.460424	9.22688	0.696688	0.479668	0.853642	2.34346		1.86769	2.95936
		15.4517	28.5688	0.186057	9.49285	20.141	14.7681		12.8559	16.0691			6.76967	43.852	0.962691	6.11961	12.5411	14.049		13.8436	17.3916					0.477654	18.3547	2.40892	6.86725	1.10723	5.84315		2.90291	4.1571			0.362463	9.34955	1.30007	0.556141	0.808238	2.47529		1.99953	3.16825
		13.1406	29.0855	0.119836	8.80971	19.848	14.2007		12.2886	15.36			5.70248	43.2547	0.505416	6.1157	11.8099	13.4776		13.2722	16.6737					0.520871	17.21	2.66358	6.41008	0.848962	5.53069		2.59045	3.70964			0.563281	9.02589	0.429213	0.250265	0.665964	2.18692		1.71116	2.71132
		10.8197	30.2886	0.353194	10.1861	20.1013	14.3498		12.4377	15.5463			4.82572	46.7172	0.866422	5.63036	12.0625	14.0204		13.815	17.3556					0.391221	16.9462	2.62916	6.14633	0.911614	5.4049		2.46465	3.5295			0.435932	8.4621	0.33591	0.49589	0.765854	2.09914		1.62337	2.57223
		9.75078	31.4395	0.389461	9.48777	19.5368	14.1209		12.2087	15.2601			4.3047	46.3675	0.642941	5.59709	12.3583	13.8541		13.6487	17.1467					0.495847	15.7739	2.71634	6.03888	0.723665	5.14973		2.20949	3.16408			0.521651	8.20892	0.746462	0.403203	0.454064	2.06686		1.59109	2.52109
		9.25234	31.3534	0.288551	9.20334	19.787	13.9769		12.0648	15.0802			4.39813	43.3955	0.460717	5.56382	12.0126	13.1662		12.9607	16.2824					0.475377	16.0951	2.75993	5.71261	1.02668	5.21393		2.27369	3.25603			0.227761	8.22718	1.04505	0.308195	0.493417	2.06032		1.58456	2.51073
		7.78232	31.7553	0.368962	9.08145	20.2966	13.8569		11.9448	14.9303			3.68308	43.546	0.85955	4.49137	10.6897	12.6539		12.4485	15.6389					0.495847	16.3314	3.12013	5.55241	0.918005	5.28355		2.34331	3.35572			0.193478	8.09668	0.98905	0.468085	0.463145	2.04209		1.56632	2.48183
		7.26052	30.427	0.408382	9.43952	20.7422	13.6555		11.7434	14.6785			2.56557	43.5072	0.495101	5.06674	11.5772	12.6424		12.4369	15.6244					0.823381	16.5332	2.84023	6.18931	0.585579	5.39435		2.4541	3.51439			0.386948	7.94007	0.80867	0.521376	0.360225	2.00346		1.52769	2.42063
		6.8419	31.4917	0.3327	8.06816	21.1084	13.5686		11.6564	14.5698			2.26015	43.8908	0.429775	4.90235	11.278	12.5522		12.3468	15.5112					0.659614	16.6388	2.39057	6.11703	0.783758	5.31794		2.3777	3.40498			0.46532	7.69732	0.827331	0.732245	0.21493	1.98743		1.51166	2.39523
		5.60358	30.7088	0	9.01541	22.1368	13.4929		11.5808	14.4753			2.55839	44.8427	0.611999	4.58531	10.5468	12.629		12.4236	15.6076					0.723301	16.5745	2.38827	5.79467	0.690421	5.23424		2.29399	3.2851			0.379601	6.76028	0.653159	0.393932	0.52672	1.74274		1.26697	2.00752
		5.29984	29.1038	0.110375	8.37798	21.0016	12.7787		10.8666	13.5825			2.40747	45.1437	0.305994	3.92579	10.2476	12.4061		12.2007	15.3276					0.559534	16.0721	2.51216	5.78295	0.975542	5.18046		2.24022	3.20809			0.396746	6.88296	0.522516	0.417105	0.336012	1.71107		1.2353	1.95733
		5.12461	30.6592	0.444649	7.74564	21.4898	13.0928		11.1807	13.9751			1.73913	45.6391	0.5398	3.95319	9.47316	12.2689		12.0634	15.1552					0.721031	17.0586	2.5374	5.87477	0.932067	5.42477		2.48452	3.55795			0.426134	6.47839	1.64221	0.651148	0.387467	1.91707		1.4413	2.28374
		4.97079	29.3178	0.141908	8.25609	20.7544	12.6882		10.7761	13.4694			1.85052	43.9103	0.350692	3.91992	9.27372	11.861		11.6556	14.6428					0.623228	15.7533	2.73011	5.9451	0.726221	5.15558		2.21534	3.17247			0.653902	5.81802	0.870879	0.646509	0.278497	1.65356		1.1778	1.86622
		4.22703	28.6523	0.253862	7.0625	18.2459	11.6883		9.77619	12.2196			1.21452	42.162	0.206294	3.60875	9.71913	11.3821		11.1767	14.0412					0.893891	15.9987	2.16115	5.57585	0.791429	5.08421		2.14397	3.07025			0.565732	6.08687	0.547403	0.396251	0.360225	1.5913		1.11553	1.76756
		3.92913	27.3631	0.236515	7.31138	19.4696	11.662		9.74981	12.1867			1.21452	43.9734	0.460717	3.54613	8.99119	11.6372		11.4317	14.3616					0.304787	15.6477	1.95466	5.42542	0.681471	4.80281		1.86257	2.66728			0.367359	6.15473	0.609611	0.254897	0.52066	1.58145		1.10568	1.75196
		4.12968	26.408	0.178175	6.99901	18.8929	11.3215		9.4094	11.7612			1.04204	43.4635	0.202852	2.7594	8.66877	11.2273		11.0219	13.8467					0.452638	15.9804	2.50298	5.16753	1.0139	5.02348		2.08324	2.98329			0.308584	6.53842	0.914407	0.440279	0.342063	1.70875		1.23298	1.95366
		3.52804	26.3088	0.567636	7.03964	16.9154	10.8719		8.95976	11.1991			0.495869	39.3162	0.199411	3.0373	8.6023	10.3302		10.1248	12.7197					0.302517	16.9485	2.50069	5.03859	0.966591	5.15137		2.21113	3.16643			0.47757	5.38995	1.08858	0.618703	0.644772	1.64392		1.16815	1.85093
		3.41901	25.1527	0.192365	6.16858	17.0008	10.3867		8.47455	10.5927			0.90909	40.0252	0.405705	2.91205	7.98073	10.4466		10.2411	12.8658					0.263847	17.1343	2.64981	5.47621	0.925676	5.28996		2.34972	3.36491			0.337971	4.97755	0.553629	0.456494	0.62358	1.38985		0.91408	1.44836
		3.0958	27.1961	0.0236505	6.35904	16.8025	10.6954		8.78327	10.9785			1.31871	40.5449	0.560428	2.23688	7.85441	10.5031		10.2976	12.9368					0.566364	16.0446	2.85858	4.83931	0.925676	5.04691		2.10666	3.01684			0.362463	5.30904	1.06371	0.148306	0.662934	1.50929		1.03353	1.63762
		2.78232	27.5902	0.35162	5.84351	15.5635	10.4262		8.51408	10.6421			1.18936	39.0734	0.46759	2.02552	8.22004	10.1952		9.98974	12.55					0.862051	16.1501	2.75764	4.78851	0.815722	5.07481		2.13457	3.0568			0.651451	5.75277	1.10103	0.461133	0.308769	1.65503		1.17927	1.86854
		2.91083	26.9847	0.182905	5.69114	14.5229	10.0585		8.14635	10.1824			0.840818	39.8116	0.14784	1.95115	7.92421	10.1351		9.92968	12.4746					0.680091	16.5998	3.26237	5.06399	0.71727	5.26469		2.32445	3.32872			0.433481	5.31948	0.348344	0.213188	0.224011	1.3077		0.831936	1.3182
		3.24183	26.8568	0.48249	5.19592	14.8128	10.118		8.20583	10.2568			0.822856	38.9229	0.31975	1.79851	7.75802	9.9244		9.71896	12.2098					0.912091	16.5149	3.17978	4.95262	0.704484	5.25277		2.31253	3.31164			0.573079	4.87837	0.802444	0.194653	0.323901	1.35449		0.878723	1.39234
		2.94198	27.5536	0.520335	5.65051	14.8433	10.3019		8.38981	10.4867			0.790507	36.2179	0.391949	1.62433	7.70483	9.34591		9.14047	11.4831					0.705108	15.9276	3.24172	4.92918	0.983213	5.15736		2.21712	3.17502			0.526546	4.61474	1.17567	0.245633	0.390497	1.39062		0.914853	1.44958
		3.47547	27.2091	0.4005	4.19788	14.5778	9.97216		8.06002	10.0745			0.600066	35.6255	0.742652	1.63607	7.4489	9.21063		9.00519	11.3131					0.591381	16.1593	3.29678	5.23591	1.10979	5.27863		2.33839	3.34868			0.438384	4.96711	1.62355	0.375397	0.323901	1.54567		1.0699	1.69526
		3.74027	27.1569	0.567636	4.92166	13.9461	10.0665		8.15438	10.1925			0.833635	35.2904	0.457276	1.52256	7.67825	9.15642		8.95098	11.245					0.586834	15.5858	3.37249	5.32578	1.02668	5.17952		2.23927	3.20674			0.470223	5.05586	0.877086	0.421737	0.451043	1.45519		0.979423	1.55189
		3.77726	28.0208	0.957097	4.26137	13.6226	10.1278		8.21569	10.2691			0.901897	35.0476	0.285366	1.4208	6.17916	8.76696		8.56152	10.7558					0.645968	14.9641	3.98734	4.64589	1.01006	5.05067		2.11043	3.02223			0.222865	5.01932	0.721575	0.512113	0.52369	1.39991		0.924146	1.46431
		3.95639	29.4874	0.976018	4.31216	11.9686	10.1401		8.22799	10.2845			1.08156	35.0476	0.103142	0.996124	6.25228	8.69614		8.4907	10.6668					0.707384	14.8632	4.01257	4.23561	0.948689	4.95348		2.01324	2.88305			0.342867	4.8105	1.0326	0.319779	0.460124	1.39317		0.917408	1.45363
		4.04595	28.6445	0.85303	3.45125	11.8191	9.76277		7.85063	9.8128			0.840818	33.6975	0.113456	1.25249	5.34485	8.24983		8.04439	10.1061					0.832481	14.7393	4.32229	3.17671	1.02157	4.81847		1.87822	2.6897			0.323278	3.77167	1.50536	0.382348	0	1.19653		0.720765	1.14205
		4.69432	28.4644	1.03278	2.99159	10.8639	9.60941		7.69727	9.62111			0.912687	33.2459	0.0893965	0.88262	4.61691	7.94951		7.74406	9.7288					0.798365	14.2874	4.64807	2.77425	1.08294	4.7182		1.77795	2.54611			0	3.80037	1.4867	0.10891	0.121091	1.10341		0.627649	0.994509
		5.34658	27.6763	1.06747	3.22269	9.11532	9.28567		7.37353	9.21646			1.13547	32.872	0.5398	1.03331	3.98204	7.91252		7.70708	9.68234					0.996248	12.5599	5.17803	1.96932	1.19417	4.37954		1.4393	2.06114			0.377157	3.98309	0.852199	0	0.272446	1.09698		0.621212	0.98431
		6.26168	28.5897	0.946059	2.69446	9.20992	9.54036		7.62822	9.53481			1.20374	31.25	0.553545	0.857177	4.17484	7.60786		7.40242	9.29959					0.932561	12.1929	5.95806	2.13344	1.28112	4.49961		1.55937	2.23309			0.467771	3.46889	1.34362	0.150626	0.0938391	1.10495		0.629183	0.99694
		6.60047	28.133	1.34814	2.99667	8.15099	9.44585		7.53371	9.41667			1.29357	27.9866	0.625755	0.657563	4.10836	6.93437		6.72893	8.45349					1.31241	12.6815	5.48316	1.85211	1.41664	4.54917		1.60893	2.30405			0.590224	3.60461	1.29386	0.0903753	0.302709	1.17636		0.700592	1.11009
		6.98598	26.2801	1.20938	2.7351	7.37282	8.91667		7.00453	8.75523			0.91987	26.1606	0.412588	0.585148	4.16487	6.44862		6.24318	7.84325					1.46708	12.1768	6.02	1.4516	1.02924	4.42895		1.48871	2.13189			0.41144	3.1635	0.920634	0.33832	0.396548	1.04609		0.570323	0.903675
		7.44549	27.859	1.57519	1.43992	7.45217	9.15435		7.24221	9.05231			1.20014	25.1845	0.244109	0.591019	3.11118	6.0662		5.86075	7.36281					1.39429	11.4014	6.55456	0.816644	1.01645	4.23668		1.29644	1.85655			0.460424	3.22353	1.89102	0.252584	0.475256	1.26056		0.784799	1.24351
		7.28388	25.6459	1.69344	1.48817	5.95685	8.41365		6.50151	8.12649			1.27201	24.2424	0.36789	0.25637	3.16436	5.86061		5.65517	7.10454					0.825658	11.1858	6.57291	0.912379	0.850241	4.0694		1.12915	1.617			0.394295	3.2157	1.45558	0.266487	0.42077	1.15057		0.674802	1.06922
		6.88669	26.7394	1.50897	1.09709	5.493	8.34503		6.43289	8.04071			0.934246	23.1595	0.477904	0.651692	3.64965	5.7746		5.56915	6.99648					0.968955	10.6215	6.86886	0.830321	0.583023	3.97452		1.03428	1.48114			0.404093	3.12696	1.06371	0.291973	0.175577	1.01246		0.536697	0.850396
		7.36761	28.501	1.82117	1.2393	4.88572	8.76295		6.85081	8.56309			0.848	19.3133	0.433216	0.250499	2.80539	4.73008		4.52464	5.68427					1.19869	10.4196	7.64431	0.769757	0.480736	4.10261		1.16237	1.66457			0.482465	2.55011	1.69819	0.236362	0.390497	1.07153		0.59576	0.94398
		8.46768	26.6298	1.90789	0.914241	3.85425	8.35477		6.44263	8.05289			0.966584	19.1239	0.581056	0.483385	2.00432	4.63186		4.42641	5.56086					1.31468	10.1466	8.25457	0.535311	0.618822	4.174		1.23375	1.76679			0.379601	3.04082	1.52402	0.173792	0.163466	1.05634		0.580574	0.919918
		8.01208	24.9204	1.93312	1.04375	2.80448	7.74276		5.83063	7.28792			1.06	19.0851	0.36789	0.405105	1.65199	4.51401		4.30857	5.41282					1.24873	10.0158	7.65807	0.32627	0.721106	3.994		1.05376	1.50903			0.264495	2.49269	1.95946	0.356855	0.299688	1.07464		0.598871	0.94891
		9.09463	23.2815	2.1444	1.66595	2.91129	7.81955		5.90741	7.3839			0.894714	14.9087	0.254423	0.293554	1.52568	3.57541		3.36997	4.23366					1.1077	10.493	8.75929	0	0.526766	4.17735		1.23711	1.77159			0.288987	2.61015	1.38717	0.405515	0.541852	1.04673		0.570968	0.904698
		9.16083	21.6217	2.3415	0.924393	2.63663	7.33701		5.42487	6.78075			0.80848	15.9819	0	0.338567	1.31627	3.68905		3.48361	4.37643					1.08496	10.5641	8.718	0.210997	0.570237	4.22966		1.28942	1.8465			0.323278	2.81374	1.06371	0.11123	0.505528	0.963497		0.487732	0.77281
		8.24377	20.6978	2.31154	0.779645	2.55119	6.9168		5.00466	6.25551			0.85878	11.2228	0.223481	0.454031	1.63536	2.87889		2.67345	3.35863					0.898445	10.3829	8.68358	0.218813	0.703208	4.17739		1.23714	1.77165			0.590224	2.78242	1.81015	0.10891	0.293628	1.11707		0.641301	1.01614
		8.15616	17.9289	2.24374	0.827897	1.86152	6.20364		4.2915	5.36412			0.761766	11.6356	0.553545	0.17026	1.67857	2.95995		2.7545	3.46046					1.12134	9.32073	9.41084	0.222724	0.543388	4.12381		1.18356	1.69492			0.308584	2.22646	1.78527	0.0486669	0.644772	1.00275		0.526983	0.835004
		7.79011	17.3182	2.37146	0.995501	1.30917	5.95689		4.04475	5.05569			0.970169	9.92133	0.594812	0.182002	0.884163	2.51049		2.30505	2.89582					0.925738	9.52261	8.94283	0.298915	0.551059	4.04823		1.10799	1.58669			0.240011	2.2369	1.32496	0.0973267	0.0514646	0.790132		0.314366	0.498113
		7.78816	15.447	2.65843	0.896462	1.47395	5.65281		3.74067	4.67561			1.09594	8.75583	0.391949	0.530352	1.27638	2.41009		2.20465	2.76968					0.841581	9.75202	8.62164	0.506007	0.591974	4.06264		1.1224	1.60733			0.362463	1.98893	1.57377	0.0509793	0.142274	0.823684		0.347919	0.551277
		8.04128	14.0822	3.10307	0.352994	1.42513	5.40093		3.48879	4.36077			0.718649	8.0031	0.305994	0.281812	1.33621	2.12915		1.92371	2.41674					0.684638	9.41937	9.0346	0.371201	0.31964	3.96589		1.02565	1.46877			0.506957	2.39873	1.2752	0.159889	0.190708	0.906297		0.430531	0.682176
		7.77259	12.9965	2.90125	0	0.588969	4.85186		2.93972	3.67447			0.441962	7.82342	0.0893965	0.297465	0.900778	1.9106		1.70516	2.14218					0.807465	9.48361	8.50004	0.470842	0.465394	3.94547		1.00523	1.43953			0.379601	1.955	1.14456	0.106598	0.269416	0.771035		0.295269	0.467853
		7.4669	11.783	3.3522	0.665362	0.56456	4.7664		2.85426	3.56765			0.592883	6.23057	0.505416	0.17809	1.03706	1.7088		1.50336	1.88866					1.11908	9.84148	8.61705	1.05305	0.604756	4.24708		1.30684	1.87145			0.306132	2.06202	2.25803	0.145987	0.393528	1.03314		0.557372	0.883155
		7.81932	11.6942	3.42	0.200627	0.399767	4.70679		2.79465	3.49314			0.625221	6.08003	0.388518	0.420759	1.44591	1.79209		1.58664	1.99329					0.746048	9.69695	8.54363	0.68575	0.583023	4.05108		1.11084	1.59077			0.357561	2.14815	1.56134	0.17148	0.747692	0.997245		0.52148	0.826284
		6.95289	10.0292	4.1942	0.297123	0.90329	4.47534		2.5632	3.20385			0.247935	4.89025	0.336947	0.407064	1.19993	1.41643		1.21098	1.52135					0.734678	9.82313	8.30274	0.967083	0.310689	4.02766		1.08742	1.55724			0.695532	1.76446	1.3996	0.243313	0.684126	0.957407		0.481641	0.76316
		6.11176	9.17846	4.64042	0.426643	0.888036	4.24906		2.33692	2.92101			0.291052	4.30264	0.5398	0.227015	0.920721	1.25624		1.0508	1.32011					0.773341	9.73825	7.87373	1.09212	0.264659	3.94842		1.00818	1.44375			0.220414	1.51128	1.45558	0.166841	0.435902	0.758004		0.282238	0.447206
		5.47703	8.71653	5.1371	0.751706	0.372303	4.09093		2.17879	2.72336			0.693494	4.63772	0.409146	0.0567554	0.797738	1.31897		1.11353	1.39891					0.534517	9.58225	7.90584	1.27576	0.473065	3.95429		1.01405	1.45216			0.0734688	2.11683	0.715367	0.454182	0.408659	0.753702		0.277937	0.44039
		5.07788	7.77702	5.74731	0.896462	0	3.89974		1.9876	2.48437			0.510235	5.6284	0.137526	0.430548	0.874191	1.51618		1.31074	1.64667					0.370751	9.13262	7.11205	1.65674	0.326031	3.71964		0.779395	1.11613			0.46532	1.69921	1.64844	0.268799	0.426821	0.901717		0.425951	0.674919
		4.77609	7.05413	6.42216	0.843134	0.415022	3.90211		1.98997	2.48734			0.459935	3.73446	0.522602	0.0293542	0.515203	1.05231		0.846868	1.06391					0.630051	9.2175	6.97211	1.25818	0	3.61557		0.675325	0.967096			0.592676	0.926599	1.68576	0.115861	0.184657	0.70111		0.225344	0.357058
		4.11994	5.35779	6.7044	0.5714	0.552351	3.46118		1.54904	1.9362			0.503052	4.11325	0.426333	0.238757	1.0005	1.25638		1.05094	1.32028					0.195614	9.18079	7.01799	2.20181	0.120185	3.74328		0.803036	1.14998			0.279196	1.23721	1.05126	0.125132	0.372336	0.613026		0.13726	0.217489
		4.26207	4.77322	8.01312	1.13518	0.646951	3.76611		1.85397	2.31735			0.326987	3.81216	0.34382	0.334649	0.701341	1.10379		0.898349	1.12859					0.445807	8.56828	7.24512	2.04552	0.409137	3.74277		0.802531	1.14926			0.364907	1.14586	1.19434	0.3893	0.220981	0.663076		0.187311	0.296794
		3.82399	4.93502	8.62806	0.761866	1.36104	3.90199		1.98985	2.4872			0.197624	3.71503	0.240678	0.336608	0.5418	1.00635		0.800905	1.00617					0.514047	8.28153	7.19235	2.26824	0.370782	3.72539		0.785147	1.12437			0.195922	1.15369	1.93457	0.157577	0.248224	0.737996		0.262231	0.415504
		3.90382	5.53004	9.07271	0.817737	1.44344	4.15355		2.24141	2.80162			0.614442	2.83119	0.233795	0.223104	0.442076	0.868921		0.663478	0.833522					0.434437	8.11864	6.48114	1.70362	0.125296	3.37263		0.432387	0.619197			0.612265	1.29986	1.78527	0.0672016	0.538822	0.860682		0.384917	0.6099
		4.10242	4.17558	10.372	1.52881	1.64484	4.36472		2.45258	3.06558			0.632404	2.5204	0.543231	0.0391429	0.624898	0.872015		0.666571	0.837408					0.31161	8.07277	6.16454	1.71925	0.24037	3.30171		0.361466	0.517635			0.470223	1.41992	1.89725	0.33832	0.41774	0.908691		0.432925	0.685969
		3.67601	4.68709	10.6621	1.39421	2.51152	4.58618		2.67404	3.34239			0.441962	3.33624	0.584498	0.246587	0.741227	1.0701		0.864661	1.08627					0.511771	7.74242	7.00881	1.95174	0.55745	3.55444		0.614197	0.879557			0.379601	0.923995	1.38717	0.199285	0.348123	0.647634		0.171869	0.272326
		3.71106	3.93288	11.5214	1.1301	2.44133	4.54736		2.63522	3.29386			0.513831	2.62237	0.866422	0	1.02376	1.00528		0.799835	1.00483					0.393497	7.56349	6.55226	1.62157	0.643115	3.35479		0.414544	0.593645			0.457973	1.14846	1.94078	0.361494	0.31179	0.8441		0.368334	0.583625
		2.67329	4.58792	12.1001	1.7142	2.39556	4.69421		2.78207	3.47742			0.467117	2.24845	0.945505	0.176131	0.535146	0.874469		0.669026	0.840492					0.33208	7.46255	6.22189	2.19009	0.724941	3.38631		0.44607	0.638792			0.350214	1.14846	1.30007	0.22014	0.41471	0.68672		0.210954	0.334257
		2.26052	3.4031	13.1045	0.134596	3.17678	4.4159		2.50376	3.12954			0.273079	2.18531	0.615441	0.389446	0.721284	0.836913		0.63147	0.79331					0	7.91677	5.50381	1.76223	0.625214	3.16161		0.221363	0.317002			0.519199	0.82742	0.740235	0.291973	0	0.475766		0	0
		2.11644	3.67191	13.5034	1.32819	2.68852	4.66169		2.74955	3.43677			0.413221	1.80167	0.522602	0.26224	0.435432	0.687033		0.481589	0.605017					0.213807	7.78601	4.95091	1.80326	0.800376	3.11087		0.170631	0.244352			0.374706	0.861346	1.16322	0.192334	0.354174	0.589156		0.113391	0.179667
		2.19821	2.85767	14.2871	1.77261	3.65894	4.9549		3.04276	3.80326			0.395259	1.2092	0.271621	0.322908	0.47199	0.534196		0.328753	0.41301					0.461731	7.38685	4.63431	2.17056	1.28751	3.18819		0.247947	0.355072			0.210616	0.866571	1.46804	0.0857434	0.287577	0.583709		0.107943	0.171036
		1.88668	3.70844	14.224	1.51611	4.75144	5.21733		3.3052	4.13129			0.165286	2.35043	0.701395	0.228974	0.515203	0.792257		0.586814	0.737209					0.116004	7.21938	4.40259	2.16861	1.18522	3.01836		0.0781181	0.111869			0.325722	1.15108	0.329683	0.291973	0.52672	0.525035		0.0492692	0.078067
		1.4486	3.3222	14.7096	1.20883	5.40145	5.21814		3.306	4.1323			0.147324	2.05905	0.773595	0.234845	0.116339	0.66623		0.460787	0.578883					0.33208	7.16891	3.97587	2.46361	0.760741	2.94024		0	0			0.426134	0.816978	0.659366	0.484307	0.405629	0.558483		0.0827172	0.131065
		1.54206	4.09207	15.2442	1.9453	7.8794	6.1406		4.22846	5.28531			0.0682725	1.77739	0.378204	0.283771	0.275881	0.556704		0.351261	0.441286					0.554987	7.47861	4.06764	2.54567	0.783758	3.08613		0.145889	0.20892			0.548587	0.809147	0.590951	0.150626	0.332982	0.486459		0.0106928	0.0169428
		1.16822	3.19693	16.3526	1.00313	9.03903	6.15199		4.23985	5.29955			0.186845	1.65598	0.395391	0.395317	0.259265	0.57856		0.373117	0.468744					0.309341	7.52908	3.70286	3.06535	0.869419	3.09521		0.154967	0.22192			0.3894	1.0023	0.783783	0.361494	0.41774	0.590943		0.115177	0.182498
[truncated: 36 more columns]
