# Supplementary material for: Coordination between ESCRT function and Rab conversion during endosome maturation
Source: EMBO J. 2025 Feb 5;44(6):1574–607. doi: 10.1038/s44318-025-00367-7 (PMC11914609; doi:10.1038/s44318-025-00367-7)
Supplement: Supplementary file 8 — Source data Fig. 6 [file 44318_2025_367_MOESM8_ESM.zip]

Archive with 258 entries (224 files):
- SD figure 6/
- __MACOSX/._SD figure 6
- SD figure 6/6A/
- __MACOSX/SD figure 6/._6A
- SD figure 6/6D + EV4D and E/
- __MACOSX/SD figure 6/._6D + EV4D and E
- SD figure 6/6B + 5C/
- __MACOSX/SD figure 6/._6B + 5C
- SD figure 6/.DS_Store
- __MACOSX/SD figure 6/._.DS_Store
- SD figure 6/6E + 5L/
- __MACOSX/SD figure 6/._6E + 5L
- SD figure 6/6C/
- __MACOSX/SD figure 6/._6C
- SD figure 6/6A/.DS_Store
- __MACOSX/SD figure 6/6A/._.DS_Store
- SD figure 6/6A/Fig_6_A_data/
- __MACOSX/SD figure 6/6A/._Fig_6_A_data
- SD figure 6/6A/Fig_6_A_Roi/
- __MACOSX/SD figure 6/6A/._Fig_6_A_Roi
- SD figure 6/6D + EV4D and E/Area localization LMP-1 RAB-7 sand-1 ko exp. 1 summary graphical adjusted vers. 5.xlsx
- __MACOSX/SD figure 6/6D + EV4D and E/._Area localization LMP-1 RAB-7 sand-1 ko exp. 1 summary graphical adjusted vers. 5.xlsx
- SD figure 6/6B + 5C/Ordinary one-way ANOVA of mean particle size values per worm.xlsx
- __MACOSX/SD figure 6/6B + 5C/._Ordinary one-way ANOVA of mean particle size values per worm.xlsx
- SD figure 6/6B + 5C/ Mock raw size measurements.csv
- __MACOSX/SD figure 6/6B + 5C/._ Mock raw size measurements.csv
- SD figure 6/6B + 5C/Mean particle size values (RAB-5) per worm.csv
- __MACOSX/SD figure 6/6B + 5C/._Mean particle size values (RAB-5) per worm.csv
- SD figure 6/6B + 5C/ubq-1:control 1 to 250 (RNAi) raw size measurements.csv
- __MACOSX/SD figure 6/6B + 5C/._ubq-1:control 1 to 250 (RNAi) raw size measurements.csv
- SD figure 6/6B + 5C/vps-39 (RNAi) raw size measurements.csv
- __MACOSX/SD figure 6/6B + 5C/._vps-39 (RNAi) raw size measurements.csv
- SD figure 6/6B + 5C/ubq-1:vps-39 1 to 250 (RNAi) raw size measurements.csv
- __MACOSX/SD figure 6/6B + 5C/._ubq-1:vps-39 1 to 250 (RNAi) raw size measurements.csv
- SD figure 6/6B + 5C/Ordinary one-way ANOVA multiple comparisons of Mean particle size values per worm.csv
- __MACOSX/SD figure 6/6B + 5C/._Ordinary one-way ANOVA multiple comparisons of Mean particle size values per worm.csv
- SD figure 6/6B + 5C/Rab 5 structure size RAB-5 RAB-7 sand-1 ko exp-1 particle size + amount  summary + all statistics summary new 4 graphical adjusted 3 ExP.xlsx
- __MACOSX/SD figure 6/6B + 5C/._Rab 5 structure size RAB-5 RAB-7 sand-1 ko exp-1 particle size + amount  summary + all statistics summary new 4 graphical adjusted 3 ExP.xlsx
- SD figure 6/6E + 5L/Ordinary one-way ANOVA of colocalization LMP-1 RAB-7 in sand-1 ko.xlsx
- __MACOSX/SD figure 6/6E + 5L/._Ordinary one-way ANOVA of colocalization LMP-1 RAB-7 in sand-1 ko.xlsx
- SD figure 6/6E + 5L/Ordinary one-way ANOVA multiple comparisons of colocalization LMP-1 RAB-7 in sand-1 ko.csv
- __MACOSX/SD figure 6/6E + 5L/._Ordinary one-way ANOVA multiple comparisons of colocalization LMP-1 RAB-7 in sand-1 ko.csv
- SD figure 6/6E + 5L/Colocalization LMP-1 RAB-7 in sand-1 ko.csv
- __MACOSX/SD figure 6/6E + 5L/._Colocalization LMP-1 RAB-7 in sand-1 ko.csv
- SD figure 6/6E + 5L/Colocalization sand-1 ko LMP-1 RAB-7 exp. 1 graphical adjusted ExP.xlsx
- __MACOSX/SD figure 6/6E + 5L/._Colocalization sand-1 ko LMP-1 RAB-7 exp. 1 graphical adjusted ExP.xlsx
- SD figure 6/6C/.DS_Store
- __MACOSX/SD figure 6/6C/._.DS_Store
- SD figure 6/6C/Fig_6_C_Roi/
- __MACOSX/SD figure 6/6C/._Fig_6_C_Roi
- SD figure 6/6C/Fig_6_C_data/
- __MACOSX/SD figure 6/6C/._Fig_6_C_data
- SD figure 6/6A/Fig_6_A_data/.DS_Store
- __MACOSX/SD figure 6/6A/Fig_6_A_data/._.DS_Store
- SD figure 6/6A/Fig_6_A_data/Mock/
- __MACOSX/SD figure 6/6A/Fig_6_A_data/._Mock
- SD figure 6/6A/Fig_6_A_data/ubq-1+vps-39 (RNAi)/
- __MACOSX/SD figure 6/6A/Fig_6_A_data/._ubq-1+vps-39 (RNAi)
- SD figure 6/6A/Fig_6_A_data/vps-39 (RNAi)/
- __MACOSX/SD figure 6/6A/Fig_6_A_data/._vps-39 (RNAi)
- SD figure 6/6A/Fig_6_A_Roi/.DS_Store
- __MACOSX/SD figure 6/6A/Fig_6_A_Roi/._.DS_Store
- SD figure 6/6A/Fig_6_A_Roi/Mock/
- __MACOSX/SD figure 6/6A/Fig_6_A_Roi/._Mock
- SD figure 6/6A/Fig_6_A_Roi/ubq-1+vps-39 (RNAi)/
- __MACOSX/SD figure 6/6A/Fig_6_A_Roi/._ubq-1+vps-39 (RNAi)
- SD figure 6/6A/Fig_6_A_Roi/vps-39 (RNAi)/
- __MACOSX/SD figure 6/6A/Fig_6_A_Roi/._vps-39 (RNAi)
- SD figure 6/6C/Fig_6_C_Roi/.DS_Store
- __MACOSX/SD figure 6/6C/Fig_6_C_Roi/._.DS_Store
- SD figure 6/6C/Fig_6_C_Roi/Mock/
- __MACOSX/SD figure 6/6C/Fig_6_C_Roi/._Mock
- SD figure 6/6C/Fig_6_C_Roi/ubq-1+vps-39 (RNAi)/
- __MACOSX/SD figure 6/6C/Fig_6_C_Roi/._ubq-1+vps-39 (RNAi)
- SD figure 6/6C/Fig_6_C_Roi/vps-39 (RNAi)/
- __MACOSX/SD figure 6/6C/Fig_6_C_Roi/._vps-39 (RNAi)
- SD figure 6/6C/Fig_6_C_data/.DS_Store
- __MACOSX/SD figure 6/6C/Fig_6_C_data/._.DS_Store
- SD figure 6/6C/Fig_6_C_data/Mock/
- __MACOSX/SD figure 6/6C/Fig_6_C_data/._Mock
- SD figure 6/6C/Fig_6_C_data/ubq-1+vps-39 (RNAi)/
- __MACOSX/SD figure 6/6C/Fig_6_C_data/._ubq-1+vps-39 (RNAi)
- SD figure 6/6C/Fig_6_C_data/vps-39 (RNAi)/
- __MACOSX/SD figure 6/6C/Fig_6_C_data/._vps-39 (RNAi)
- SD figure 6/6A/Fig_6_A_data/Mock/A GFPRab5 mCherrzRab7 sand1 ok1963  control RNAi   front_0016-1.tif
- __MACOSX/SD figure 6/6A/Fig_6_A_data/Mock/._A GFPRab5 mCherrzRab7 sand1 ok1963  control RNAi   front_0016-1.tif
- SD figure 6/6A/Fig_6_A_data/ubq-1+vps-39 (RNAi)/A GFPRab5 mCherrzRab7 sand1 ok1963 ubq1 and vps39 RNAi 1 to 250 front_0010-1.tif
- __MACOSX/SD figure 6/6A/Fig_6_A_data/ubq-1+vps-39 (RNAi)/._A GFPRab5 mCherrzRab7 sand1 ok1963 ubq1 and vps39 RNAi 1 to 250 front_0010-1.tif
- SD figure 6/6A/Fig_6_A_data/vps-39 (RNAi)/A GFPRab5 mCherrzRab7 sand1 ok1963 vps39 RNAi front_0003-1.tif
- __MACOSX/SD figure 6/6A/Fig_6_A_data/vps-39 (RNAi)/._A GFPRab5 mCherrzRab7 sand1 ok1963 vps39 RNAi front_0003-1.tif
- SD figure 6/6A/Fig_6_A_Roi/Mock/Gut /
- __MACOSX/SD figure 6/6A/Fig_6_A_Roi/Mock/._Gut 
- SD figure 6/6A/Fig_6_A_Roi/Mock/.DS_Store
- __MACOSX/SD figure 6/6A/Fig_6_A_Roi/Mock/._.DS_Store
- SD figure 6/6A/Fig_6_A_Roi/Mock/Gut close up/
- __MACOSX/SD figure 6/6A/Fig_6_A_Roi/Mock/._Gut close up
- SD figure 6/6A/Fig_6_A_Roi/ubq-1+vps-39 (RNAi)/Gut /
- __MACOSX/SD figure 6/6A/Fig_6_A_Roi/ubq-1+vps-39 (RNAi)/._Gut 
- SD figure 6/6A/Fig_6_A_Roi/ubq-1+vps-39 (RNAi)/.DS_Store
- __MACOSX/SD figure 6/6A/Fig_6_A_Roi/ubq-1+vps-39 (RNAi)/._.DS_Store
- SD figure 6/6A/Fig_6_A_Roi/ubq-1+vps-39 (RNAi)/Gut close up/
- __MACOSX/SD figure 6/6A/Fig_6_A_Roi/ubq-1+vps-39 (RNAi)/._Gut close up
- SD figure 6/6A/Fig_6_A_Roi/vps-39 (RNAi)/Gut /
- __MACOSX/SD figure 6/6A/Fig_6_A_Roi/vps-39 (RNAi)/._Gut 
- SD figure 6/6A/Fig_6_A_Roi/vps-39 (RNAi)/.DS_Store
- __MACOSX/SD figure 6/6A/Fig_6_A_Roi/vps-39 (RNAi)/._.DS_Store
- SD figure 6/6A/Fig_6_A_Roi/vps-39 (RNAi)/Gut close up/
- __MACOSX/SD figure 6/6A/Fig_6_A_Roi/vps-39 (RNAi)/._Gut close up
- SD figure 6/6C/Fig_6_C_Roi/Mock/Gut /
- __MACOSX/SD figure 6/6C/Fig_6_C_Roi/Mock/._Gut 
- SD figure 6/6C/Fig_6_C_Roi/Mock/.DS_Store
- __MACOSX/SD figure 6/6C/Fig_6_C_Roi/Mock/._.DS_Store
- SD figure 6/6C/Fig_6_C_Roi/Mock/Gut close up/
- __MACOSX/SD figure 6/6C/Fig_6_C_Roi/Mock/._Gut close up
- SD figure 6/6C/Fig_6_C_Roi/ubq-1+vps-39 (RNAi)/Gut /
- __MACOSX/SD figure 6/6C/Fig_6_C_Roi/ubq-1+vps-39 (RNAi)/._Gut 
- SD figure 6/6C/Fig_6_C_Roi/ubq-1+vps-39 (RNAi)/.DS_Store
- __MACOSX/SD figure 6/6C/Fig_6_C_Roi/ubq-1+vps-39 (RNAi)/._.DS_Store
- SD figure 6/6C/Fig_6_C_Roi/ubq-1+vps-39 (RNAi)/Gut close up/
- __MACOSX/SD figure 6/6C/Fig_6_C_Roi/ubq-1+vps-39 (RNAi)/._Gut close up
- SD figure 6/6C/Fig_6_C_Roi/vps-39 (RNAi)/Gut /
- __MACOSX/SD figure 6/6C/Fig_6_C_Roi/vps-39 (RNAi)/._Gut 
- SD figure 6/6C/Fig_6_C_Roi/vps-39 (RNAi)/.DS_Store
- __MACOSX/SD figure 6/6C/Fig_6_C_Roi/vps-39 (RNAi)/._.DS_Store
- SD figure 6/6C/Fig_6_C_Roi/vps-39 (RNAi)/Gut close up/
- __MACOSX/SD figure 6/6C/Fig_6_C_Roi/vps-39 (RNAi)/._Gut close up
- SD figure 6/6C/Fig_6_C_data/Mock/A sand1 ok1963 lmp1GFP RAB7mCherrz control RNAi  front_0013-1.tif
- __MACOSX/SD figure 6/6C/Fig_6_C_data/Mock/._A sand1 ok1963 lmp1GFP RAB7mCherrz control RNAi  front_0013-1.tif
- SD figure 6/6C/Fig_6_C_data/ubq-1+vps-39 (RNAi)/A sand1 ok1963 lmp1GFP rab7mCherrz ubq1 and vps39 RNAi 1 to 250 front_0008-1.tif
- __MACOSX/SD figure 6/6C/Fig_6_C_data/ubq-1+vps-39 (RNAi)/._A sand1 ok1963 lmp1GFP rab7mCherrz ubq1 and vps39 RNAi 1 to 250 front_0008-1.tif
- SD figure 6/6C/Fig_6_C_data/vps-39 (RNAi)/A sand1 ok1963 lmp1GFP RAB7mCherrz vps39 RNAi  front_0001-1.tif
- __MACOSX/SD figure 6/6C/Fig_6_C_data/vps-39 (RNAi)/._A sand1 ok1963 lmp1GFP RAB7mCherrz vps39 RNAi  front_0001-1.tif
- SD figure 6/6A/Fig_6_A_Roi/Mock/Gut /ART MC GFPRab5 mCherrzRab7 sand1 ok1963  control RNAi   front_0016-1-1-1-1.tif
- __MACOSX/SD figure 6/6A/Fig_6_A_Roi/Mock/Gut /._ART MC GFPRab5 mCherrzRab7 sand1 ok1963  control RNAi   front_0016-1-1-1-1.tif
- SD figure 6/6A/Fig_6_A_Roi/Mock/Gut /ART G GFPRab5 mCherrzRab7 sand1 ok1963  control RNAi   front_0016-1-1-1-1.tif
- __MACOSX/SD figure 6/6A/Fig_6_A_Roi/Mock/Gut /._ART G GFPRab5 mCherrzRab7 sand1 ok1963  control RNAi   front_0016-1-1-1-1.tif
- SD figure 6/6A/Fig_6_A_Roi/Mock/Gut /ART MGM GFPRab5 mCherrzRab7 sand1 ok1963  control RNAi   front_0016-1-1-1-1.tif
- __MACOSX/SD figure 6/6A/Fig_6_A_Roi/Mock/Gut /._ART MGM GFPRab5 mCherrzRab7 sand1 ok1963  control RNAi   front_0016-1-1-1-1.tif
- SD figure 6/6A/Fig_6_A_Roi/Mock/Gut close up/ART C2 MC GFPRab5 mCherrzRab7 sand1 ok1963  control RNAi   front_0016-1-1-1-1-1.tif
- __MACOSX/SD figure 6/6A/Fig_6_A_Roi/Mock/Gut close up/._ART C2 MC GFPRab5 mCherrzRab7 sand1 ok1963  control RNAi   front_0016-1-1-1-1-1.tif
- SD figure 6/6A/Fig_6_A_Roi/Mock/Gut close up/ART C2 MGM GFPRab5 mCherrzRab7 sand1 ok1963  control RNAi   front_0016-1-1-1-1-1.tif
- __MACOSX/SD figure 6/6A/Fig_6_A_Roi/Mock/Gut close up/._ART C2 MGM GFPRab5 mCherrzRab7 sand1 ok1963  control RNAi   front_0016-1-1-1-1-1.tif
- SD figure 6/6A/Fig_6_A_Roi/Mock/Gut close up/ART C2 G GFPRab5 mCherrzRab7 sand1 ok1963  control RNAi   front_0016-1-1-1-1-1.tif
- __MACOSX/SD figure 6/6A/Fig_6_A_Roi/Mock/Gut close up/._ART C2 G GFPRab5 mCherrzRab7 sand1 ok1963  control RNAi   front_0016-1-1-1-1-1.tif
- SD figure 6/6A/Fig_6_A_Roi/Mock/Gut close up/ART C MGM GFPRab5 mCherrzRab7 sand1 ok1963  control RNAi   front_0016-1-1-1-1-1.tif
- __MACOSX/SD figure 6/6A/Fig_6_A_Roi/Mock/Gut close up/._ART C MGM GFPRab5 mCherrzRab7 sand1 ok1963  control RNAi   front_0016-1-1-1-1-1.tif
- SD figure 6/6A/Fig_6_A_Roi/Mock/Gut close up/ART C G GFPRab5 mCherrzRab7 sand1 ok1963  control RNAi   front_0016-1-1-1-1-1.tif
- __MACOSX/SD figure 6/6A/Fig_6_A_Roi/Mock/Gut close up/._ART C G GFPRab5 mCherrzRab7 sand1 ok1963  control RNAi   front_0016-1-1-1-1-1.tif
- SD figure 6/6A/Fig_6_A_Roi/Mock/Gut close up/ART C MC GFPRab5 mCherrzRab7 sand1 ok1963  control RNAi   front_0016-1-1-1-1-1.tif
- __MACOSX/SD figure 6/6A/Fig_6_A_Roi/Mock/Gut close up/._ART C MC GFPRab5 mCherrzRab7 sand1 ok1963  control RNAi   front_0016-1-1-1-1-1.tif
- SD figure 6/6A/Fig_6_A_Roi/ubq-1+vps-39 (RNAi)/Gut /ART MGM GFPRab5 mCherrzRab7 sand1 ok1963 ubq1 and vps39 RNAi 1 to 250 front_0010-1-1-1-1.tif
- __MACOSX/SD figure 6/6A/Fig_6_A_Roi/ubq-1+vps-39 (RNAi)/Gut /._ART MGM GFPRab5 mCherrzRab7 sand1 ok1963 ubq1 and vps39 RNAi 1 to 250 front_0010-1-1-1-1.tif
- SD figure 6/6A/Fig_6_A_Roi/ubq-1+vps-39 (RNAi)/Gut /ART MC GFPRab5 mCherrzRab7 sand1 ok1963 ubq1 and vps39 RNAi 1 to 250 front_0010-1-1-1-1.tif
- __MACOSX/SD figure 6/6A/Fig_6_A_Roi/ubq-1+vps-39 (RNAi)/Gut /._ART MC GFPRab5 mCherrzRab7 sand1 ok1963 ubq1 and vps39 RNAi 1 to 250 front_0010-1-1-1-1.tif
- SD figure 6/6A/Fig_6_A_Roi/ubq-1+vps-39 (RNAi)/Gut /ART G GFPRab5 mCherrzRab7 sand1 ok1963 ubq1 and vps39 RNAi 1 to 250 front_0010-1-1-1-1.tif
- __MACOSX/SD figure 6/6A/Fig_6_A_Roi/ubq-1+vps-39 (RNAi)/Gut /._ART G GFPRab5 mCherrzRab7 sand1 ok1963 ubq1 and vps39 RNAi 1 to 250 front_0010-1-1-1-1.tif
- SD figure 6/6A/Fig_6_A_Roi/ubq-1+vps-39 (RNAi)/Gut close up/ART C2 MGM GFPRab5 mCherrzRab7 sand1 ok1963 ubq1 and vps39 RNAi 1 to 250 front_0010-1-1-1-1-1.tif
- __MACOSX/SD figure 6/6A/Fig_6_A_Roi/ubq-1+vps-39 (RNAi)/Gut close up/._ART C2 MGM GFPRab5 mCherrzRab7 sand1 ok1963 ubq1 and vps39 RNAi 1 to 250 front_0010-1-1-1-1-1.tif
- SD figure 6/6A/Fig_6_A_Roi/ubq-1+vps-39 (RNAi)/Gut close up/ART C G GFPRab5 mCherrzRab7 sand1 ok1963 ubq1 and vps39 RNAi 1 to 250 front_0010-1-1-1-1-1.tif
- __MACOSX/SD figure 6/6A/Fig_6_A_Roi/ubq-1+vps-39 (RNAi)/Gut close up/._ART C G GFPRab5 mCherrzRab7 sand1 ok1963 ubq1 and vps39 RNAi 1 to 250 front_0010-1-1-1-1-1.tif
- SD figure 6/6A/Fig_6_A_Roi/ubq-1+vps-39 (RNAi)/Gut close up/ART C2 G GFPRab5 mCherrzRab7 sand1 ok1963 ubq1 and vps39 RNAi 1 to 250 front_0010-1-1-1-1-1.tif
- __MACOSX/SD figure 6/6A/Fig_6_A_Roi/ubq-1+vps-39 (RNAi)/Gut close up/._ART C2 G GFPRab5 mCherrzRab7 sand1 ok1963 ubq1 and vps39 RNAi 1 to 250 front_0010-1-1-1-1-1.tif
- SD figure 6/6A/Fig_6_A_Roi/ubq-1+vps-39 (RNAi)/Gut close up/ART C2 MC GFPRab5 mCherrzRab7 sand1 ok1963 ubq1 and vps39 RNAi 1 to 250 front_0010-1-1-1-1-1.tif
- __MACOSX/SD figure 6/6A/Fig_6_A_Roi/ubq-1+vps-39 (RNAi)/Gut close up/._ART C2 MC GFPRab5 mCherrzRab7 sand1 ok1963 ubq1 and vps39 RNAi 1 to 250 front_0010-1-1-1-1-1.tif
- SD figure 6/6A/Fig_6_A_Roi/ubq-1+vps-39 (RNAi)/Gut close up/ART C MGM GFPRab5 mCherrzRab7 sand1 ok1963 ubq1 and vps39 RNAi 1 to 250 front_0010-1-1-1-1-1.tif
- __MACOSX/SD figure 6/6A/Fig_6_A_Roi/ubq-1+vps-39 (RNAi)/Gut close up/._ART C MGM GFPRab5 mCherrzRab7 sand1 ok1963 ubq1 and vps39 RNAi 1 to 250 front_0010-1-1-1-1-1.tif
- SD figure 6/6A/Fig_6_A_Roi/ubq-1+vps-39 (RNAi)/Gut close up/ART C MC GFPRab5 mCherrzRab7 sand1 ok1963 ubq1 and vps39 RNAi 1 to 250 front_0010-1-1-1-1-1.tif
- __MACOSX/SD figure 6/6A/Fig_6_A_Roi/ubq-1+vps-39 (RNAi)/Gut close up/._ART C MC GFPRab5 mCherrzRab7 sand1 ok1963 ubq1 and vps39 RNAi 1 to 250 front_0010-1-1-1-1-1.tif
- SD figure 6/6A/Fig_6_A_Roi/vps-39 (RNAi)/Gut /ART MGM GFPRab5 mCherrzRab7 sand1 ok1963 vps39 RNAi front_0003-1-1-1-1.tif
- __MACOSX/SD figure 6/6A/Fig_6_A_Roi/vps-39 (RNAi)/Gut /._ART MGM GFPRab5 mCherrzRab7 sand1 ok1963 vps39 RNAi front_0003-1-1-1-1.tif
- SD figure 6/6A/Fig_6_A_Roi/vps-39 (RNAi)/Gut /ART G GFPRab5 mCherrzRab7 sand1 ok1963 vps39 RNAi front_0003-1-1-1-1.tif
- __MACOSX/SD figure 6/6A/Fig_6_A_Roi/vps-39 (RNAi)/Gut /._ART G GFPRab5 mCherrzRab7 sand1 ok1963 vps39 RNAi front_0003-1-1-1-1.tif
- SD figure 6/6A/Fig_6_A_Roi/vps-39 (RNAi)/Gut /ART MC GFPRab5 mCherrzRab7 sand1 ok1963 vps39 RNAi front_0003-1-1-1-1.tif
- __MACOSX/SD figure 6/6A/Fig_6_A_Roi/vps-39 (RNAi)/Gut /._ART MC GFPRab5 mCherrzRab7 sand1 ok1963 vps39 RNAi front_0003-1-1-1-1.tif
- SD figure 6/6A/Fig_6_A_Roi/vps-39 (RNAi)/Gut close up/ART C MC GFPRab5 mCherrzRab7 sand1 ok1963 vps39 RNAi front_0003-1-1-1-1-1.tif
- __MACOSX/SD figure 6/6A/Fig_6_A_Roi/vps-39 (RNAi)/Gut close up/._ART C MC GFPRab5 mCherrzRab7 sand1 ok1963 vps39 RNAi front_0003-1-1-1-1-1.tif
- SD figure 6/6A/Fig_6_A_Roi/vps-39 (RNAi)/Gut close up/ART C MGM GFPRab5 mCherrzRab7 sand1 ok1963 vps39 RNAi front_0003-1-1-1-1-1.tif
- __MACOSX/SD figure 6/6A/Fig_6_A_Roi/vps-39 (RNAi)/Gut close up/._ART C MGM GFPRab5 mCherrzRab7 sand1 ok1963 vps39 RNAi front_0003-1-1-1-1-1.tif
- SD figure 6/6A/Fig_6_A_Roi/vps-39 (RNAi)/Gut close up/ART C2 MC GFPRab5 mCherrzRab7 sand1 ok1963 vps39 RNAi front_0003-1-1-1-1-1.tif
- __MACOSX/SD figure 6/6A/Fig_6_A_Roi/vps-39 (RNAi)/Gut close up/._ART C2 MC GFPRab5 mCherrzRab7 sand1 ok1963 vps39 RNAi front_0003-1-1-1-1-1.tif
- SD figure 6/6A/Fig_6_A_Roi/vps-39 (RNAi)/Gut close up/ART C2 G GFPRab5 mCherrzRab7 sand1 ok1963 vps39 RNAi front_0003-1-1-1-1-1.tif
- __MACOSX/SD figure 6/6A/Fig_6_A_Roi/vps-39 (RNAi)/Gut close up/._ART C2 G GFPRab5 mCherrzRab7 sand1 ok1963 vps39 RNAi front_0003-1-1-1-1-1.tif
- SD figure 6/6A/Fig_6_A_Roi/vps-39 (RNAi)/Gut close up/ART C2 MGM GFPRab5 mCherrzRab7 sand1 ok1963 vps39 RNAi front_0003-1-1-1-1-1.tif
- __MACOSX/SD figure 6/6A/Fig_6_A_Roi/vps-39 (RNAi)/Gut close up/._ART C2 MGM GFPRab5 mCherrzRab7 sand1 ok1963 vps39 RNAi front_0003-1-1-1-1-1.tif
- SD figure 6/6A/Fig_6_A_Roi/vps-39 (RNAi)/Gut close up/ART C G GFPRab5 mCherrzRab7 sand1 ok1963 vps39 RNAi front_0003-1-1-1-1-1.tif
- __MACOSX/SD figure 6/6A/Fig_6_A_Roi/vps-39 (RNAi)/Gut close up/._ART C G GFPRab5 mCherrzRab7 sand1 ok1963 vps39 RNAi front_0003-1-1-1-1-1.tif
- SD figure 6/6C/Fig_6_C_Roi/Mock/Gut /ART G sand1 ok1963 lmp1GFP RAB7mCherrz control RNAi  front_0013-1-1-1-1.tif
- __MACOSX/SD figure 6/6C/Fig_6_C_Roi/Mock/Gut /._ART G sand1 ok1963 lmp1GFP RAB7mCherrz control RNAi  front_0013-1-1-1-1.tif
- SD figure 6/6C/Fig_6_C_Roi/Mock/Gut /ART MC sand1 ok1963 lmp1GFP RAB7mCherrz control RNAi  front_0013-1-1-1-1.tif
- __MACOSX/SD figure 6/6C/Fig_6_C_Roi/Mock/Gut /._ART MC sand1 ok1963 lmp1GFP RAB7mCherrz control RNAi  front_0013-1-1-1-1.tif
- SD figure 6/6C/Fig_6_C_Roi/Mock/Gut /ART AF sand1 ok1963 lmp1GFP RAB7mCherrz control RNAi  front_0013-1-1-1-1.tif
- __MACOSX/SD figure 6/6C/Fig_6_C_Roi/Mock/Gut /._ART AF sand1 ok1963 lmp1GFP RAB7mCherrz control RNAi  front_0013-1-1-1-1.tif
- SD figure 6/6C/Fig_6_C_Roi/Mock/Gut /ART MA sand1 ok1963 lmp1GFP RAB7mCherrz control RNAi  front_0013-1-1-1.tif
- __MACOSX/SD figure 6/6C/Fig_6_C_Roi/Mock/Gut /._ART MA sand1 ok1963 lmp1GFP RAB7mCherrz control RNAi  front_0013-1-1-1.tif
- SD figure 6/6C/Fig_6_C_Roi/Mock/Gut close up/ART C AF sand1 ok1963 lmp1GFP RAB7mCherrz control RNAi  front_0013-1-1-1-1-1.tif
- __MACOSX/SD figure 6/6C/Fig_6_C_Roi/Mock/Gut close up/._ART C AF sand1 ok1963 lmp1GFP RAB7mCherrz control RNAi  front_0013-1-1-1-1-1.tif
- SD figure 6/6C/Fig_6_C_Roi/Mock/Gut close up/ART C2 AF sand1 ok1963 lmp1GFP RAB7mCherrz control RNAi  front_0013-1-1-1-1-1.tif
- __MACOSX/SD figure 6/6C/Fig_6_C_Roi/Mock/Gut close up/._ART C2 AF sand1 ok1963 lmp1GFP RAB7mCherrz control RNAi  front_0013-1-1-1-1-1.tif
- SD figure 6/6C/Fig_6_C_Roi/Mock/Gut close up/ART C MA sand1 ok1963 lmp1GFP RAB7mCherrz control RNAi  front_0013-1-1-1-1.tif
- __MACOSX/SD figure 6/6C/Fig_6_C_Roi/Mock/Gut close up/._ART C MA sand1 ok1963 lmp1GFP RAB7mCherrz control RNAi  front_0013-1-1-1-1.tif
- SD figure 6/6C/Fig_6_C_Roi/Mock/Gut close up/ART C2 G sand1 ok1963 lmp1GFP RAB7mCherrz control RNAi  front_0013-1-1-1-1-1.tif
- __MACOSX/SD figure 6/6C/Fig_6_C_Roi/Mock/Gut close up/._ART C2 G sand1 ok1963 lmp1GFP RAB7mCherrz control RNAi  front_0013-1-1-1-1-1.tif
- SD figure 6/6C/Fig_6_C_Roi/Mock/Gut close up/ART C2 MC sand1 ok1963 lmp1GFP RAB7mCherrz control RNAi  front_0013-1-1-1-1-1.tif
- __MACOSX/SD figure 6/6C/Fig_6_C_Roi/Mock/Gut close up/._ART C2 MC sand1 ok1963 lmp1GFP RAB7mCherrz control RNAi  front_0013-1-1-1-1-1.tif
- SD figure 6/6C/Fig_6_C_Roi/Mock/Gut close up/ART C MC sand1 ok1963 lmp1GFP RAB7mCherrz control RNAi  front_0013-1-1-1-1-1.tif
- __MACOSX/SD figure 6/6C/Fig_6_C_Roi/Mock/Gut close up/._ART C MC sand1 ok1963 lmp1GFP RAB7mCherrz control RNAi  front_0013-1-1-1-1-1.tif
- SD figure 6/6C/Fig_6_C_Roi/Mock/Gut close up/ART C G sand1 ok1963 lmp1GFP RAB7mCherrz control RNAi  front_0013-1-1-1-1-1.tif
- __MACOSX/SD figure 6/6C/Fig_6_C_Roi/Mock/Gut close up/._ART C G sand1 ok1963 lmp1GFP RAB7mCherrz control RNAi  front_0013-1-1-1-1-1.tif
- SD figure 6/6C/Fig_6_C_Roi/Mock/Gut close up/ART C2 MA sand1 ok1963 lmp1GFP RAB7mCherrz control RNAi  front_0013-1-1-1-1.tif
- __MACOSX/SD figure 6/6C/Fig_6_C_Roi/Mock/Gut close up/._ART C2 MA sand1 ok1963 lmp1GFP RAB7mCherrz control RNAi  front_0013-1-1-1-1.tif
- SD figure 6/6C/Fig_6_C_Roi/ubq-1+vps-39 (RNAi)/Gut /ART AF sand1 ok1963 lmp1GFP rab7mCherrz ubq1 and vps39 RNAi 1 to 250 front_0008-1-1-1-1.tif
- __MACOSX/SD figure 6/6C/Fig_6_C_Roi/ubq-1+vps-39 (RNAi)/Gut /._ART AF sand1 ok1963 lmp1GFP rab7mCherrz ubq1 and vps39 RNAi 1 to 250 front_0008-1-1-1-1.tif
- SD figure 6/6C/Fig_6_C_Roi/ubq-1+vps-39 (RNAi)/Gut /ART MA sand1 ok1963 lmp1GFP rab7mCherrz ubq1 and vps39 RNAi 1 to 250 front_0008-1-1-1.tif
- __MACOSX/SD figure 6/6C/Fig_6_C_Roi/ubq-1+vps-39 (RNAi)/Gut /._ART MA sand1 ok1963 lmp1GFP rab7mCherrz ubq1 and vps39 RNAi 1 to 250 front_0008-1-1-1.tif
- SD figure 6/6C/Fig_6_C_Roi/ubq-1+vps-39 (RNAi)/Gut /ART G sand1 ok1963 lmp1GFP rab7mCherrz ubq1 and vps39 RNAi 1 to 250 front_0008-1-1-1-1.tif
- __MACOSX/SD figure 6/6C/Fig_6_C_Roi/ubq-1+vps-39 (RNAi)/Gut /._ART G sand1 ok1963 lmp1GFP rab7mCherrz ubq1 and vps39 RNAi 1 to 250 front_0008-1-1-1-1.tif
- SD figure 6/6C/Fig_6_C_Roi/ubq-1+vps-39 (RNAi)/Gut /ART MC sand1 ok1963 lmp1GFP rab7mCherrz ubq1 and vps39 RNAi 1 to 250 front_0008-1-1-1-1.tif
- __MACOSX/SD figure 6/6C/Fig_6_C_Roi/ubq-1+vps-39 (RNAi)/Gut /._ART MC sand1 ok1963 lmp1GFP rab7mCherrz ubq1 and vps39 RNAi 1 to 250 front_0008-1-1-1-1.tif
- SD figure 6/6C/Fig_6_C_Roi/ubq-1+vps-39 (RNAi)/Gut close up/ART C2 G sand1 ok1963 lmp1GFP rab7mCherrz ubq1 and vps39 RNAi 1 to 250 front_0008-1-1-1-1-1.tif
- __MACOSX/SD figure 6/6C/Fig_6_C_Roi/ubq-1+vps-39 (RNAi)/Gut close up/._ART C2 G sand1 ok1963 lmp1GFP rab7mCherrz ubq1 and vps39 RNAi 1 to 250 front_0008-1-1-1-1-1.tif
- SD figure 6/6C/Fig_6_C_Roi/ubq-1+vps-39 (RNAi)/Gut close up/ART C G sand1 ok1963 lmp1GFP rab7mCherrz ubq1 and vps39 RNAi 1 to 250 front_0008-1-1-1-1-1.tif
- __MACOSX/SD figure 6/6C/Fig_6_C_Roi/ubq-1+vps-39 (RNAi)/Gut close up/._ART C G sand1 ok1963 lmp1GFP rab7mCherrz ubq1 and vps39 RNAi 1 to 250 front_0008-1-1-1-1-1.tif
- SD figure 6/6C/Fig_6_C_Roi/ubq-1+vps-39 (RNAi)/Gut close up/ART C AF sand1 ok1963 lmp1GFP rab7mCherrz ubq1 and vps39 RNAi 1 to 250 front_0008-1-1-1-1-1.tif
- __MACOSX/SD figure 6/6C/Fig_6_C_Roi/ubq-1+vps-39 (RNAi)/Gut close up/._ART C AF sand1 ok1963 lmp1GFP rab7mCherrz ubq1 and vps39 RNAi 1 to 250 front_0008-1-1-1-1-1.tif
- SD figure 6/6C/Fig_6_C_Roi/ubq-1+vps-39 (RNAi)/Gut close up/ART C2 AF sand1 ok1963 lmp1GFP rab7mCherrz ubq1 and vps39 RNAi 1 to 250 front_0008-1-1-1-1-1.tif
- __MACOSX/SD figure 6/6C/Fig_6_C_Roi/ubq-1+vps-39 (RNAi)/Gut close up/._ART C2 AF sand1 ok1963 lmp1GFP rab7mCherrz ubq1 and vps39 RNAi 1 to 250 front_0008-1-1-1-1-1.tif
- SD figure 6/6C/Fig_6_C_Roi/ubq-1+vps-39 (RNAi)/Gut close up/ART C MA sand1 ok1963 lmp1GFP rab7mCherrz ubq1 and vps39 RNAi 1 to 250 front_0008-1-1-1-1.tif
- __MACOSX/SD figure 6/6C/Fig_6_C_Roi/ubq-1+vps-39 (RNAi)/Gut close up/._ART C MA sand1 ok1963 lmp1GFP rab7mCherrz ubq1 and vps39 RNAi 1 to 250 front_0008-1-1-1-1.tif
- SD figure 6/6C/Fig_6_C_Roi/ubq-1+vps-39 (RNAi)/Gut close up/ART C MC sand1 ok1963 lmp1GFP rab7mCherrz ubq1 and vps39 RNAi 1 to 250 front_0008-1-1-1-1-1.tif
- __MACOSX/SD figure 6/6C/Fig_6_C_Roi/ubq-1+vps-39 (RNAi)/Gut close up/._ART C MC sand1 ok1963 lmp1GFP rab7mCherrz ubq1 and vps39 RNAi 1 to 250 front_0008-1-1-1-1-1.tif
- SD figure 6/6C/Fig_6_C_Roi/ubq-1+vps-39 (RNAi)/Gut close up/ART C2 MA sand1 ok1963 lmp1GFP rab7mCherrz ubq1 and vps39 RNAi 1 to 250 front_0008-1-1-1-1.tif
- __MACOSX/SD figure 6/6C/Fig_6_C_Roi/ubq-1+vps-39 (RNAi)/Gut close up/._ART C2 MA sand1 ok1963 lmp1GFP rab7mCherrz ubq1 and vps39 RNAi 1 to 250 front_0008-1-1-1-1.tif
- SD figure 6/6C/Fig_6_C_Roi/ubq-1+vps-39 (RNAi)/Gut close up/ART C2 MC sand1 ok1963 lmp1GFP rab7mCherrz ubq1 and vps39 RNAi 1 to 250 front_0008-1-1-1-1-1.tif
- __MACOSX/SD figure 6/6C/Fig_6_C_Roi/ubq-1+vps-39 (RNAi)/Gut close up/._ART C2 MC sand1 ok1963 lmp1GFP rab7mCherrz ubq1 and vps39 RNAi 1 to 250 front_0008-1-1-1-1-1.tif
- SD figure 6/6C/Fig_6_C_Roi/vps-39 (RNAi)/Gut /ART AF sand1 ok1963 lmp1GFP RAB7mCherrz vps39 RNAi  front_0001-1-1-1-1.tif
- __MACOSX/SD figure 6/6C/Fig_6_C_Roi/vps-39 (RNAi)/Gut /._ART AF sand1 ok1963 lmp1GFP RAB7mCherrz vps39 RNAi  front_0001-1-1-1-1.tif
- SD figure 6/6C/Fig_6_C_Roi/vps-39 (RNAi)/Gut /ART MC sand1 ok1963 lmp1GFP RAB7mCherrz vps39 RNAi  front_0001-1-1-1-1.tif
- __MACOSX/SD figure 6/6C/Fig_6_C_Roi/vps-39 (RNAi)/Gut /._ART MC sand1 ok1963 lmp1GFP RAB7mCherrz vps39 RNAi  front_0001-1-1-1-1.tif
- SD figure 6/6C/Fig_6_C_Roi/vps-39 (RNAi)/Gut /ART G sand1 ok1963 lmp1GFP RAB7mCherrz vps39 RNAi  front_0001-1-1-1-1.tif
- __MACOSX/SD figure 6/6C/Fig_6_C_Roi/vps-39 (RNAi)/Gut /._ART G sand1 ok1963 lmp1GFP RAB7mCherrz vps39 RNAi  front_0001-1-1-1-1.tif
- SD figure 6/6C/Fig_6_C_Roi/vps-39 (RNAi)/Gut /ART MA sand1 ok1963 lmp1GFP RAB7mCherrz vps39 RNAi  front_0001-1-1-1.tif
- __MACOSX/SD figure 6/6C/Fig_6_C_Roi/vps-39 (RNAi)/Gut /._ART MA sand1 ok1963 lmp1GFP RAB7mCherrz vps39 RNAi  front_0001-1-1-1.tif
- SD figure 6/6C/Fig_6_C_Roi/vps-39 (RNAi)/Gut close up/ART C2 G sand1 ok1963 lmp1GFP RAB7mCherrz vps39 RNAi  front_0001-1-1-1-1-1.tif
- __MACOSX/SD figure 6/6C/Fig_6_C_Roi/vps-39 (RNAi)/Gut close up/._ART C2 G sand1 ok1963 lmp1GFP RAB7mCherrz vps39 RNAi  front_0001-1-1-1-1-1.tif
- SD figure 6/6C/Fig_6_C_Roi/vps-39 (RNAi)/Gut close up/ART C AF sand1 ok1963 lmp1GFP RAB7mCherrz vps39 RNAi  front_0001-1-1-1-1-1.tif
- __MACOSX/SD figure 6/6C/Fig_6_C_Roi/vps-39 (RNAi)/Gut close up/._ART C AF sand1 ok1963 lmp1GFP RAB7mCherrz vps39 RNAi  front_0001-1-1-1-1-1.tif
- SD figure 6/6C/Fig_6_C_Roi/vps-39 (RNAi)/Gut close up/ART C G sand1 ok1963 lmp1GFP RAB7mCherrz vps39 RNAi  front_0001-1-1-1-1-1.tif
- __MACOSX/SD figure 6/6C/Fig_6_C_Roi/vps-39 (RNAi)/Gut close up/._ART C G sand1 ok1963 lmp1GFP RAB7mCherrz vps39 RNAi  front_0001-1-1-1-1-1.tif
- SD figure 6/6C/Fig_6_C_Roi/vps-39 (RNAi)/Gut close up/ART C2 MC sand1 ok1963 lmp1GFP RAB7mCherrz vps39 RNAi  front_0001-1-1-1-1-1.tif
- __MACOSX/SD figure 6/6C/Fig_6_C_Roi/vps-39 (RNAi)/Gut close up/._ART C2 MC sand1 ok1963 lmp1GFP RAB7mCherrz vps39 RNAi  front_0001-1-1-1-1-1.tif
- SD figure 6/6C/Fig_6_C_Roi/vps-39 (RNAi)/Gut close up/ART C2 MA sand1 ok1963 lmp1GFP RAB7mCherrz vps39 RNAi  front_0001-1-1-1-1.tif
- __MACOSX/SD figure 6/6C/Fig_6_C_Roi/vps-39 (RNAi)/Gut close up/._ART C2 MA sand1 ok1963 lmp1GFP RAB7mCherrz vps39 RNAi  front_0001-1-1-1-1.tif
- SD figure 6/6C/Fig_6_C_Roi/vps-39 (RNAi)/Gut close up/ART C2 AF sand1 ok1963 lmp1GFP RAB7mCherrz vps39 RNAi  front_0001-1-1-1-1-1.tif
- __MACOSX/SD figure 6/6C/Fig_6_C_Roi/vps-39 (RNAi)/Gut close up/._ART C2 AF sand1 ok1963 lmp1GFP RAB7mCherrz vps39 RNAi  front_0001-1-1-1-1-1.tif
- SD figure 6/6C/Fig_6_C_Roi/vps-39 (RNAi)/Gut close up/ART C MA sand1 ok1963 lmp1GFP RAB7mCherrz vps39 RNAi  front_0001-1-1-1-1.tif
- __MACOSX/SD figure 6/6C/Fig_6_C_Roi/vps-39 (RNAi)/Gut close up/._ART C MA sand1 ok1963 lmp1GFP RAB7mCherrz vps39 RNAi  front_0001-1-1-1-1.tif
- SD figure 6/6C/Fig_6_C_Roi/vps-39 (RNAi)/Gut close up/ART C MC sand1 ok1963 lmp1GFP RAB7mCherrz vps39 RNAi  front_0001-1-1-1-1-1.tif
- __MACOSX/SD figure 6/6C/Fig_6_C_Roi/vps-39 (RNAi)/Gut close up/._ART C MC sand1 ok1963 lmp1GFP RAB7mCherrz vps39 RNAi  front_0001-1-1-1-1-1.tif
