# Supplementary material for: Coordination between ESCRT function and Rab conversion during endosome maturation
Source: EMBO J. 2025 Feb 5;44(6):1574–607. doi: 10.1038/s44318-025-00367-7 (PMC11914609; doi:10.1038/s44318-025-00367-7)
Supplement: Supplementary file 9 — Source data Fig. 7 [file 44318_2025_367_MOESM9_ESM.zip]

Archive with 212 entries (182 files):
- SD figure 7 /
- __MACOSX/._SD figure 7 
- SD figure 7 /.DS_Store
- __MACOSX/SD figure 7 /._.DS_Store
- SD figure 7 /7C/
- __MACOSX/SD figure 7 /._7C
- SD figure 7 /7B/
- __MACOSX/SD figure 7 /._7B
- SD figure 7 /7D and E/
- __MACOSX/SD figure 7 /._7D and E
- SD figure 7 /7G/
- __MACOSX/SD figure 7 /._7G
- SD figure 7 /7F/
- __MACOSX/SD figure 7 /._7F
- SD figure 7 /7C/Area localization RAB-5 RAB-7 sand-1 ko exp. 3 summary graphical adjusted vers. 5.xlsx
- __MACOSX/SD figure 7 /7C/._Area localization RAB-5 RAB-7 sand-1 ko exp. 3 summary graphical adjusted vers. 5.xlsx
- SD figure 7 /7B/Fig_7_B_Roi/
- __MACOSX/SD figure 7 /7B/._Fig_7_B_Roi
- SD figure 7 /7B/.DS_Store
- __MACOSX/SD figure 7 /7B/._.DS_Store
- SD figure 7 /7B/Fig_7_B_data/
- __MACOSX/SD figure 7 /7B/._Fig_7_B_data
- SD figure 7 /7D and E/RAB-5 particles per 1000 micron2 .csv
- __MACOSX/SD figure 7 /7D and E/._RAB-5 particles per 1000 micron2 .csv
- SD figure 7 /7D and E/rabx-5(RNAi) raw size measurements.csv
- __MACOSX/SD figure 7 /7D and E/._rabx-5(RNAi) raw size measurements.csv
- SD figure 7 /7D and E/Mock raw size measurements.csv
- __MACOSX/SD figure 7 /7D and E/._Mock raw size measurements.csv
- SD figure 7 /7D and E/Mean value plot (RAB-5 particle size).csv
- __MACOSX/SD figure 7 /7D and E/._Mean value plot (RAB-5 particle size).csv
- SD figure 7 /7D and E/Welch's t test of RAB-5 particles per 1000 micron2 .csv
- __MACOSX/SD figure 7 /7D and E/._Welch's t test of RAB-5 particles per 1000 micron2 .csv
- SD figure 7 /7D and E/Welch's t test of Mean value plot (RAB-5 particle size).csv
- __MACOSX/SD figure 7 /7D and E/._Welch's t test of Mean value plot (RAB-5 particle size).csv
- SD figure 7 /7D and E/Rab-5 structure size RAB-5 RAB-7 sand-1 ko exp.3 particle size summary + structure amount new graphical adjusted 2 ExP.xlsx
- __MACOSX/SD figure 7 /7D and E/._Rab-5 structure size RAB-5 RAB-7 sand-1 ko exp.3 particle size summary + structure amount new graphical adjusted 2 ExP.xlsx
- SD figure 7 /7G/Colocalization of RAB-5 with RABX-5.csv
- __MACOSX/SD figure 7 /7G/._Colocalization of RAB-5 with RABX-5.csv
- SD figure 7 /7G/Brown-Forsythe and Welch ANOVA tests of Colocalization of RAB-5 with RABX-5.csv
- __MACOSX/SD figure 7 /7G/._Brown-Forsythe and Welch ANOVA tests of Colocalization of RAB-5 with RABX-5.csv
- SD figure 7 /7G/Brown-Forsythe and Welch ANOVA multiple comparisons test of colocalization of RAB-5 with RABX-5.xlsx
- __MACOSX/SD figure 7 /7G/._Brown-Forsythe and Welch ANOVA multiple comparisons test of colocalization of RAB-5 with RABX-5.xlsx
- SD figure 7 /7G/Co-loc_MandersRABX adjusted ExP.xlsx
- __MACOSX/SD figure 7 /7G/._Co-loc_MandersRABX adjusted ExP.xlsx
- SD figure 7 /7F/.DS_Store
- __MACOSX/SD figure 7 /7F/._.DS_Store
- SD figure 7 /7F/Fig_7_F_Roi/
- __MACOSX/SD figure 7 /7F/._Fig_7_F_Roi
- SD figure 7 /7F/Fig_7_F_data/
- __MACOSX/SD figure 7 /7F/._Fig_7_F_data
- SD figure 7 /7B/Fig_7_B_Roi/.DS_Store
- __MACOSX/SD figure 7 /7B/Fig_7_B_Roi/._.DS_Store
- SD figure 7 /7B/Fig_7_B_Roi/Mock/
- __MACOSX/SD figure 7 /7B/Fig_7_B_Roi/._Mock
- SD figure 7 /7B/Fig_7_B_Roi/rabx-5 (RNAi)/
- __MACOSX/SD figure 7 /7B/Fig_7_B_Roi/._rabx-5 (RNAi)
- SD figure 7 /7B/Fig_7_B_data/.DS_Store
- __MACOSX/SD figure 7 /7B/Fig_7_B_data/._.DS_Store
- SD figure 7 /7B/Fig_7_B_data/Mock/
- __MACOSX/SD figure 7 /7B/Fig_7_B_data/._Mock
- SD figure 7 /7B/Fig_7_B_data/rabx-5 (RNAi)/
- __MACOSX/SD figure 7 /7B/Fig_7_B_data/._rabx-5 (RNAi)
- SD figure 7 /7F/Fig_7_F_Roi/ubq-1 (RNAi)/
- __MACOSX/SD figure 7 /7F/Fig_7_F_Roi/._ubq-1 (RNAi)
- SD figure 7 /7F/Fig_7_F_Roi/.DS_Store
- __MACOSX/SD figure 7 /7F/Fig_7_F_Roi/._.DS_Store
- SD figure 7 /7F/Fig_7_F_Roi/Mock/
- __MACOSX/SD figure 7 /7F/Fig_7_F_Roi/._Mock
- SD figure 7 /7F/Fig_7_F_Roi/hgrs-1 (RNAi)/
- __MACOSX/SD figure 7 /7F/Fig_7_F_Roi/._hgrs-1 (RNAi)
- SD figure 7 /7F/Fig_7_F_data/ubq-1 (RNAi)/
- __MACOSX/SD figure 7 /7F/Fig_7_F_data/._ubq-1 (RNAi)
- SD figure 7 /7F/Fig_7_F_data/.DS_Store
- __MACOSX/SD figure 7 /7F/Fig_7_F_data/._.DS_Store
- SD figure 7 /7F/Fig_7_F_data/Mock/
- __MACOSX/SD figure 7 /7F/Fig_7_F_data/._Mock
- SD figure 7 /7F/Fig_7_F_data/hgrs-1 (RNAi)/
- __MACOSX/SD figure 7 /7F/Fig_7_F_data/._hgrs-1 (RNAi)
- SD figure 7 /7B/Fig_7_B_Roi/Mock/Gut /
- __MACOSX/SD figure 7 /7B/Fig_7_B_Roi/Mock/._Gut 
- SD figure 7 /7B/Fig_7_B_Roi/Mock/.DS_Store
- __MACOSX/SD figure 7 /7B/Fig_7_B_Roi/Mock/._.DS_Store
- SD figure 7 /7B/Fig_7_B_Roi/Mock/Gut close up/
- __MACOSX/SD figure 7 /7B/Fig_7_B_Roi/Mock/._Gut close up
- SD figure 7 /7B/Fig_7_B_Roi/rabx-5 (RNAi)/Gut /
- __MACOSX/SD figure 7 /7B/Fig_7_B_Roi/rabx-5 (RNAi)/._Gut 
- SD figure 7 /7B/Fig_7_B_Roi/rabx-5 (RNAi)/.DS_Store
- __MACOSX/SD figure 7 /7B/Fig_7_B_Roi/rabx-5 (RNAi)/._.DS_Store
- SD figure 7 /7B/Fig_7_B_Roi/rabx-5 (RNAi)/Gut close up/
- __MACOSX/SD figure 7 /7B/Fig_7_B_Roi/rabx-5 (RNAi)/._Gut close up
- SD figure 7 /7B/Fig_7_B_data/Mock/A 2023_03_02_RAB-5_RAB-7_sand-1_08_Airyscan Processing-1.tif
- __MACOSX/SD figure 7 /7B/Fig_7_B_data/Mock/._A 2023_03_02_RAB-5_RAB-7_sand-1_08_Airyscan Processing-1.tif
- SD figure 7 /7B/Fig_7_B_data/rabx-5 (RNAi)/A 2023_03_02_RAB-5_RAB-7_sand-1_rabx-5cloned_02_Airyscan Processing-1.tif
- __MACOSX/SD figure 7 /7B/Fig_7_B_data/rabx-5 (RNAi)/._A 2023_03_02_RAB-5_RAB-7_sand-1_rabx-5cloned_02_Airyscan Processing-1.tif
- SD figure 7 /7F/Fig_7_F_Roi/ubq-1 (RNAi)/.DS_Store
- __MACOSX/SD figure 7 /7F/Fig_7_F_Roi/ubq-1 (RNAi)/._.DS_Store
- SD figure 7 /7F/Fig_7_F_Roi/ubq-1 (RNAi)/Gut close up/
- __MACOSX/SD figure 7 /7F/Fig_7_F_Roi/ubq-1 (RNAi)/._Gut close up
- SD figure 7 /7F/Fig_7_F_Roi/ubq-1 (RNAi)/Gut/
- __MACOSX/SD figure 7 /7F/Fig_7_F_Roi/ubq-1 (RNAi)/._Gut
- SD figure 7 /7F/Fig_7_F_Roi/Mock/.DS_Store
- __MACOSX/SD figure 7 /7F/Fig_7_F_Roi/Mock/._.DS_Store
- SD figure 7 /7F/Fig_7_F_Roi/Mock/Gut close up/
- __MACOSX/SD figure 7 /7F/Fig_7_F_Roi/Mock/._Gut close up
- SD figure 7 /7F/Fig_7_F_Roi/Mock/Gut/
- __MACOSX/SD figure 7 /7F/Fig_7_F_Roi/Mock/._Gut
- SD figure 7 /7F/Fig_7_F_Roi/hgrs-1 (RNAi)/.DS_Store
- __MACOSX/SD figure 7 /7F/Fig_7_F_Roi/hgrs-1 (RNAi)/._.DS_Store
- SD figure 7 /7F/Fig_7_F_Roi/hgrs-1 (RNAi)/Gut close up/
- __MACOSX/SD figure 7 /7F/Fig_7_F_Roi/hgrs-1 (RNAi)/._Gut close up
- SD figure 7 /7F/Fig_7_F_Roi/hgrs-1 (RNAi)/Gut/
- __MACOSX/SD figure 7 /7F/Fig_7_F_Roi/hgrs-1 (RNAi)/._Gut
- SD figure 7 /7F/Fig_7_F_data/ubq-1 (RNAi)/2024_08_05_RABX-5_RAB-5_ubq-1_05_Airyscan Processing-1.tif
- __MACOSX/SD figure 7 /7F/Fig_7_F_data/ubq-1 (RNAi)/._2024_08_05_RABX-5_RAB-5_ubq-1_05_Airyscan Processing-1.tif
- SD figure 7 /7F/Fig_7_F_data/Mock/2024_08_05_RABX-5_RAB-5_neg_06_Airyscan Processing-1.tif
- __MACOSX/SD figure 7 /7F/Fig_7_F_data/Mock/._2024_08_05_RABX-5_RAB-5_neg_06_Airyscan Processing-1.tif
- SD figure 7 /7F/Fig_7_F_data/hgrs-1 (RNAi)/.DS_Store
- __MACOSX/SD figure 7 /7F/Fig_7_F_data/hgrs-1 (RNAi)/._.DS_Store
- SD figure 7 /7F/Fig_7_F_data/hgrs-1 (RNAi)/2024_08_06_RABX-5_RAB-5_hgrs-1_06_Airyscan Processing-1.tif
- __MACOSX/SD figure 7 /7F/Fig_7_F_data/hgrs-1 (RNAi)/._2024_08_06_RABX-5_RAB-5_hgrs-1_06_Airyscan Processing-1.tif
- SD figure 7 /7B/Fig_7_B_Roi/Mock/Gut /ART G 2023_03_02_RAB-5_RAB-7_sand-1_08_Airyscan Processing-1-1-1-1.tif
- __MACOSX/SD figure 7 /7B/Fig_7_B_Roi/Mock/Gut /._ART G 2023_03_02_RAB-5_RAB-7_sand-1_08_Airyscan Processing-1-1-1-1.tif
- SD figure 7 /7B/Fig_7_B_Roi/Mock/Gut /ART MGM 2023_03_02_RAB-5_RAB-7_sand-1_08_Airyscan Processing-1-1-1.tif
- __MACOSX/SD figure 7 /7B/Fig_7_B_Roi/Mock/Gut /._ART MGM 2023_03_02_RAB-5_RAB-7_sand-1_08_Airyscan Processing-1-1-1.tif
- SD figure 7 /7B/Fig_7_B_Roi/Mock/Gut /ART MC 2023_03_02_RAB-5_RAB-7_sand-1_08_Airyscan Processing-1-1-1-1.tif
- __MACOSX/SD figure 7 /7B/Fig_7_B_Roi/Mock/Gut /._ART MC 2023_03_02_RAB-5_RAB-7_sand-1_08_Airyscan Processing-1-1-1-1.tif
- SD figure 7 /7B/Fig_7_B_Roi/Mock/Gut close up/ART C MGM 2023_03_02_RAB-5_RAB-7_sand-1_08_Airyscan Processing-1-1-1-1.tif
- __MACOSX/SD figure 7 /7B/Fig_7_B_Roi/Mock/Gut close up/._ART C MGM 2023_03_02_RAB-5_RAB-7_sand-1_08_Airyscan Processing-1-1-1-1.tif
- SD figure 7 /7B/Fig_7_B_Roi/Mock/Gut close up/ART C G 2023_03_02_RAB-5_RAB-7_sand-1_08_Airyscan Processing-1-1-1-1-1.tif
- __MACOSX/SD figure 7 /7B/Fig_7_B_Roi/Mock/Gut close up/._ART C G 2023_03_02_RAB-5_RAB-7_sand-1_08_Airyscan Processing-1-1-1-1-1.tif
- SD figure 7 /7B/Fig_7_B_Roi/Mock/Gut close up/ART C2 MC 2023_03_02_RAB-5_RAB-7_sand-1_08_Airyscan Processing-1-1-1-1-1.tif
- __MACOSX/SD figure 7 /7B/Fig_7_B_Roi/Mock/Gut close up/._ART C2 MC 2023_03_02_RAB-5_RAB-7_sand-1_08_Airyscan Processing-1-1-1-1-1.tif
- SD figure 7 /7B/Fig_7_B_Roi/Mock/Gut close up/ART C2 MGM 2023_03_02_RAB-5_RAB-7_sand-1_08_Airyscan Processing-1-1-1-1.tif
- __MACOSX/SD figure 7 /7B/Fig_7_B_Roi/Mock/Gut close up/._ART C2 MGM 2023_03_02_RAB-5_RAB-7_sand-1_08_Airyscan Processing-1-1-1-1.tif
- SD figure 7 /7B/Fig_7_B_Roi/Mock/Gut close up/ART C MC 2023_03_02_RAB-5_RAB-7_sand-1_08_Airyscan Processing-1-1-1-1-1.tif
- __MACOSX/SD figure 7 /7B/Fig_7_B_Roi/Mock/Gut close up/._ART C MC 2023_03_02_RAB-5_RAB-7_sand-1_08_Airyscan Processing-1-1-1-1-1.tif
- SD figure 7 /7B/Fig_7_B_Roi/Mock/Gut close up/ART C2 G 2023_03_02_RAB-5_RAB-7_sand-1_08_Airyscan Processing-1-1-1-1-1.tif
- __MACOSX/SD figure 7 /7B/Fig_7_B_Roi/Mock/Gut close up/._ART C2 G 2023_03_02_RAB-5_RAB-7_sand-1_08_Airyscan Processing-1-1-1-1-1.tif
- SD figure 7 /7B/Fig_7_B_Roi/rabx-5 (RNAi)/Gut /ART MGM 2023_03_02_RAB-5_RAB-7_sand-1_rabx-5cloned_02_Airyscan Processing-1-1-1.tif
- __MACOSX/SD figure 7 /7B/Fig_7_B_Roi/rabx-5 (RNAi)/Gut /._ART MGM 2023_03_02_RAB-5_RAB-7_sand-1_rabx-5cloned_02_Airyscan Processing-1-1-1.tif
- SD figure 7 /7B/Fig_7_B_Roi/rabx-5 (RNAi)/Gut /ART G 2023_03_02_RAB-5_RAB-7_sand-1_rabx-5cloned_02_Airyscan Processing-1-1-1-1.tif
- __MACOSX/SD figure 7 /7B/Fig_7_B_Roi/rabx-5 (RNAi)/Gut /._ART G 2023_03_02_RAB-5_RAB-7_sand-1_rabx-5cloned_02_Airyscan Processing-1-1-1-1.tif
- SD figure 7 /7B/Fig_7_B_Roi/rabx-5 (RNAi)/Gut /ART MC 2023_03_02_RAB-5_RAB-7_sand-1_rabx-5cloned_02_Airyscan Processing-1-1-1-1.tif
- __MACOSX/SD figure 7 /7B/Fig_7_B_Roi/rabx-5 (RNAi)/Gut /._ART MC 2023_03_02_RAB-5_RAB-7_sand-1_rabx-5cloned_02_Airyscan Processing-1-1-1-1.tif
- SD figure 7 /7B/Fig_7_B_Roi/rabx-5 (RNAi)/Gut close up/ART C MGM 2023_03_02_RAB-5_RAB-7_sand-1_rabx-5cloned_02_Airyscan Processing-1-1-1-1.tif
- __MACOSX/SD figure 7 /7B/Fig_7_B_Roi/rabx-5 (RNAi)/Gut close up/._ART C MGM 2023_03_02_RAB-5_RAB-7_sand-1_rabx-5cloned_02_Airyscan Processing-1-1-1-1.tif
- SD figure 7 /7B/Fig_7_B_Roi/rabx-5 (RNAi)/Gut close up/ART C2 MGM 2023_03_02_RAB-5_RAB-7_sand-1_rabx-5cloned_02_Airyscan Processing-1-1-1-1.tif
- __MACOSX/SD figure 7 /7B/Fig_7_B_Roi/rabx-5 (RNAi)/Gut close up/._ART C2 MGM 2023_03_02_RAB-5_RAB-7_sand-1_rabx-5cloned_02_Airyscan Processing-1-1-1-1.tif
- SD figure 7 /7B/Fig_7_B_Roi/rabx-5 (RNAi)/Gut close up/ART C G 2023_03_02_RAB-5_RAB-7_sand-1_rabx-5cloned_02_Airyscan Processing-1-1-1-1-1.tif
- __MACOSX/SD figure 7 /7B/Fig_7_B_Roi/rabx-5 (RNAi)/Gut close up/._ART C G 2023_03_02_RAB-5_RAB-7_sand-1_rabx-5cloned_02_Airyscan Processing-1-1-1-1-1.tif
- SD figure 7 /7B/Fig_7_B_Roi/rabx-5 (RNAi)/Gut close up/ART C MC 2023_03_02_RAB-5_RAB-7_sand-1_rabx-5cloned_02_Airyscan Processing-1-1-1-1-1.tif
- __MACOSX/SD figure 7 /7B/Fig_7_B_Roi/rabx-5 (RNAi)/Gut close up/._ART C MC 2023_03_02_RAB-5_RAB-7_sand-1_rabx-5cloned_02_Airyscan Processing-1-1-1-1-1.tif
- SD figure 7 /7B/Fig_7_B_Roi/rabx-5 (RNAi)/Gut close up/ART C2 MC 2023_03_02_RAB-5_RAB-7_sand-1_rabx-5cloned_02_Airyscan Processing-1-1-1-1-1.tif
- __MACOSX/SD figure 7 /7B/Fig_7_B_Roi/rabx-5 (RNAi)/Gut close up/._ART C2 MC 2023_03_02_RAB-5_RAB-7_sand-1_rabx-5cloned_02_Airyscan Processing-1-1-1-1-1.tif
- SD figure 7 /7B/Fig_7_B_Roi/rabx-5 (RNAi)/Gut close up/ART C2 G 2023_03_02_RAB-5_RAB-7_sand-1_rabx-5cloned_02_Airyscan Processing-1-1-1-1-1.tif
- __MACOSX/SD figure 7 /7B/Fig_7_B_Roi/rabx-5 (RNAi)/Gut close up/._ART C2 G 2023_03_02_RAB-5_RAB-7_sand-1_rabx-5cloned_02_Airyscan Processing-1-1-1-1-1.tif
- SD figure 7 /7F/Fig_7_F_Roi/ubq-1 (RNAi)/Gut close up/C1-2024_08_05_RABX-5_RAB-5_ubq-1_05_Airyscan Processing-1-1+-2.tif
- __MACOSX/SD figure 7 /7F/Fig_7_F_Roi/ubq-1 (RNAi)/Gut close up/._C1-2024_08_05_RABX-5_RAB-5_ubq-1_05_Airyscan Processing-1-1+-2.tif
- SD figure 7 /7F/Fig_7_F_Roi/ubq-1 (RNAi)/Gut close up/C1-2024_08_05_RABX-5_RAB-5_ubq-1_05_Airyscan Processing-1-1+-1.tif
- __MACOSX/SD figure 7 /7F/Fig_7_F_Roi/ubq-1 (RNAi)/Gut close up/._C1-2024_08_05_RABX-5_RAB-5_ubq-1_05_Airyscan Processing-1-1+-1.tif
- SD figure 7 /7F/Fig_7_F_Roi/ubq-1 (RNAi)/Gut close up/C2-2024_08_05_RABX-5_RAB-5_ubq-1_05_Airyscan Processing-1-1+-2.png
- __MACOSX/SD figure 7 /7F/Fig_7_F_Roi/ubq-1 (RNAi)/Gut close up/._C2-2024_08_05_RABX-5_RAB-5_ubq-1_05_Airyscan Processing-1-1+-2.png
- SD figure 7 /7F/Fig_7_F_Roi/ubq-1 (RNAi)/Gut close up/C2-2024_08_05_RABX-5_RAB-5_ubq-1_05_Airyscan Processing-1-1+-1.png
- __MACOSX/SD figure 7 /7F/Fig_7_F_Roi/ubq-1 (RNAi)/Gut close up/._C2-2024_08_05_RABX-5_RAB-5_ubq-1_05_Airyscan Processing-1-1+-1.png
- SD figure 7 /7F/Fig_7_F_Roi/ubq-1 (RNAi)/Gut close up/2024_08_05_RABX-5_RAB-5_ubq-1_05_Airyscan Processing-1-1+-1.tif
- __MACOSX/SD figure 7 /7F/Fig_7_F_Roi/ubq-1 (RNAi)/Gut close up/._2024_08_05_RABX-5_RAB-5_ubq-1_05_Airyscan Processing-1-1+-1.tif
- SD figure 7 /7F/Fig_7_F_Roi/ubq-1 (RNAi)/Gut close up/2024_08_05_RABX-5_RAB-5_ubq-1_05_Airyscan Processing-1-1+-2.tif
- __MACOSX/SD figure 7 /7F/Fig_7_F_Roi/ubq-1 (RNAi)/Gut close up/._2024_08_05_RABX-5_RAB-5_ubq-1_05_Airyscan Processing-1-1+-2.tif
- SD figure 7 /7F/Fig_7_F_Roi/ubq-1 (RNAi)/Gut/C1-2024_08_05_RABX-5_RAB-5_ubq-1_05_Airyscan Processing-1-1+.tif
- __MACOSX/SD figure 7 /7F/Fig_7_F_Roi/ubq-1 (RNAi)/Gut/._C1-2024_08_05_RABX-5_RAB-5_ubq-1_05_Airyscan Processing-1-1+.tif
- SD figure 7 /7F/Fig_7_F_Roi/ubq-1 (RNAi)/Gut/2024_08_05_RABX-5_RAB-5_ubq-1_05_Airyscan Processing-1-1+.tif
- __MACOSX/SD figure 7 /7F/Fig_7_F_Roi/ubq-1 (RNAi)/Gut/._2024_08_05_RABX-5_RAB-5_ubq-1_05_Airyscan Processing-1-1+.tif
- SD figure 7 /7F/Fig_7_F_Roi/ubq-1 (RNAi)/Gut/C2-2024_08_05_RABX-5_RAB-5_ubq-1_05_Airyscan Processing-1-1+.tif
- __MACOSX/SD figure 7 /7F/Fig_7_F_Roi/ubq-1 (RNAi)/Gut/._C2-2024_08_05_RABX-5_RAB-5_ubq-1_05_Airyscan Processing-1-1+.tif
- SD figure 7 /7F/Fig_7_F_Roi/Mock/Gut close up/2024_08_05_RABX-5_RAB-5_neg_06_Airyscan Processing-1-1+-1.tif
- __MACOSX/SD figure 7 /7F/Fig_7_F_Roi/Mock/Gut close up/._2024_08_05_RABX-5_RAB-5_neg_06_Airyscan Processing-1-1+-1.tif
- SD figure 7 /7F/Fig_7_F_Roi/Mock/Gut close up/.DS_Store
- __MACOSX/SD figure 7 /7F/Fig_7_F_Roi/Mock/Gut close up/._.DS_Store
- SD figure 7 /7F/Fig_7_F_Roi/Mock/Gut close up/C2-2024_08_05_RABX-5_RAB-5_neg_06_Airyscan Processing-1-1+-1.png
- __MACOSX/SD figure 7 /7F/Fig_7_F_Roi/Mock/Gut close up/._C2-2024_08_05_RABX-5_RAB-5_neg_06_Airyscan Processing-1-1+-1.png
- SD figure 7 /7F/Fig_7_F_Roi/Mock/Gut close up/2024_08_05_RABX-5_RAB-5_neg_06_Airyscan Processing-1-1+-2.tif
- __MACOSX/SD figure 7 /7F/Fig_7_F_Roi/Mock/Gut close up/._2024_08_05_RABX-5_RAB-5_neg_06_Airyscan Processing-1-1+-2.tif
- SD figure 7 /7F/Fig_7_F_Roi/Mock/Gut close up/C2-2024_08_05_RABX-5_RAB-5_neg_06_Airyscan Processing-1-1+-2.png
- __MACOSX/SD figure 7 /7F/Fig_7_F_Roi/Mock/Gut close up/._C2-2024_08_05_RABX-5_RAB-5_neg_06_Airyscan Processing-1-1+-2.png
- SD figure 7 /7F/Fig_7_F_Roi/Mock/Gut close up/C1-2024_08_05_RABX-5_RAB-5_neg_06_Airyscan Processing-1-1+-1.tif
- __MACOSX/SD figure 7 /7F/Fig_7_F_Roi/Mock/Gut close up/._C1-2024_08_05_RABX-5_RAB-5_neg_06_Airyscan Processing-1-1+-1.tif
- SD figure 7 /7F/Fig_7_F_Roi/Mock/Gut close up/C1-2024_08_05_RABX-5_RAB-5_neg_06_Airyscan Processing-1-1+-2.tif
- __MACOSX/SD figure 7 /7F/Fig_7_F_Roi/Mock/Gut close up/._C1-2024_08_05_RABX-5_RAB-5_neg_06_Airyscan Processing-1-1+-2.tif
- SD figure 7 /7F/Fig_7_F_Roi/Mock/Gut/2024_08_05_RABX-5_RAB-5_neg_06_Airyscan Processing-1-1+.tif
- __MACOSX/SD figure 7 /7F/Fig_7_F_Roi/Mock/Gut/._2024_08_05_RABX-5_RAB-5_neg_06_Airyscan Processing-1-1+.tif
- SD figure 7 /7F/Fig_7_F_Roi/Mock/Gut/C1-2024_08_05_RABX-5_RAB-5_neg_06_Airyscan Processing-1-1+.tif
- __MACOSX/SD figure 7 /7F/Fig_7_F_Roi/Mock/Gut/._C1-2024_08_05_RABX-5_RAB-5_neg_06_Airyscan Processing-1-1+.tif
- SD figure 7 /7F/Fig_7_F_Roi/Mock/Gut/C2-2024_08_05_RABX-5_RAB-5_neg_06_Airyscan Processing-1-1+.tif
- __MACOSX/SD figure 7 /7F/Fig_7_F_Roi/Mock/Gut/._C2-2024_08_05_RABX-5_RAB-5_neg_06_Airyscan Processing-1-1+.tif
- SD figure 7 /7F/Fig_7_F_Roi/hgrs-1 (RNAi)/Gut close up/C2-2024_08_06_RABX-5_RAB-5_hgrs-1_06_Airyscan Processing-1-1+-2.png
- __MACOSX/SD figure 7 /7F/Fig_7_F_Roi/hgrs-1 (RNAi)/Gut close up/._C2-2024_08_06_RABX-5_RAB-5_hgrs-1_06_Airyscan Processing-1-1+-2.png
- SD figure 7 /7F/Fig_7_F_Roi/hgrs-1 (RNAi)/Gut close up/C2-2024_08_06_RABX-5_RAB-5_hgrs-1_06_Airyscan Processing-1-1+-1.png
- __MACOSX/SD figure 7 /7F/Fig_7_F_Roi/hgrs-1 (RNAi)/Gut close up/._C2-2024_08_06_RABX-5_RAB-5_hgrs-1_06_Airyscan Processing-1-1+-1.png
- SD figure 7 /7F/Fig_7_F_Roi/hgrs-1 (RNAi)/Gut close up/C1-2024_08_06_RABX-5_RAB-5_hgrs-1_06_Airyscan Processing-1-1+-1.tif
- __MACOSX/SD figure 7 /7F/Fig_7_F_Roi/hgrs-1 (RNAi)/Gut close up/._C1-2024_08_06_RABX-5_RAB-5_hgrs-1_06_Airyscan Processing-1-1+-1.tif
- SD figure 7 /7F/Fig_7_F_Roi/hgrs-1 (RNAi)/Gut close up/C1-2024_08_06_RABX-5_RAB-5_hgrs-1_06_Airyscan Processing-1-1+-2.tif
- __MACOSX/SD figure 7 /7F/Fig_7_F_Roi/hgrs-1 (RNAi)/Gut close up/._C1-2024_08_06_RABX-5_RAB-5_hgrs-1_06_Airyscan Processing-1-1+-2.tif
- SD figure 7 /7F/Fig_7_F_Roi/hgrs-1 (RNAi)/Gut close up/2024_08_06_RABX-5_RAB-5_hgrs-1_06_Airyscan Processing-1-1+-1.tif
- __MACOSX/SD figure 7 /7F/Fig_7_F_Roi/hgrs-1 (RNAi)/Gut close up/._2024_08_06_RABX-5_RAB-5_hgrs-1_06_Airyscan Processing-1-1+-1.tif
- SD figure 7 /7F/Fig_7_F_Roi/hgrs-1 (RNAi)/Gut close up/2024_08_06_RABX-5_RAB-5_hgrs-1_06_Airyscan Processing-1-1+-2.tif
- __MACOSX/SD figure 7 /7F/Fig_7_F_Roi/hgrs-1 (RNAi)/Gut close up/._2024_08_06_RABX-5_RAB-5_hgrs-1_06_Airyscan Processing-1-1+-2.tif
- SD figure 7 /7F/Fig_7_F_Roi/hgrs-1 (RNAi)/Gut/C2-2024_08_06_RABX-5_RAB-5_hgrs-1_06_Airyscan Processing-1-1+.tif
- __MACOSX/SD figure 7 /7F/Fig_7_F_Roi/hgrs-1 (RNAi)/Gut/._C2-2024_08_06_RABX-5_RAB-5_hgrs-1_06_Airyscan Processing-1-1+.tif
- SD figure 7 /7F/Fig_7_F_Roi/hgrs-1 (RNAi)/Gut/2024_08_06_RABX-5_RAB-5_hgrs-1_06_Airyscan Processing-1-1+.tif
- __MACOSX/SD figure 7 /7F/Fig_7_F_Roi/hgrs-1 (RNAi)/Gut/._2024_08_06_RABX-5_RAB-5_hgrs-1_06_Airyscan Processing-1-1+.tif
- SD figure 7 /7F/Fig_7_F_Roi/hgrs-1 (RNAi)/Gut/C1-2024_08_06_RABX-5_RAB-5_hgrs-1_06_Airyscan Processing-1-1+.tif
- __MACOSX/SD figure 7 /7F/Fig_7_F_Roi/hgrs-1 (RNAi)/Gut/._C1-2024_08_06_RABX-5_RAB-5_hgrs-1_06_Airyscan Processing-1-1+.tif
