# Supplementary material for: Coordination between ESCRT function and Rab conversion during endosome maturation
Source: EMBO J. 2025 Feb 5;44(6):1574–607. doi: 10.1038/s44318-025-00367-7 (PMC11914609; doi:10.1038/s44318-025-00367-7)
Supplement: Supplementary file 9 — Source data Fig. 7 [file 44318_2025_367_MOESM9_ESM.zip › SD figure 7 /7C/Area localization RAB-5 RAB-7 sand-1 ko exp. 3 summary graphical adjusted vers. 5.xlsx]

## Sheet: Sheet1
Knockdown:		Control																								rabx-5(RNAi)
													RAB-7/mCherry					Calculation																			RAB-7/mCherry					Calculation
												Worm:	4	10	12	10	13	sum		Value-Min	Normalized															Worm:	2	11	13	5	10	sum		Value-Min	Normalized
													0.436469	0.0657034	0.490181	1.00234	0.100362	0.419011	Min	0.291919	0.388904																0.0406611	0.0431421	0.176985	0.1854	0.062724	0.101782	Min	0.0335719	0.041056
													0.12807	0.129547	0.553755	0.862832	0.103326	0.355506	0.127092	0.228414	0.304301																0.0447961	0.0544254	0.255134	0.229059	0.0190412	0.120491	0.0682105	0.0522806	0.0639354
													0.166344	0.0570256	0.55244	0.711016	0.0923162	0.315828	Max	0.188736	0.251441																0.0413502	0.0351774	0.240194	0.153703	0.00560035	0.0952049	Max	0.0269944	0.0330122
													0.258349	0.0179755	0.42836	0.746186	0.0842703	0.307028	75.062	0.179936	0.239717																0.0503094	0.00331862	0.260881	0.0251187	0.0414427	0.076214	81.7709	0.00800346	0.00978766
													0.360657	0.0309922	0.574362	0.950756	0.100362	0.403426		0.276334	0.368141																0.0751196	0	0.152851	0.0257168	0.0873656	0.0682105		0	0
													0.494616	0.0185953	0.935202	0.948412	0.113913	0.502148		0.375056	0.499661																0.115781	0.0245578	0.0413731	0.181812	0.094086	0.0915218		0.0233113	0.0285081
													0.502712	0	0.997461	0.773149	0.0990917	0.474483		0.347391	0.462805																0.157131	0.0258852	0	0.237432	0.0840054	0.100891		0.0326801	0.0399654
													0.511545	0.0099175	0.938271	0.65533	0.0749539	0.438004		0.310912	0.414206																0.219156	0.0179206	0.0126418	0.16686	0.0431228	0.0919403		0.0237297	0.0290198
													0.607229	0.00371907	0.993515	0.713947	0.0838468	0.480451		0.353359	0.470757																0.270155	0.00730097	0.0597612	0.138751	0	0.0951936		0.0269831	0.0329983
													0.603549	0.0471081	1.08822	0.747944	0.127041	0.522772		0.39568	0.527138																0.312883	0.0172568	0.163194	0.0968865	0.00840054	0.119724		0.0515137	0.0629976
													0.470327	0.0774805	1.1005	0.674674	0.166847	0.497965		0.370873	0.494089																0.436245	0.0411509	0.228701	0.0663852	0.0123208	0.156961		0.0887501	0.108535
													0.434997	0.0966956	1.03385	0.567406	0.185056	0.463601		0.336509	0.448309																0.636793	0.0663724	0.164343	0.0400703	0.0722446	0.195965		0.127754	0.156234
													0.538042	0.0762408	1.01412	0.504686	0.175739	0.461766		0.334674	0.445864																0.750507	0.0876116	0.112627	0.104661	0.15345	0.241771		0.173561	0.212252
													0.686721	0.0805797	1.07638	0.526374	0.149908	0.503993		0.376901	0.50212																0.640928	0.045797	0.072403	0.211715	0.204413	0.235051		0.166841	0.204034
													0.804487	0.0533066	1.12724	0.487688	0.0702958	0.508604		0.381512	0.508262																0.517567	0.0152657	0.0344776	0.171645	0.226254	0.193042		0.124831	0.15266
													0.883243	0.0781003	1.05139	0.41852	0.0300663	0.492264		0.365172	0.486494																0.680211	0.0690273	0.0643582	0.0849252	0.172491	0.214203		0.145992	0.178538
													0.884715	0.102274	0.94704	0.437278	0.0499693	0.484255		0.357163	0.475824																0.828383	0.0982312	0.110328	0.0711697	0.0772849	0.237079		0.168869	0.206515
													0.780934	0.0960758	1.04437	0.494135	0.0796121	0.499026		0.371934	0.495503																0.718116	0.0424783	0.134463	0.154301	0.0963262	0.229137		0.160926	0.196801
													0.737508	0.129547	1.16626	0.506445	0.0918927	0.526331		0.399239	0.531879																0.629902	0.00862841	0.196522	0.200352	0.183132	0.243707		0.175497	0.21462
													0.710274	0.105373	1.14259	0.501169	0.047005	0.501282		0.37419	0.498508																0.738791	0.0139382	0.273522	0.139349	0.268257	0.286771		0.218561	0.267284
													0.608701	0.0663233	1.11803	0.44607	0.0186326	0.451552		0.32446	0.432256																0.833207	0.031195	0.272373	0.117221	0.243056	0.29941		0.2312	0.282741
													0.738244	0.0737614	0.950548	0.437278	0.0529336	0.450553		0.323461	0.430925																0.725007	0.0345137	0.174687	0.135761	0.188172	0.251628		0.183418	0.224307
													0.996592	0.0347113	0.739656	0.444898	0.066908	0.456553		0.329461	0.438919																0.580281	0.0152657	0.114925	0.193175	0.213374	0.223404		0.155194	0.189791
													1.36976	0.0148762	0.641006	0.447242	0.0351479	0.501607		0.374515	0.498941																0.547201	0.0345137	0.125269	0.160281	0.274978	0.228449		0.160238	0.19596
													1.33885	0.0663233	0.797969	0.518168	0.0105867	0.546379		0.419287	0.558588																0.563741	0.0676999	0.0873433	0.0837291	0.286738	0.21785		0.14964	0.182999
													0.917836	0.171697	1.18248	0.627781	0.0131275	0.582585		0.455493	0.606823																0.505162	0.0723459	0.0471194	0.0944942	0.277218	0.199268		0.131057	0.160274
													0.830984	0.19959	1.31665	0.694017	0.0376887	0.615786		0.488694	0.651054																0.311505	0.0590714	0.158597	0.0873175	0.269377	0.177174		0.108963	0.133254
													0.90606	0.156201	1.08559	0.661192	0.0351479	0.568838		0.441746	0.588508																0.196414	0.0643812	0.310298	0.101671	0.207213	0.175996		0.107785	0.131813
													0.992176	0.215086	0.902757	0.544545	0.0232908	0.535571		0.408479	0.544189																0.243966	0.0676999	0.412582	0.160281	0.15961	0.208828		0.140617	0.171965
													1.18207	0.208887	0.939148	0.505273	0.0228673	0.57165		0.444558	0.592254																0.284627	0.0935851	0.497627	0.108848	0.169131	0.230764		0.162553	0.198791
													1.35799	0.134506	0.832606	0.529305	0.0364183	0.578164		0.451072	0.600933																0.33218	0.0710185	0.628642	0.0980826	0.173051	0.260595		0.192384	0.235272
													1.47207	0.227483	0.683535	0.53165	0.0584387	0.594635		0.467543	0.622876																0.354923	0.0710185	0.679209	0.20095	0.140569	0.289334		0.221123	0.270418
													1.40068	0.371286	0.678712	0.570923	0.0656376	0.617447		0.490355	0.653267																0.285317	0.0862841	0.598761	0.130378	0.16353	0.252854		0.184644	0.225806
													1.43895	0.287607	0.825591	0.65533	0.047852	0.651066		0.523974	0.698055																0.228115	0.0809743	0.512567	0.0621987	0.185372	0.213845		0.145635	0.178101
													1.72748	0.153721	0.996585	0.728014	0.0160918	0.724378		0.597286	0.795723																0.254993	0.0623901	0.627492	0.157291	0.138889	0.248211		0.180001	0.220128
													1.78047	0.0601248	0.98387	0.730945	0.0211734	0.715317		0.588225	0.783652																0.244655	0.0451332	0.860791	0.155497	0.185372	0.29829		0.230079	0.28137
													1.25347	0.0390502	0.938271	0.593783	0.0330306	0.571521		0.444429	0.592082																0.319086	0.0789832	0.933194	0.0998768	0.302419	0.346712		0.278501	0.340587
													1.26598	0.0923567	0.92161	0.457793	0.0283724	0.553223		0.426131	0.567705																0.486554	0.105532	0.930895	0.0789445	0.30522	0.381429		0.313219	0.383044
													1.57364	0.15992	0.779554	0.410314	0.0211734	0.588921		0.461829	0.615264																0.528594	0.220356	1.05846	0.0789445	0.208333	0.418938		0.350728	0.428915
													1.57732	0.290707	0.826906	0.43845	0.0160918	0.629896		0.502804	0.669851																0.529283	0.378986	1.40784	0.0484432	0.244736	0.521857		0.453646	0.554777
													1.66123	0.255376	0.851898	0.474792	0.0414999	0.65696		0.529868	0.705907																0.487243	0.420801	1.57333	0.0484432	0.258737	0.55771		0.4895	0.598623
													1.55156	0.182234	0.715103	0.504686	0.0567448	0.602066		0.474974	0.632776																0.467947	0.432748	1.44806	0.248795	0.168571	0.553224		0.485013	0.593137
													1.36829	0.183474	0.683097	0.487688	0.0474285	0.553995		0.426903	0.568734																0.549958	0.378986	1.19522	0.331328	0.138889	0.518877		0.450666	0.551133
													1.60309	0.248557	0.682658	0.373972	0.0423469	0.590124		0.463032	0.616866																0.662293	0.421465	1.04007	0.196763	0.197133	0.503546		0.435335	0.532384
													1.81065	0.319219	0.652844	0.242671	0.0508162	0.61524		0.488148	0.650326																0.732588	0.487174	0.987209	0.0944942	0.225694	0.505432		0.437221	0.53469
													1.72306	0.257235	0.810684	0.31008	0.0546275	0.631137		0.504045	0.671505																0.660914	0.541599	1.10788	0.0472471	0.202173	0.511963		0.443752	0.542677
													1.74956	0.153721	0.847513	0.489446	0.0575917	0.659566		0.532474	0.709379																0.53962	0.602662	1.3067	0.07416	0.202733	0.545175		0.476965	0.583294
													1.73999	0.148143	0.723433	0.509962	0.0652142	0.637348		0.510256	0.67978																0.50654	0.512395	1.3136	0.151908	0.297379	0.556364		0.488153	0.596977
													1.68037	0.169217	0.750179	0.439036	0.0855407	0.624868		0.497776	0.663154																0.549958	0.400889	1.51127	0.172841	0.299059	0.586803		0.518593	0.634202
													1.52139	0.181614	0.792269	0.38042	0.0656376	0.588265		0.461173	0.61439																0.536175	0.373013	2.04567	0.0813368	0.16129	0.639497		0.571287	0.698643
													1.71423	0.224383	0.742725	0.269635	0.0520866	0.600611		0.473519	0.630838																0.464501	0.351774	2.18473	0.0610026	0.123208	0.637043		0.568833	0.695642
													1.98288	0.203309	0.733518	0.186986	0.0546275	0.632264		0.505172	0.673006																0.410056	0.359075	1.62504	0.142339	0.189292	0.545161		0.476951	0.583277
													1.7606	0.222524	0.746671	0.182883	0.0698723	0.596509		0.469417	0.625373																0.421083	0.43673	0.996403	0.20095	0.281138	0.467261		0.39905	0.48801
													1.68552	0.371286	0.722118	0.209846	0.0563213	0.609019		0.481927	0.642038																0.567876	0.407527	0.719433	0.190783	0.339942	0.445112		0.376901	0.460924
													1.89161	0.369427	0.686604	0.193434	0.0376887	0.635753		0.508661	0.677655																0.627145	0.463943	0.683806	0.159085	0.332101	0.453216		0.385006	0.470834
													2.25374	0.221904	0.698442	0.186986	0.0338775	0.67899		0.551898	0.735257																0.62301	0.544918	0.682657	0.172243	0.329861	0.470538		0.402327	0.492017
													1.94019	0.127688	0.723872	0.226845	0.0491224	0.613543		0.486451	0.648066																0.733966	0.412836	0.496478	0.174037	0.255376	0.414539		0.346328	0.423535
													1.38669	0.143184	0.880397	0.304219	0.0372652	0.550351		0.423259	0.563879																0.81391	0.169913	0.234448	0.117819	0.137209	0.29466		0.226449	0.276931
													1.39037	0.221284	1.06674	0.347009	0.0241377	0.609907		0.482815	0.643222																0.75602	0.179869	0.143657	0.0885136	0.135529	0.260718		0.192507	0.235422
													2.1794	0.228722	0.901442	0.334113	0.0118571	0.731107		0.604015	0.804688																0.632658	0.391597	0.159746	0.148918	0.227375	0.312059		0.243848	0.298209
													2.62838	0.133886	0.841814	0.32239	0.0177857	0.788852		0.66176	0.881618																0.572011	0.586068	0.225254	0.205734	0.287298	0.375273		0.307063	0.375516
													2.1323	0.106613	0.959755	0.423796	0.0503928	0.73457		0.607478	0.809302																0.505162	0.592706	0.32294	0.175233	0.222334	0.363675		0.295464	0.361332
													1.52727	0.0985551	0.900565	0.492377	0.0580152	0.615357		0.488265	0.650483																0.457609	0.444031	0.340179	0.134565	0.184252	0.312127		0.243917	0.298293
													1.44705	0.130167	0.847513	0.456621	0.0444642	0.585162		0.45807	0.610256																0.514121	0.335181	0.385	0.124397	0.240255	0.319791		0.25158	0.307665
													1.27481	0.180994	0.807615	0.477723	0.0190561	0.55204		0.424948	0.56613																0.632658	0.34049	0.419478	0.0807387	0.222894	0.339252		0.271041	0.331464
													1.17987	0.173556	0.729572	0.568578	0.0114337	0.532601		0.405509	0.540232																0.647131	0.306641	0.313746	0.112436	0.141129	0.304217		0.236006	0.288619
													1.73778	0.122109	0.890042	0.607265	0.0381122	0.679062		0.55197	0.735352																0.545134	0.28872	0.285015	0.223676	0.0828853	0.285086		0.216875	0.265223
													2.31262	0.0750011	1.31314	0.62485	0.0656376	0.878251		0.751159	1.00072																0.552025	0.372349	0.419478	0.190783	0.104727	0.327872		0.259662	0.317548
													2.28981	0.136366	1.41179	0.665881	0.0461581	0.910001		0.782909	1.04302																0.624388	0.373677	0.665418	0.155497	0.15625	0.395046		0.326835	0.399696
													1.99539	0.167358	1.07989	0.619574	0.0249846	0.77744		0.650348	0.866414																0.720872	0.336508	0.96997	0.252383	0.169131	0.489773		0.421562	0.515541
													1.72895	0.133266	0.81463	0.548062	0.0351479	0.652011		0.524919	0.699314																0.885584	0.357084	1.04467	0.249991	0.15625	0.538716		0.470505	0.575395
													1.71423	0.233681	0.834798	0.494722	0.0622499	0.667936		0.540844	0.720529																0.93865	0.359075	0.786089	0.199754	0.141689	0.485051		0.416841	0.509767
													1.83935	0.381824	0.92161	0.436105	0.106291	0.737037		0.609945	0.812588																0.882827	0.344473	0.594164	0.147722	0.103047	0.414447		0.346236	0.423422
													2.016	0.23678	0.893112	0.386868	0.141862	0.734925		0.607833	0.809774																0.717426	0.335181	0.618298	0.104063	0.0649642	0.367987		0.299776	0.366605
													1.59867	0.0663233	0.969401	0.416176	0.119418	0.633997		0.506905	0.675316																0.637483	0.372349	0.675761	0.201548	0.118728	0.401174		0.332963	0.40719
													1.40141	0.0588852	1.04964	0.416762	0.103326	0.606004		0.478912	0.638022																0.717426	0.424783	0.747015	0.255972	0.15233	0.459505		0.391295	0.478525
													1.83199	0.105993	0.946163	0.36049	0.0999386	0.668916		0.541824	0.721835																0.849058	0.363057	0.83206	0.203342	0.129928	0.475489		0.407278	0.498072
													2.10727	0.177895	0.97247	0.324148	0.120265	0.74041		0.613318	0.817082																0.893854	0.440713	0.79988	0.137555	0.15289	0.484978		0.416768	0.509677
													2.2508	0.328517	0.989131	0.341733	0.138474	0.80973		0.682638	0.909433																0.880071	0.455315	0.690701	0.180017	0.224574	0.486136		0.417925	0.511093
													2.21988	0.314881	1.06191	0.377489	0.186326	0.832098		0.705006	0.939232																0.829072	0.29403	0.575776	0.285277	0.236335	0.444098		0.375887	0.459683
													1.93062	0.178515	1.00185	0.416176	0.234602	0.752352		0.62526	0.832991																0.803573	0.230312	0.627492	0.29664	0.190412	0.429686		0.361475	0.442059
													2.03955	0.146903	0.86242	0.439036	0.265938	0.75077		0.623678	0.830885																1.10819	0.264162	0.72288	0.361231	0.15345	0.521982		0.453771	0.55493
													2.51798	0.19835	0.83436	0.403866	0.28076	0.847063		0.719971	0.959168																1.43554	0.186506	0.845851	0.316974	0.172491	0.591473		0.523262	0.639912
													2.61881	0.214466	0.796215	0.323562	0.306591	0.85193		0.724838	0.965652																1.35215	0.225666	0.840104	0.180017	0.254816	0.570551		0.502341	0.614327
													2.53638	0.130167	0.764647	0.276669	0.309979	0.803568		0.676476	0.901223																1.13575	0.505758	0.541298	0.196763	0.287298	0.533374		0.465164	0.568862
													3.05749	0.0787201	0.865051	0.260843	0.307438	0.913909		0.786817	1.04822																1.10267	0.622573	0.499925	0.251785	0.219534	0.539298		0.471088	0.576106
													3.17452	0.194011	1.03254	0.291323	0.301933	0.998865		0.871773	1.1614																1.0179	0.432084	0.693	0.291257	0.181452	0.52314		0.454929	0.556346
													2.81902	0.247937	1.12943	0.315942	0.280336	0.958533		0.831441	1.10767																0.86422	0.318588	0.879179	0.36781	0.223454	0.53065		0.46244	0.565531
													2.76087	0.202069	1.08033	0.352284	0.238413	0.926793		0.799701	1.06539																0.827004	0.388279	1.14121	0.4635	0.208333	0.605665		0.537455	0.657269
													3.05602	0.223144	0.797531	0.406797	0.233755	0.943449		0.816357	1.08758																0.955879	0.496466	1.42278	0.334916	0.185932	0.679194		0.610983	0.747189
													3.67355	0.189052	0.576555	0.391557	0.333693	1.03288		0.90579	1.20672																1.11094	0.418146	1.67331	0.159085	0.15737	0.703771		0.635561	0.777246
													4.49276	0.145043	0.691427	0.357559	0.46031	1.22942		1.10233	1.46856																1.06408	0.376332	1.9204	0.248197	0.197693	0.761341		0.69313	0.847649
													5.25456	0.208887	0.913718	0.389212	0.50181	1.45364		1.32655	1.76727																0.968974	0.472572	1.83651	0.372594	0.380824	0.806294		0.738084	0.902624
													6.24158	0.413436	1.02464	0.392143	0.475555	1.70947		1.58238	2.1081																1.0372	0.465271	1.55724	0.274512	0.454189	0.757682		0.689472	0.843175
													7.82185	0.548562	0.994392	0.351112	0.425586	2.0283		1.90121	2.53285																1.15436	0.438722	1.39404	0.0454529	0.440748	0.694666		0.626455	0.76611
													9.70169	0.450626	1.13163	0.409142	0.390438	2.4167		2.28961	3.05029																1.10543	0.468589	1.54919	0.0514336	0.458109	0.726551		0.658341	0.805103
													11.0015	0.35765	1.04657	0.575026	0.37604	2.67136		2.54427	3.38956																1.11508	0.522351	1.70319	0.152506	0.442988	0.787223		0.719013	0.879301
													11.9554	0.273971	0.858036	0.702809	0.315061	2.82106		2.69397	3.58899																1.37558	0.594033	1.63654	0.18839	0.413306	0.84157		0.77336	0.945764
													13.5835	0.281409	0.787446	0.755564	0.22825	3.12724		3.00015	3.9969																1.66504	0.464607	1.60781	0.134565	0.445228	0.863448		0.795238	0.972519
													14.8716	0.23864	0.795777	0.780183	0.201571	3.37755		3.25046	4.33037																1.54994	0.392925	1.68481	0.10825	0.608759	0.868937		0.800726	0.979231
													16.1545	0.280789	0.825591	0.79132	0.236295	3.6577		3.53061	4.70359																1.30184	0.430757	1.81122	0.137555	0.715166	0.879309		0.811098	0.991915
													18.0837	0.368187	0.784377	0.82649	0.269326	4.06641		3.93932	5.24808																1.30391	0.446686	1.82157	0.0927	0.596998	0.852372		0.784162	0.958974
													19.4814	0.314261	0.823399	0.846419	0.275678	4.34823		4.22114	5.62354																1.27841	0.517041	1.52851	0.0669832	0.542675	0.786723		0.718513	0.87869
													20.2432	0.263434	0.993077	0.935516	0.277795	4.5426		4.41551	5.88248																1.15781	0.628547	1.27337	0.140545	0.677083	0.775471		0.70726	0.864929
													21.3759	0.295665	0.998777	1.08968	0.265091	4.80503		4.67794	6.2321																1.14471	0.67899	1.34348	0.301425	0.877016	0.869124		0.800913	0.97946
													22.2018	0.346493	0.955371	1.24325	0.231214	4.99562		4.86853	6.48601																1.26945	0.589387	1.55724	0.407282	0.93862	0.952396		0.884185	1.0813
													24.3054	0.428312	1.09304	1.70632	0.235449	5.5537		5.42661	7.2295																1.6161	0.772575	1.89397	0.241618	0.990703	1.10299		1.03478	1.26547
													26.0292	0.495875	1.17898	2.63715	0.207076	6.10965		5.98256	7.97015																1.93864	0.906647	1.90201	0.0837291	1.15479	1.19716		1.12895	1.38063
													26.4436	0.392981	1.09787	3.95133	0.162188	6.40958		6.28249	8.36974																1.98895	0.761292	1.50207	0.119613	1.2864	1.13167		1.06345	1.30053
													27.0265	0.39484	0.974662	5.54276	0.206653	6.82908		6.70199	8.92861																1.93312	0.662397	1.35842	0.20693	1.48241	1.12866		1.06045	1.29685
													27.9097	0.419014	0.970716	7.2737	0.351479	7.38493		7.25784	9.66912																1.94277	0.744698	1.56873	0.306807	1.75571	1.26374		1.19553	1.46205
													29.4642	0.388022	1.0435	8.95716	0.484448	8.06747		7.94038	10.5784																1.98688	0.838284	1.39979	0.300827	2.12086	1.32933		1.26112	1.54226
													31.5362	0.556	1.03385	10.5761	0.566178	8.85367		8.72658	11.6258																2.35214	0.86085	1.47564	0.264943	2.17182	1.42508		1.35687	1.65935
													34.7004	0.640299	0.955371	12.6265	0.611489	9.90682		9.77973	13.0289																2.84903	1.07324	2.05487	0.186596	1.84252	1.60125		1.53304	1.8748
													37.4642	0.652076	0.955371	15.1283	0.638591	10.9677		10.8406	14.4422																3.12952	1.21395	2.57088	0.138751	1.79323	1.76927		1.70106	2.08027
													39.0371	0.723977	0.982554	18.2027	0.737259	11.9367		11.8096	15.7332																3.12125	1.15886	2.82142	0.169252	1.93604	1.84137		1.77316	2.16844
													40.1323	0.847946	0.917664	21.8903	0.904529	12.9385		12.8115	17.0678																3.25013	1.3155	3.157	0.229657	2.06317	2.00309		1.93488	2.36622
													42.0821	1.06303	0.889604	26.0139	0.948993	14.1995		14.0724	18.7478																4.03509	1.38187	3.78449	0.218892	2.2407	2.33221		2.264	2.76871
													46.6595	1.05435	0.915911	30.1763	0.873192	15.9358		15.8088	21.0609																5.4031	1.48143	4.49128	0.232647	2.36111	2.79391		2.7257	3.33334
													51.9604	0.798979	1.06937	34.2472	0.805437	17.7763		17.6492	23.5128																6.60432	1.56639	5.41988	0.394723	2.57336	3.31174		3.24352	3.9666
													56.6343	0.564058	1.14171	36.1041	0.829575	19.0547		18.9277	25.216																7.00197	1.70909	6.07151	0.580123	2.73298	3.61913		3.55092	4.34252
													60.7141	0.659514	1.02552	35.3157	0.954075	19.7338		19.6067	26.1207																7.4141	1.70312	6.60706	0.488021	2.61201	3.76486		3.69665	4.52074
													63.2865	0.639059	1.04043	33.8157	1.18148	19.9927		19.8656	26.4655																8.13566	1.72967	7.02079	0.386948	2.76938	4.00849		3.94028	4.81868
													65.2554	0.521908	1.13426	33.6288	1.49908	20.4079		20.2808	27.0187																8.22456	1.98454	7.6931	0.254177	3.61167	4.35361		4.2854	5.24074
													67.9192	0.513231	1.16802	34.413	2.05298	21.2133		21.0862	28.0917																8.20733	2.44516	8.98142	0.218892	4.33692	4.83794		4.76973	5.83304
													69.3471	0.497115	1.15969	35.2225	3.16246	21.8778		21.7507	28.977																8.69113	3.06176	10.9823	0.321161	4.99832	5.61093		5.54272	6.77835
													71.4352	0.557859	1.34296	35.9488	4.5904	22.775		22.6479	30.1723																9.08602	3.58809	13.9083	0.514934	5.69556	6.55858		6.49037	7.93725
													77.3021	0.640299	1.53675	37.4927	5.6893	24.5322		24.4052	32.5133																9.50435	3.8808	17.0457	0.638733	6.23152	7.46022		7.39201	9.03991
													82.4986	0.658894	1.70292	39.4453	6.26098	26.1133		25.9862	34.6197																10.3052	4.23191	20.5395	0.747581	7.17294	8.59941		8.5312	10.433
													82.1703	0.572116	2.02605	40.7858	6.62686	26.4362		26.3091	35.0499																11.6752	4.60094	23.385	0.895303	8.46046	9.80339		9.73518	11.9054
													80.8292	0.63286	2.18477	42.4019	7.18499	26.6467		26.5196	35.3303																13.2238	5.3755	24.956	1.00654	9.87791	10.888		10.8197	13.2318
													82.7628	0.842368	2.63111	45.3702	8.13483	27.9483		27.8212	37.0643																14.5629	6.56888	27.3178	1.23201	11.8778	12.3119		12.2437	14.9731
													81.4055	0.769226	3.59963	48.5566	9.25152	28.7165		28.5894	38.0877																14.9626	7.94942	29.9553	1.46645	14.8734	13.8414		13.7732	16.8437
													79.3785	0.558479	4.42873	51.0677	10.1429	29.1153		28.9882	38.619																14.7517	9.63196	30.7759	1.6076	18.0264	14.9587		14.8905	18.21
													78.7632	0.479139	5.31614	52.9293	10.7879	29.6551		29.528	39.3382																14.9984	11.0968	32.1412	1.65843	20.7566	16.1303		16.0621	19.6428
													76.7641	0.617984	6.70338	55.3016	11.6899	30.2154		30.0883	40.0846																15.6194	12.4362	36.1682	1.72601	23.3574	17.8614		17.7932	21.7598
													71.8562	0.681208	8.00337	58.2054	13.1678	30.3828		30.2557	40.3076																15.5656	13.8964	41.4639	1.81812	25.163	19.5814		19.5132	23.8632
													65.3578	0.547322	9.05125	60.7318	15.0209	30.1418		30.0147	39.9865																15.363	15.2424	46.4436	1.95986	26.1022	21.0222		20.954	25.6252
													61.9131	0.660753	9.82774	62.6866	16.8591	30.3895		30.2624	40.3165																15.7586	16.2944	50.5062	2.33126	27.5991	22.4979		22.4297	27.4299
													63.3057	0.917988	10.253	63.434	18.6758	31.3173		31.1902	41.5526																16.0342	18.5989	53.5368	3.16496	29.3464	24.1363		24.0681	29.4335
													66.068	0.927906	10.7024	62.2259	20.3799	32.0608		31.9337	42.5431																16.303	20.7487	55.1504	4.25762	30.3887	25.3697		25.3015	30.9419
													67.6439	0.755589	11.0549	61.5993	21.9175	32.5942		32.4671	43.2538																17.5725	23.004	56.156	5.44239	30.9201	26.619		26.5508	32.4697
													69.311	0.661373	11.4473	61.689	23.4263	33.307		33.1799	44.2033																19.2347	25.7253	56.9605	6.37298	30.5108	27.7608		27.6926	33.8661
													71.681	0.978733	13.184	61.6309	24.8546	34.4659		34.3388	45.7472																20.2726	27.4138	57.0041	7.20189	30.1086	28.4002		28.332	34.648
													73.424	1.50312	15.2609	61.6233	26.1293	35.5881		35.461	47.2423																20.8763	29.2052	58.0063	8.29157	31.1817	29.5122		29.444	36.0079
													74.3514	1.69651	16.9884	61.6737	26.9186	36.3257		36.1986	48.225																21.4229	29.9479	61.3138	9.4548	33.4711	31.1221		31.0539	37.9767
													72.7976	1.63639	18.4611	60.179	27.1007	36.035		35.9079	47.8376																21.489	30.7178	64.5984	11.5438	35.3915	32.7481		32.6799	39.9652
													68.1157	1.65002	18.5462	57.0788	27.348	34.5477		34.4207	45.8563																22.2802	32.3824	65.7706	13.8326	35.6771	33.9886		33.9204	41.4822
													63.0731	1.83412	18.327	54.0331	27.9722	33.0479		32.9208	43.8582																24.1727	34.3716	66.0614	15.448	35.8317	35.1771		35.1089	42.9356
													60.8208	1.91036	19.52	52.7394	28.4745	32.693		32.5659	43.3854																26.165	34.9517	66.0556	16.2297	36.9937	36.0792		36.011	44.0388
													59.0654	1.9773	19.7366	53.7975	28.5278	32.6209		32.4938	43.2893																27.7343	36.4471	66.5912	15.9217	38.6862	37.0761		37.0079	45.258
													58.1888	2.29528	19.3065	55.8484	28.0827	32.7443		32.6172	43.4538																28.9638	37.5203	66.7774	16.1214	40.3769	37.952		37.8838	46.3291
													58.4714	2.40871	21.2277	57.0489	27.2434	33.28		33.1529	44.1674																30.6198	37.3584	66.0556	17.2063	41.8459	38.6172		38.549	47.1427
													59.3017	2.19921	23.2134	57.6984	26.3986	33.7623		33.6352	44.8099																32.7501	36.7305	65.9177	18.9317	43.0942	39.4848		39.4166	48.2037
													60.8746	2.34983	24.7379	57.4903	25.9493	34.2804		34.1533	45.5001																34.8927	35.4721	67.075	20.037	44.0603	40.3074		40.2392	49.2097
													60.9636	3.12339	27.3195	56.4364	26.045	34.7776		34.6505	46.1625																36.8741	35.0055	68.6736	18.9933	45.2447	40.9583		40.89	50.0056
													60.8414	4.23725	28.388	54.9651	26.4558	34.9775		34.8504	46.4288																37.8851	36.1066	69.7229	18.1543	45.9901	41.5718		41.5036	50.7559
													59.1824	5.58603	28.1644	54.4985	26.6908	34.8244		34.6973	46.2249																37.9312	36.4444	69.3931	19.4957	45.2559	41.7041		41.6359	50.9177
													56.1352	7.05506	28.7115	54.4669	26.8221	34.6382		34.5111	45.9767																39.3654	36.0508	67.6554	21.5303	45.1361	41.9476		41.8794	51.2155
													55.227	9.14455	30.3202	54.9926	27.4903	35.4349		35.3078	47.0382																42.3702	35.798	67.0015	23.4543	46.5412	43.033		42.9648	52.5429
													56.1853	11.7305	32.2989	56.3572	28.8162	37.0776		36.9505	49.2267																43.9801	35.6168	66.8601	24.6415	47.6288	43.7455		43.6772	53.4141
													56.3899	13.7227	33.2236	58.3596	29.8575	38.3107		38.1836	50.8694																44.0035	36.0747	64.3111	25.0625	46.5435	43.1991		43.1308	52.7459
													54.2186	15.7614	34.823	59.1485	29.8893	38.7682		38.6411	51.4789																43.7348	35.7296	61.5896	25.9315	44.8802	42.3731		42.3049	51.7359
													52.2732	17.6265	37.3875	59.3138	29.6741	39.255		39.1279	52.1275																43.2041	34.9909	62.9274	26.9823	45.7146	42.7638		42.6956	52.2137
													51.0787	18.7422	39.0965	58.5049	30.173	39.5191		39.392	52.4793																42.384	35.9997	66.1269	27.368	47.7414	43.924		43.8558	53.6325
													49.0921	19.566	40.194	58.206	31.0733	39.6263		39.4992	52.6221																42.4164	36.532	67.9611	27.0224	47.9676	44.3799		44.3117	54.19
													47.2108	21.3741	41.4045	58.7716	31.7131	40.0948		39.9677	53.2463																43.3185	35.8889	69.2506	27.2837	45.9666	44.3417		44.2734	54.1433
													44.9217	23.3464	42.43	59.2904	32.1671	40.4311		40.304	53.6943																43.2275	35.4495	69.8758	27.2347	44.5856	44.0746		44.0064	53.8167
													42.7085	25.1477	44.5618	58.4264	32.7557	40.72		40.5929	54.0792																43.3481	36.1272	69.816	25.5164	45.4632	44.0542		43.986	53.7917
													41.3527	29.274	46.6049	56.5981	33.5489	41.4757		41.3486	55.086																45.3929	36.9661	70.7607	23.6834	46.474	44.6554		44.5872	54.527
													41.3858	33.1387	46.9986	55.3279	34.4572	42.2617		42.1346	56.133																46.0414	36.0389	72.1616	21.925	47.1141	44.6562		44.588	54.528
													41.5809	34.4825	47.7707	55.2037	35.3346	42.8745		42.7474	56.9495																44.7216	35.3519	72.565	21.6481	48.0696	44.4713		44.4031	54.3018
													41.0436	34.8947	50.7456	56.1263	35.9029	43.7426		43.6155	58.106																44.0049	35.9619	72.542	22.7408	48.7074	44.7914		44.7232	54.6933
													39.11	36.0532	53.1171	58.4405	35.8496	44.5141		44.387	59.1338																43.8367	36.0588	69.9895	24.971	47.8892	44.5491		44.4809	54.3969
													38.3158	38.372	53.3846	62.4867	35.4934	45.6105		45.4834	60.5945																44.0945	36.6303	66.2039	27.9476	47.1561	44.4065		44.3383	54.2225
													39.7084	40.2991	53.5946	67.3425	35.7234	47.3336		47.2065	62.89																44.2392	37.9889	64.8501	28.5337	47.6882	44.66		44.5918	54.5326
													39.3845	39.5262	54.183	71.0945	36.5733	48.1523		48.0252	63.9807																44.2647	39.0655	66.4579	28.1952	47.5834	45.1133		45.0451	55.087
													37.7388	39.3551	56.5992	73.118	37.192	48.8006		48.6735	64.8444																44.9112	39.1684	68.3185	29.1479	46.4583	45.6009		45.5326	55.6832
													37.4973	40.896	60.4431	73.8401	37.4122	50.0178		49.8907	66.466																44.6341	38.7555	67.3244	30.3494	46.7664	45.566		45.4977	55.6405
													38.8892	42.1624	63.1229	73.8413	37.6866	51.1405		51.0134	67.9617																43.5108	36.8938	64.1916	31.9038	47.1869	44.7374		44.6691	54.6272
													39.9822	43.2391	63.2741	72.8788	38.1012	51.4951		51.368	68.4341																44.4687	35.5723	61.1564	33.4832	47.2396	44.384		44.3158	54.1951
													38.8715	42.6552	63.8174	71.3325	38.7381	51.0829		50.9558	67.885																46.2309	35.5889	59.8853	34.2356	45.7521	44.3386		44.2704	54.1395
													36.6656	42.4209	63.649	68.8009	40.0152	50.3103		50.1832	66.8557																46.4515	35.9373	60.0715	35.3755	43.4397	44.2551		44.1869	54.0374
													36.6818	43.2837	61.9812	64.9715	41.7913	49.7419		49.6148	66.0984																46.0269	36.1776	60.5691	35.6279	43.2896	44.3382		44.27	54.1391
													38.2201	44.9907	62.0807	60.89	43.284	49.8931		49.766	66.2999																46.3667	37.5429	61.7448	34.1758	44.1986	44.8058		44.7375	54.7108
													39.8769	47.1311	62.8914	58.2781	44.1729	50.4701		50.343	67.0685																47.3674	40.1082	64.4697	33.9438	44.4674	46.0713		46.0031	56.2585
													39.807	49.3458	63.6201	56.9879	44.8377	50.9197		50.7926	67.6675																48.3474	40.8974	66.3993	33.9491	43.8586	46.6904		46.6221	57.0156
													39.6767	50.6412	66.096	56.5419	45.5313	51.6974		51.5703	68.7037																48.7871	39.8699	66.5383	33.0676	42.9766	46.2479		46.1797	56.4745
													40.5077	52.6588	68.631	56.6427	46.319	52.9519		52.8248	70.3749																48.4239	39.023	65.7316	33.451	42.864	45.8987		45.8305	56.0474
													41.2533	56.562	68.5675	57.1568	46.8695	54.0818		53.9547	71.8802																47.4866	39.0409	63.9766	34.4306	43.6845	45.7238		45.6556	55.8336
													42.5605	60.9908	68.2864	57.5876	46.4935	55.1838		55.0567	73.3483																45.5087	38.1037	61.9264	36.0561	45.3769	45.3944		45.3262	55.4306
													44.0466	63.5036	66.6427	58.1433	45.4416	55.5555		55.4285	73.8436																42.6838	38.2458	62.3309	38.4932	47.5403	45.8588		45.7906	55.9986
													43.3238	64.4185	65.7088	59.08	44.8297	55.4721		55.3451	73.7325																40.2882	39.688	63.6043	39.2468	47.6428	46.094		46.0258	56.2863
													40.2604	63.9629	67.9357	60.7048	45.0952	55.5918		55.4647	73.8919																38.6859	39.6695	63.8112	39.5351	45.9593	45.5322		45.464	55.5992
													39.9167	62.5862	71.7484	62.9416	45.6677	56.5721		56.445	75.1979																36.9133	37.6073	65.0822	40.8735	44.4131	44.9779		44.9097	54.9213
													41.9798	60.5854	74.9517	64.7634	45.9997	57.656		57.5289	76.6418																35.0636	35.7349	66.1648	41.7234	44.0507	44.5475		44.4793	54.395
													42.2889	58.1258	75.6277	66.5483	46.1327	57.7447		57.6176	76.76																33.0443	35.4767	65.9809	43.2048	45.592	44.6598		44.5915	54.5323
													42.5326	54.7186	73.464	68.9931	45.9777	57.1372		57.0101	75.9507																29.9176	35.5179	65.958	46.0133	48.2633	45.134		45.0658	55.1123
													43.9479	50.4268	71.8931	71.693	45.2972	56.6516		56.5245	75.3038																26.6006	35.3785	68.2404	49.1818	50.6401	46.0083		45.9401	56.1814
													43.9406	48.9032	72.8774	73.819	44.4456	56.7971		56.6701	75.4977																24.7722	33.749	71.0917	51.7607	51.4471	46.5642		46.4959	56.8612
													44.7775	51.3714	75.654	74.996	43.7202	58.1038		57.9767	77.2385																24.3022	33.6787	73.9073	54.5567	51.2242	47.5338		47.4656	58.0471
													46.7758	55.8566	76.6441	74.9292	43.1176	59.4646		59.3376	79.0514																24.9094	35.2949	76.4943	55.8987	50.56	48.6315		48.5632	59.3894
													47.0997	59.4796	75.861	75.1127	42.6196	60.0345		59.9074	79.8106																25.4442	34.655	79.4341	54.7098	50.5724	48.9631		48.8949	59.7949
													46.3246	58.4953	73.2821	76.462	41.7752	59.2678		59.1407	78.7892																24.4559	33.8048	80.9948	53.8324	51.5446	48.9265		48.8583	59.7502
													45.8734	54.4719	71.2999	79.1326	40.6792	58.2914		58.1643	77.4884																22.3911	34.1878	79.5146	55.056	51.7518	48.5803		48.512	59.3268
													46.5933	51.7644	70.6365	82.2398	40.2655	58.2999		58.1728	77.4997																21.4787	35.2205	78.3619	57.2503	51.814	48.8251		48.7569	59.6262
													48.1875	51.4669	71.5476	85.826	40.4506	59.4957		59.3686	79.0928																22.7219	35.1568	77.755	58.1755	52.9133	49.3445		49.2763	60.2614
													47.6046	51.7588	73.9704	89.527	40.1436	60.6009		60.4738	80.5651																24.3835	33.3774	75.8772	56.504	54.7917	48.9867		48.9185	59.8239
													45.4149	52.6074	74.9595	92.2867	39.1929	60.8923		60.7652	80.9533																25.1864	31.6736	74.4923	57.1642	56.5569	49.0147		48.9465	59.858
													44.2284	54.8958	73.8757	93.7832	38.744	61.1054		60.9783	81.2373																25.2354	30.0103	74.3038	58.9136	56.9276	49.0781		49.0099	59.9356
													45.2978	55.4667	73.0045	93.5715	39.5858	61.3853		61.2582	81.6102																24.99	29.6837	74.7612	57.4884	56.6504	48.7148		48.6465	59.4913
													48.4333	53.9078	72.4223	90.5171	40.8232	61.2207		61.0936	81.3909																24.1609	31.5601	76.438	54.4849	56.6499	48.6588		48.5905	59.4228
													50.1947	50.2142	72.3841	85.5698	41.3674	59.946		59.8189	79.6927																23.6523	33.2692	75.968	52.3713	56.8873	48.4296		48.3614	59.1426
													49.9334	48.3428	74.4396	80.7891	41.6363	59.0282		58.9011	78.47																24.1423	32.7906	72.8995	51.2924	55.9823	47.4214		47.3532	57.9096
													50.8188	48.1296	75.3085	76.0412	42.3342	58.5265		58.3994	77.8015																24.9714	31.5548	69.4264	51.8432	54.0782	46.3748		46.3066	56.6297
													51.6903	48.7495	75.5251	71.7118	43.1616	58.1677		58.0406	77.3235																24.2712	31.7784	68.8897	51.8085	51.6325	45.6761		45.6079	55.7752
													50.8424	51.395	76.3889	67.9093	43.5461	58.0163		57.8892	77.1219																22.4428	32.2265	72.511	51.72	49.4786	45.6758		45.6076	55.7748
													50.5855	53.4212	76.5866	64.9926	43.4919	57.8156		57.6885	76.8545																22.3588	31.1764	74.3176	51.2206	48.8777	45.5902		45.522	55.6702
													50.4714	53.8049	78.4614	64.0067	43.3429	58.0175		57.8904	77.1234																24.2919	30.443	72.3559	49.2052	48.848	45.0288		44.9606	54.9836
													48.6306	54.1155	81.3214	64.3589	43.4627	58.3778		58.2507	77.6035																25.7343	31.1691	69.5701	48.0276	48.717	44.6436		44.5754	54.5125
													48.7609	53.4169	82.3206	64.2693	43.7502	58.5036		58.3765	77.771																25.6957	31.8807	67.7577	47.5665	48.3356	44.2472		44.179	54.0278
													50.835	52.3123	82.9962	63.1983	43.6046	58.5893		58.4622	77.8852																26.1561	31.7897	67.837	46.8165	47.6344	44.0467		43.9785	53.7826
													51.0065	53.0785	83.2567	62.0284	43.0879	58.4916		58.3645	77.7551																28.2587	30.8798	69.8712	47.5874	46.2198	44.5634		44.4952	54.4144
													51.0014	56.2923	82.9107	62.2282	42.6153	59.0096		58.8825	78.4452																31.012	30.7012	70.5389	49.1717	46.1106	45.5069		45.4387	55.5682
													51.7359	60.2029	82.4328	63.6368	41.7917	59.96		59.8329	79.7114																34.6191	32.1169	67.7991	50.2512	47.8971	46.5367		46.4685	56.8276
													52.653	61.116	82.5126	65.8191	40.5539	60.5309		60.4038	80.4719																39.4964	33.2586	63.987	50.3756	49.0894	47.2414		47.1732	57.6894
													53.4097	59.8292	81.342	67.1579	39.6028	60.2683		60.1412	80.1221																43.4425	32.9771	61.6793	50.4432	48.643	47.437		47.3688	57.9287
													53.2073	59.1343	79.4527	66.2335	38.7885	59.3633		59.2362	78.9163																46.3887	33.9608	60.5714	50.3899	46.8033	47.6228		47.5546	58.1559
													52.2298	61.1011	78.8823	63.9193	37.6303	58.7526		58.6255	78.1027																48.6327	34.9345	60.6565	50.2374	45.2767	47.9475		47.8793	58.553
													52.2828	62.9241	81.0583	62.5149	36.5297	59.0619		58.9349	78.5149																48.7905	33.9535	63.1745	50.0526	44.5688	48.108		48.0398	58.7492
													53.0726	65.047	85.8303	62.8343	35.9919	60.5552		60.4281	80.5043																48.7361	33.6044	66.374	49.7351	44.3901	48.5679		48.4997	59.3117
													54.5675	68.3731	89.1178	63.6919	35.9796	62.346		62.2189	82.89																49.3556	33.8247	68.5036	49.1543	45.3282	49.2333		49.1651	60.1254
													55.2579	70.7049	90.3253	65.2728	36.3129	63.5747		63.4477	84.527																49.8105	33.8917	67.6669	50.7374	46.2455	49.6704		49.6022	60.6599
													53.4251	72.0636	90.8492	66.9533	36.9108	64.0404		63.9133	85.1474																49.3122	33.9561	66.2361	54.0662	46.4628	50.0067		49.9385	61.0712
													52.377	70.8364	90.7304	67.0776	37.6891	63.7421		63.615	84.75																47.6741	33.3103	66.1016	54.5507	45.6614	49.4596		49.3914	60.4022
													52.5971	68.2981	90.5436	66.3759	38.9976	63.3625		63.2354	84.2442																45.9815	32.5862	66.0189	51.2392	43.624	47.8899		47.8217	58.4826
													52.9107	65.8714	91.2175	67.1039	41.0989	63.6405		63.5134	84.6146																43.6727	31.2959	65.3891	49.4546	42.4922	46.4609		46.3927	56.7349
													54.1097	65.7134	91.8975	69.3554	42.6111	64.7374		64.6103	86.076																40.1855	31.1453	62.2493	49.7937	43.3345	45.3416		45.2734	55.3662
													54.3238	66.7485	93.9262	71.516	42.1601	65.7349		65.6078	87.4049																36.0533	31.9709	57.0122	49.738	44.0843	43.7717		43.7035	53.4463
													52.4153	66.8545	96.7779	72.4638	40.3295	65.7682		65.6411	87.4492																33.1105	32.6566	52.4784	49.2883	44.3896	42.3847		42.3164	51.75
													51.7992	64.7005	96.709	73.0494	38.2689	64.9054		64.7783	86.2998																32.054	32.6307	50.4086	47.8936	44.8919	41.5758		41.5075	50.7608
													52.2806	63.4584	93.842	73.9884	36.9925	64.1124		63.9853	85.2433																31.8369	32.4913	50.8223	46.5402	45.5298	41.4441		41.3759	50.5998
													53.5716	64.7067	89.9675	74.479	36.8625	63.9175		63.7904	84.9836																31.1092	33.1729	51.0039	46.6102	46.3267	41.6446		41.5764	50.8449
													54.9568	68.6849	85.9207	72.6578	36.8985	63.8237		63.6967	84.8587																30.4055	34.9371	49.711	47.9134	47.3706	42.0675		41.9993	51.3621
													56.6828	72.1541	83.5303	68.9691	36.6707	63.6014		63.4743	84.5625																30.7983	35.5411	47.8446	49.8822	48.4442	42.5021		42.4339	51.8936
													58.9403	74.1469	82.9441	65.2827	36.5356	63.5699		63.4428	84.5206																30.8101	36.3787	46.208	51.3068	49.3806	42.8168		42.7486	52.2785
													60.4962	74.3967	81.0627	62.6925	36.1905	62.9677		62.8406	83.7183																31.1023	36.2208	45.8276	50.9114	50.121	42.8366		42.7684	52.3027
													60.3218	71.7736	78.6666	61.7493	35.7297	61.6482		61.5211	81.9604																32.3483	36.5062	45.0772	50.6453	49.7508	42.8655		42.7973	52.3381
													58.9807	66.4584	78.0344	61.9973	35.9847	60.2911		60.164	80.1524																32.9355	37.823	44.5956	51.726	49.8426	43.3845		43.3163	52.9728
													59.27	62.6879	77.9787	62.8537	36.7503	59.9081		59.781	79.6422																32.5164	39.2102	45.8679	51.4078	51.3463	44.0697		44.0015	53.8107
													58.6804	63.5606	77.1027	62.7745	37.294	59.8825		59.7554	79.608																31.6288	40.8974	45.6369	50.0903	51.6812	43.9869		43.9187	53.7094
													56.2169	64.8071	76.9387	61.9416	37.7226	59.5254		59.3983	79.1323																30.9941	41.0168	43.0177	50.4282	50.3405	43.1595		43.0913	52.6975
													53.6614	63.7602	79.0252	60.6896	38.4823	59.1237		58.9967	78.5972																30.6984	42.1604	43.0844	50.8899	49.3812	43.2429		43.1746	52.7995
													51.4209	62.4964	79.8456	59.8162	39.455	58.6068		58.4797	77.9086																30.5778	44.7065	44.7244	51.8157	49.9238	44.3496		44.2814	54.153
													51.2391	61.535	79.1322	58.0155	40.7728	58.1389		58.0118	77.2852																31.4544	46.539	43.8957	53.4114	52.001	45.4603		45.3921	55.5113
													52.0215	60.2178	78.1071	56.5372	42.6717	57.9111		57.784	76.9817																32.4007	47.9853	44.1371	53.7218	54.165	46.4819		46.4137	56.7607
													52.0716	59.3519	77.9647	54.7939	44.3401	57.7044		57.5773	76.7064																32.4847	52.9108	46.3597	53.9317	55.6468	48.2668		48.1985	58.9434
													52.0959	59.3352	81.7559	52.7148	44.9258	58.1655		58.0384	77.3206																32.1422	61.0673	48.4468	56.1756	56.4455	50.8555		50.7873	62.1092
													51.181	62.0501	89.0683	49.8795	44.6975	59.3753		59.2482	78.9323																31.0037	67.599	50.5809	58.8555	57.8399	53.1758		53.1076	64.9468
													49.6228	66.6803	93.9806	48.3157	43.5008	60.42		60.2929	80.3242																29.6012	73.3508	52.383	60.2299	60.0543	55.1239		55.0556	67.3291
													49.0178	70.0783	94.352	48.4845	40.6805	60.5226		60.3955	80.4608																28.4179	78.2717	53.9264	62.3608	61.9601	56.9874		56.9192	69.6081
													48.9765	71.3738	93.7022	49.4311	37.6112	60.219		60.0919	80.0563																27.9369	82.7764	55.3871	63.7878	62.383	58.4542		58.386	71.4019
													45.9934	71.6998	93.5198	49.005	36.5017	59.3439		59.2168	78.8906																28.0678	83.8304	57.3707	63.0563	61.8677	58.8386		58.7704	71.872
													42.205	71.4326	93.8293	47.5706	37.1043	58.4284		58.3013	77.6709																27.9107	83.4414	58.2913	61.7585	62.901	58.8606		58.7924	71.8989
													43.5188	70.3597	96.271	45.8485	37.9779	58.7952		58.6681	78.1595																28.8397	86.3631	58.0419	61.3136	65.4379	59.9993		59.931	73.2914
													47.0106	68.8082	100	44.8321	38.7491	59.88		59.7529	79.6047																30.0492	91.0238	57.9132	62.3369	67.2704	61.7187		61.6505	75.3941
													46.873	68.1878	99.2923	43.2389	39.1535	59.3491		59.222	78.8975																30.6102	92.9778	56.4789	63.292	68.5305	62.3779		62.3097	76.2003
													44.5213	66.1082	96.0522	40.9312	38.8249	57.2876		57.1605	76.151																30.8121	92.3167	55.6089	63.2322	69.1997	62.2339		62.1657	76.0242
													43.1862	63.2631	93.2598	40.1322	38.2629	55.6208		55.4938	73.9306																30.8769	91.6729	59.1613	64.7572	69.4293	63.1795		63.1113	77.1806
													42.191	65.0458	89.277	41.8755	38.2329	55.3244		55.1973	73.5357																30.8914	90.4862	63.9789	67.6262	70.1322	64.623		64.5548	78.9459
													42.7637	69.0221	86.342	43.9874	39.2877	56.2806		56.1535	74.8095																30.7535	88.9131	65.0742	69.9197	71.9596	65.324		65.2558	79.8032
													44.0753	72.7548	84.1629	44.794	41.1692	57.3912		57.2641	76.2891																30.3138	86.7322	62.4171	71.9131	73.8099	65.0372		64.969	79.4525
													44.7304	71.8138	81.3841	44.685	42.7089	57.0644		56.9373	75.8538																30.0671	82.7365	58.8085	72.8198	75.8473	64.0558		63.9876	78.2523
													49.6677	68.0613	78.7175	43.7231	43.7109	56.7761		56.649	75.4696																31.1526	79.7066	55.9491	74.3604	78.4593	63.9256		63.8574	78.093
													57.8708	66.0481	76.0513	42.0853	44.8957	57.3902		57.2631	76.2878																32.8155	75.2451	54.4735	77.1737	81.9898	64.3395		64.2713	78.5992
													64.7667	64.496	74.1028	41.4663	45.8693	58.1402		58.0131	77.287																33.2966	70.3315	54.0379	80.207	84.3924	64.4531		64.3849	78.7381
													70.1479	62.1505	72.9409	43.3198	46.1826	58.9483		58.8213	78.3636																32.7535	71.0703	54.9217	80.5605	85.4469	64.9506		64.8824	79.3465
													75.1765	59.88	72.9716	46.4745	46.5057	60.2017		60.0746	80.0333																32.4834	75.0871	56.6226	79.0731	86.3542	65.9241		65.8559	80.537
													80.7983	60.3709	71.8931	50.1486	47.3336	62.1089		61.9818	82.5742																33.5488	76.915	58.5028	78.807	86.6403	66.8828		66.8146	81.7094
													85.5818	59.6686	70.2213	53.6919	48.516	63.5359		63.4088	84.4753																34.7624	77.6922	59.4658	78.6353	88.2012	67.7514		67.6832	82.7717
													87.586	57.0535	70.1998	56.4938	49.6741	64.2015		64.0744	85.3619																36.6018	79.2633	59.829	79.2603	92.8668	69.5642		69.496	84.9887
													90.8069	56.4789	70.6992	58.0999	50.5854	65.3341		65.207	86.8708																39.5108	79.7378	61.0231	80.0892	96.5743	71.387		71.3188	87.2178
													97.7978	58.7996	70.6632	57.3127	51.562	67.2271		67.1	89.3927																41.9925	78.0878	61.4529	81.0635	98.2829	72.1759		72.1077	88.1826
													100	63.8117	70.8925	54.5624	52.8849	68.4303		68.3032	90.9957																45.5032	75.9188	59.621	83.6214	99.6489	72.8626		72.7944	89.0224
													96.244	69.156	73.8494	53.0138	54.4382	69.3403		69.2132	92.208																49.2667	74.586	57.8603	84.2278	100	73.1882		73.12	89.4205
													91.0064	68.5033	79.5483	53.8092	56.3552	69.8445		69.7174	92.8797																51.8125	73.6329	57.7971	81.5461	97.7727	72.5123		72.4441	88.5939
													84.7994	65.4344	83.1813	55.8813	58.2964	69.5185		69.3915	92.4455																53.6781	72.7807	58.6901	82.2638	93.3748	72.1575		72.0893	88.16
													76.6279	62.8298	81.9887	58.308	59.2699	67.8049		67.6778	90.1625																52.8532	73.9442	58.5809	85.3642	88.3361	71.8157		71.7475	87.7421
													67.3053	62.2249	79.0502	61.2558	59.0493	65.7771		65.65	87.4611																50.3384	77.0358	57.6167	87.7062	81.6672	70.8729		70.8046	86.589
													58.297	60.441	76.2087	64.0547	58.3095	63.4622		63.3351	84.377																48.6072	77.1082	57.8936	89.0303	74.8622	69.5003		69.4321	84.9105
													51.6955	55.9979	72.1132	66.2376	57.6112	60.7311		60.604	80.7386																48.4087	74.821	57.7626	89.1284	69.6903	67.9622		67.894	83.0295
													49.3401	53.2179	69.4343	67.4287	57.3101	59.3462		59.2191	78.8936																49.6361	74.6099	57.3742	89.9693	66.3077	67.5794		67.5112	82.5614
													50.3868	52.0036	66.3963	67.8548	57.5125	58.8308		58.7037	78.207																49.5217	75.9592	57.6799	89.852	65.07	67.6166		67.5484	82.6068
													50.9359	50.7962	59.3821	66.8882	57.7514	57.1507		57.0237	75.9688																48.9249	75.5139	57.2294	88.4466	64.6304	66.949		66.8808	81.7905
													49.9783	50.816	52.5116	64.8179	57.2856	55.0819		54.9548	73.2125																49.5431	72.5789	57.5856	88.1446	63.9466	66.3598		66.2915	81.0698
													48.8058	51.1458	48.7506	61.9856	55.5595	53.2495		53.1224	70.7713																49.5693	67.6906	59.1958	85.5621	62.0032	64.8042		64.736	79.1675
													48.1353	50.9728	47.6072	57.3437	52.2823	51.2683		51.1412	68.1319																49.1654	61.877	60.584	81.1209	59.347	62.4189		62.3507	76.2504
													49.0237	52.2107	47.5927	50.6662	48.297	49.558		49.431	65.8535																48.6906	57.7115	63.0469	80.789	57.4065	61.5289		61.4607	75.162
													49.7737	56.6587	45.6894	44.0765	45.6076	48.3612		48.2341	64.259																48.2585	56.4451	63.3515	81.7578	56.3934	61.2412		61.173	74.8102
													49.6868	63.1323	43.061	39.947	45.0143	48.1683		48.0412	64.002																47.9352	56.3409	59.6601	80.7914	55.6754	60.0806		60.0124	73.3909
													46.5734	66.0679	41.6785	38.6094	45.129	47.6117		47.4846	63.2605																47.8829	53.4922	56.8605	80.0492	54.3907	58.5351		58.4669	71.5008
													41.1392	64.9342	40.5886	40.4101	44.2271	46.2598		46.1327	61.4595																48.8236	47.3182	55.7652	79.8117	51.8918	56.7221		56.6539	69.2837
													38.0597	64.8102	39.3188	43.8274	42.0792	45.6191		45.492	60.6059																47.5341	43.6067	55.5112	78.0403	48.8978	54.718		54.6498	66.8328
													36.2814	68.8541	38.039	46.4927	39.9831	45.9301		45.803	61.0202																43.4515	41.429	55.3722	75.2389	45.5584	52.21		52.1418	63.7657
													34.1579	72.5006	34.5665	46.6386	38.9566	45.3641		45.237	60.2662																41.2021	38.5126	54.5459	72.4908	41.017	49.5537		49.4855	60.5172
													30.3821	69.9351	29.9949	44.2811	38.4734	42.6133		42.4862	56.6015																41.5942	35.5597	53.9287	70.9646	36.8072	47.7709		47.7027	58.337
													25.4911	62.4344	27.3888	40.2413	37.3355	38.5782		38.4511	51.2258																41.7934	34.6822	53.0105	69.656	32.9884	46.4261		46.3579	56.6924
													22.0502	52.0594	25.4824	36.0713	35.0005	34.1328		34.0057	45.3035																40.6273	34.5117	49.5639	68.5466	30.275	44.7049		44.6367	54.5875
													19.9245	42.1779	22.1528	32.7665	31.9469	29.7937		29.6666	39.5228																38.209	35.4276	45.8529	67.7954	28.9225	43.2415		43.1733	52.7978
													17.4853	34.4893	18.3037	30.9248	29.0936	26.0593		25.9322	34.5478																34.5509	35.6261	43.7142	68.8115	27.1141	41.9633		41.8951	51.2348
													15.5914	29.8988	15.9936	29.5983	26.4388	23.5042		23.3771	31.1437																30.8335	32.3526	41.7432	68.6895	24.9104	39.7058		39.6376	48.474
													14.7369	28.8891	14.5831	27.7249	23.5529	21.8974		21.7703	29.0031																29.0217	27.6189	38.8678	64.4032	23.3479	36.6519		36.5837	44.7392
													13.9096	30.2651	13.309	25.8217	21.0773	20.8765		20.7494	27.6431																28.3545	24.3242	33.5513	59.6097	22.4104	33.65		33.5818	41.0682
													12.492	29.2833	12.0344	24.6423	19.4906	19.5885		19.4614	25.9271																25.744	21.1197	27.0672	55.425	21.348	30.1408		30.0726	36.7766
													10.3045	26.3365	11.0777	23.8926	17.9741	17.9171		17.79	23.7004																22.4015	17.9876	22.23	49.741	20.2274	26.5175		26.4493	32.3456
													8.44159	24.1063	10.2456	22.7677	16.121	16.3365		16.2094	21.5946																20.0004	16.3562	18.9995	42.087	19.0647	23.3016		23.2333	28.4127
													7.97789	21.9728	9.89701	21.1025	14.4487	15.0798		14.9527	19.9205																18.5166	14.5183	16.5722	35.9257	17.2625	20.5591		20.4909	25.0589
													7.10274	20.3823	9.69094	18.8926	13.0437	13.8225		13.6954	18.2454																17.1714	12.4787	15.1805	32.2052	14.9384	18.3948		18.3266	22.4121
													6.40498	20.978	9.01442	16.504	11.4277	12.8658		12.7387	16.971																15.5353	11.8893	14.1887	29.5887	13.0141	16.8432		16.775	20.5146
													6.36524	21.9425	8.73864	14.4683	9.75375	12.2537		12.1266	16.1554																13.813	10.7722	13.5267	26.7449	11.9876	15.3689		15.3007	18.7116
													5.38925	21.9065	8.49486	12.7871	8.57863	11.4313		11.3042	15.0598																12.21	9.04457	12.7866	23.2085	11.7736	13.8047		13.7365	16.7987
													4.24766	21.2228	7.88279	11.259	7.8871	10.4999		10.3728	13.819																11.7455	8.49965	12.004	20.7798	11.6359	12.933		12.8647	15.7327
													4.44271	20.7239	7.04317	9.99349	7.30102	9.90085		9.77376	13.0209																12.2038	8.34434	11.0041	19.0986	10.5819	12.2465		12.1783	14.8932
													4.56489	20.6823	5.9532	9.12832	6.60823	9.38739		9.2603	12.3369																13.2465	8.29589	9.53536	16.7356	8.99642	11.362		11.2938	13.8115
													4.77982	20.2019	5.16181	8.50874	5.57793	8.84605		8.71896	11.6157																14.1666	8.14655	8.39645	14.7949	7.58233	10.6174		10.5492	12.9009
													5.25971	17.9277	5.12322	8.1336	4.56033	8.20092		8.07383	10.7562																14.2327	7.18282	8.2367	13.6544	6.72155	10.0056		9.93744	12.1528
													4.57667	15.6256	4.46161	8.28424	4.07334	7.4043		7.27721	9.69493																14.1714	6.10427	8.37921	12.7442	6.22592	9.52499		9.45678	11.565
													3.56756	15.3616	3.48476	8.60839	3.88532	6.98152		6.85443	9.1317																14.9178	6.11423	8.21831	11.0899	6.00134	9.26832		9.2001	11.2511
													3.49985	16.0986	3.52246	8.75434	3.64352	7.10375		6.97666	9.29453																16.5656	6.55029	8.77225	10.0834	5.57292	9.50888		9.44067	11.5453
													3.94368	16.1916	4.00958	9.12363	3.41527	7.33674		7.20965	9.60493																19.2623	6.96313	10.5433	11.1096	5.07616	10.5909		10.5227	12.8685
													4.05997	16.5622	4.31517	9.73441	3.2226	7.57887		7.45178	9.92751																22.0335	7.45628	12.1913	13.0342	5.21001	11.9851		11.9168	14.5734
													3.66767	16.3	4.42303	10.2303	3.07777	7.53976		7.41267	9.8754																23.886	7.99389	13.6623	13.7627	5.59028	12.979		12.9108	15.789
													3.27683	16.1215	4.17794	10.9952	3.02526	7.51936		7.39227	9.84822																24.8232	8.69213	14.9633	13.646	5.44579	13.5141		13.4459	16.4434
													3.7685	17.1188	3.96792	12.0574	3.14341	8.01121		7.88412	10.5035																25.3566	9.6167	15.4598	14.2806	5.11593	13.9659		13.8977	16.9959
													4.60685	18.6195	4.32701	12.708	3.49446	8.75116		8.62407	11.4893																26.1437	11.4877	15.5816	15.5473	4.90199	14.7325		14.6642	17.9333
													4.86814	20.0935	5.16926	13.0333	3.84975	9.40279		9.2757	12.3574																26.7164	14.6809	16.5171	17.6375	5.45923	16.2022		16.134	19.7307
													5.53499	21.053	5.73222	13.9161	4.02126	10.0515		9.92442	13.2216																27.4676	17.2927	17.764	20.4861	6.5065	17.9034		17.8352	21.8111
													6.6361	20.8354	5.89883	15.5474	4.13432	10.6104		10.4833	13.9662																29.8762	20.8489	19.5442	23.4423	7.19366	20.1811		20.1129	24.5966
													7.57749	20.541	6.37937	18.2033	4.30329	11.4009		11.2738	15.0193																33.0333	25.7877	22.3231	26.8393	7.67193	23.1311		23.0629	28.2042
													8.70436	21.5495	6.61964	21.5743	4.68018	12.6256		12.4985	16.6509																36.0774	29.387	24.0734	30.4535	8.26949	25.6522		25.5839	31.2873
													10.3501	22.5437	6.44338	24.1863	5.34079	13.7729		13.6458	18.1793																38.6866	30.8419	24.6802	33.5532	9.63542	27.4795		27.4113	33.522
													11.452	23.4406	6.97565	25.5549	6.15385	14.7154		14.5883	19.435																41.2021	31.4227	25.7835	36.6996	11.7406	29.3697		29.3015	35.8336
													11.7383	24.8923	8.11254	26.1745	7.00544	15.5846		15.4575	20.593																43.3412	32.3937	29.0773	43.2766	13.4873	32.3152		32.247	39.4358
													11.9959	26.5876	8.65533	26.3551	7.81088	16.281		16.1539	21.5207																44.8037	36.1789	34.6408	52.6997	14.8303	36.6307		36.5625	44.7133
													13.1323	28.7992	8.95742	26.2531	8.53967	17.1363		17.0092	22.6603																46.1999	41.7648	40.063	60.5038	16.525	41.0113		40.9431	50.0705
													14.2968	29.6707	9.14113	26.29	9.354	17.7505		17.6234	23.4785																47.4411	47.5054	43.3613	63.7692	18.5887	44.1332		44.0649	53.8883
													15.4185	30.0847	9.37088	26.5145	10.4025	18.3582		18.2311	24.2881																48.9931	51.9995	45.3725	63.9445	20.4038	46.1427		46.0745	56.3458
													16.485	31.5823	10.5389	27.3099	11.8974	19.5627		19.4356	25.8927																51.4176	54.9623	46.4988	63.478	22.2301	47.7174		47.6491	58.2715
													17.33	34.5241	11.5039	28.4975	13.9732	21.1657		21.0386	28.0283																55.124	56.9887	47.0045	62.7555	24.6377	49.3021		49.2339	60.2095
													19.1171	37.2421	11.5583	29.6792	15.9186	22.703		22.5759	30.0764																60.7972	58.1615	48.7548	61.5349	26.455	51.1407		51.0725	62.458
													21.9147	38.6677	11.4767	31.2929	17.0057	24.0715		23.9445	31.8996																68.4904	59.6642	51.4165	60.4805	27.1102	53.4324		53.3641	65.2605
													24.7867	39.5876	12.5049	32.661	17.5477	25.4176		25.2905	33.6928																77.3304	62.9171	53.8839	61.8674	28.3709	56.8739		56.8057	69.4693
													26.211	40.2601	13.6387	33.0156	18.2299	26.2711		26.144	34.8298																83.6391	67.1994	57.2386	65.0928	31.1789	60.8697		60.8015	74.3559
													25.4911	40.9599	15.072	33.3785	19.3779	26.8559		26.7288	35.6089																87.2469	70.5068	61.0897	67.5496	34.0849	64.0956		64.0274	78.3009
													25.3343	41.0758	16.7161	34.9406	20.8258	27.7785		27.6514	36.8381																91.7651	73.9734	62.9963	69.702	36.0209	66.8916		66.8234	81.7202
													26.0777	40.4076	18.9184	36.219	22.1936	28.7633		28.6362	38.15																95.3557	77.1022	63.5238	70.5603	36.9898	68.7064		68.6381	83.9395
													25.7318	38.6305	20.8533	36.8749	23.2052	29.0592		28.9321	38.5442																95.262	76.0362	63.8686	73.001	38.9807	69.4297		69.3615	84.8242
													25.5713	38.2468	22.7391	38.3949	23.9768	29.7858		29.6587	39.5123																96.3185	74.071	64.6294	79.0235	44.0888	71.6262		71.558	87.5103
													25.8194	38.4074	24.7655	41.852	24.9444	31.1578		31.0307	41.34																100	73.1006	67.8565	85.3193	50.1249	75.2803		75.2121	91.979
													26.6217	37.7789	25.482	45.7905	26.2597	32.3865		32.2594	42.9771																99.4239	73.3694	72.3179	89.2324	53.9399	77.6567		77.5885	94.8852
													26.7733	38.2351	25.9673	49.5964	27.5928	33.633		33.5059	44.6376																93.0091	75.0944	73.1488	93.4811	54.6522	77.8771		77.8089	95.1547
													25.8937	41.1322	27.4874	53.5237	29.0864	35.4247		35.2976	47.0246																85.2738	75.482	70.247	98.1897	54.0983	76.6582		76.59	93.664
													25.7222	44.4676	27.8215	57.0759	31.4328	37.304		37.1769	49.5283																80.8679	74.6836	70.5573	100	53.7035	75.9625		75.8942	92.8132
													24.9531	46.1976	27.4199	59.0231	34.4902	38.4168		38.2897	51.0108																81.1643	76.7192	75.2899	96.5743	54.0205	76.7536		76.6854	93.7808
													23.7695	46.7635	27.4032	59.4235	37.0552	38.883		38.7559	51.6318																83.156	80.837	77.7137	92.2503	54.5458	77.7005		77.6323	94.9388
													24.0934	45.7885	27.5659	58.4457	38.5255	38.8838		38.7567	51.6329																84.2931	87.8631	77.2	90.5972	54.5245	78.8956		78.8274	96.4003
													24.9052	45.6292	28.5213	56.4885	39.3	38.9688		38.8417	51.7462																85.2173	96.5062	78.8767	87.4149	55.4402	80.6911		80.6228	98.596
													25.6759	46.7666	29.9322	55.0946	39.6142	39.4167		39.2896	52.3429																84.0512	99.846	82.8623	84.0783	57.407	81.649		81.5808	99.7675
													25.667	45.8647	30.7389	54.4082	39.8188	39.2995		39.1724	52.1868																80.4599	100	85.4734	85.3456	57.9167	81.8391		81.7709	100
													24.9825	42.5628	29.962	53.2881	40.5543	38.2699		38.1429	50.8151																76.5606	95.4223	86.34	88.2074	58.0556	80.9172		80.849	98.8725
													26.0247	39.4431	28.9777	52.3309	41.8116	37.7176		37.5905	50.0793																73.4787	89.172	86.6537	89.5105	58.2913	79.4213		79.353	97.0431
													27.3305	38.933	27.8202	52.9692	42.6708	37.9447		37.8176	50.3819																71.9673	83.2808	88.0512	89.7151	56.8145	77.9658		77.8976	95.2632
													28.2056	40.0723	27.33	53.5829	42.6751	38.3732		38.2461	50.9527																70.1279	77.4022	89.9406	88.455	55.5813	76.3014		76.2332	93.2277
													29.4569	39.9068	27.9465	52.869	42.7614	38.5881		38.461	51.239																65.6076	70.6926	92.6896	85.2111	56.2433	74.0888		74.0206	90.5219
													29.2736	39.3471	29.6941	51.7869	43.5656	38.7335		38.6064	51.4326																60.1818	65.6669	97.4395	81.0312	57.3897	72.3418		72.2736	88.3854
													28.2351	41.7508	32.067	52.3907	44.2601	39.7407		39.6136	52.7746																57.4272	63.7978	100	76.7	57.6389	71.1128		71.0446	86.8824
													27.8545	44.369	35.1782	54.8449	44.0954	41.2684		41.1413	54.8098																55.9041	63.1394	99.0553	74.0757	57.7755	69.99		69.9218	85.5094
													27.3099	46.0903	38.8699	58.1872	43.2743	42.7463		42.6192	56.7787																53.7877	62.0483	98.7714	73.9495	57.8747	69.2863		69.2181	84.6488
													25.4219	47.3065	42.5046	60.1925	42.2859	43.5423		43.4152	57.8391																50.499	60.9153	99.5748	73.4866	58.0718	68.5095		68.4413	83.6988
													24.3804	48.1284	45.1567	61.8795	41.9704	44.3031		44.176	58.8527																46.0903	62.3927	99.4782	72.6643	58.6296	67.851		67.7828	82.8935
													24.8743	50.1695	45.8017	63.8765	42.5929	45.463		45.3359	60.3979																42.5687	66.3094	98.1256	72.4095	59.0849	67.6996		67.6314	82.7084
													26.1536	56.2149	45.5329	66.451	42.9935	47.4692		47.3421	63.0706																41.0456	68.6211	94.5663	74.0655	58.5204	67.3638		67.2956	82.2977
													26.0689	61.1823	45.4093	70.2516	41.989	48.9802		48.8531	65.0837																40.4784	67.6587	90.76	74.4256	57.7694	66.2184		66.1502	80.897
													25.0591	59.1164	46.5589	74.1596	39.8471	48.9482		48.8211	65.0411																39.7348	65.6403	89.5694	74.0823	58.1054	65.4264		65.3582	79.9284
													24.7514	57.2897	47.3196	75.8196	37.969	48.6299		48.5028	64.617																38.5143	62.3191	87.7409	73.2767	58.6587	64.1019		64.0337	78.3087
													25.118	59.7938	46.9175	75.778	37.6184	49.0451		48.918	65.1702																38.1559	60.7155	81.7085	73.0243	58.4834	62.4175		62.3493	76.2488
													25.2107	62.3333	48.7563	74.6057	38.2278	49.8268		49.6997	66.2115																38.027	60.6531	75.791	73.4214	57.9105	61.1606		61.0924	74.7116
													23.64	65.4983	51.3936	73.7041	38.3578	50.5188		50.3917	67.1334																37.3958	58.3745	74.3314	74.1504	57.9424	60.4389		60.3707	73.8291
													21.6755	71.7165	51.5905	72.1836	38.2866	51.0906		50.9635	67.8952																37.1353	58.111	72.9707	75.4148	58.9763	60.5216		60.4534	73.9302
													20.425	77.5722	50.1379	68.9885	38.8744	51.1996		51.0725	68.0404																36.8699	60.7069	68.2381	76.7096	60.2307	60.551		60.4828	73.9662
													21.0506	79.3803	49.3276	66.1391	39.5321	51.0859		50.9589	67.889																35.6205	62.921	63.0572	78.0367	61.217	60.1705		60.1023	73.5008
													23.1645	76.7534	49.3478	66.3044	39.7688	51.0678		50.9407	67.8648																34.2993	62.8228	60.953	82.2136	62.5179	60.5613		60.4931	73.9787
													25.0811	69.4727	48.8081	67.6924	39.9009	50.1911		50.064	66.6968																34.8789	61.1463	61.2449	89.12	64.3688	62.1518		62.0836	75.9238
													25.2799	59.2347	48.2802	67.9457	40.2189	48.1919		48.0648	64.0335																35.9802	60.0325	60.476	94.1581	65.3304	63.1955		63.1272	77.2001
													25.7002	52.3588	48.2556	66.9129	41.5037	46.9462		46.8191	62.374																35.9292	61.054	57.6983	93.6575	64.571	62.582		62.5138	76.4499
													25.6295	48.6658	48.4095	65.2317	43.8989	46.3671		46.24	61.6024																35.7859	62.3927	55.4021	89.9932	63.7707	61.4689		61.4007	75.0887
													25.8628	47.8333	48.032	65.2476	45.987	46.5926		46.4655	61.9028																36.4819	61.4874	55.0274	88.3204	64.0283	61.0691		61.0009	74.5997
													27.0361	48.5982	47.4147	66.696	47.0863	47.3663		47.2392	62.9335																37.3868	59.1139	54.5712	86.7971	64.4657	60.4669		60.3987	73.8633
													28.0879	48.9348	46.9153	66.3396	47.7118	47.5979		47.4708	63.2421																38.0898	58.7044	52.8289	82.7584	64.5357	59.3834		59.3152	72.5383
													28.7724	49.4852	45.7469	64.0875	48.5799	47.3344		47.2073	62.8911																37.8485	59.2387	51.0901	75.2234	65.3366	57.7475		57.6792	70.5376
													29.8094	50.4813	44.2921	62.393	50.3839	47.4719		47.3448	63.0743																36.8968	58.1303	48.8651	68.8229	66.2556	55.7941		55.7259	68.1488
													30.8082	51.7954	43.9247	61.3273	52.2205	48.0152		47.8881	63.7981																36.4833	56.8526	46.7551	64.942	65.9364	54.1939		54.1257	66.1918
													32.7897	52.8237	44.1948	60.1339	52.3068	48.4498		48.3227	64.377																37.2993	55.5451	48.7732	62.2412	64.4164	53.655		53.5868	65.5329
													35.8265	51.297	43.7541	60.3924	51.2444	48.5029		48.3758	64.4478																37.7776	54.6743	52.9116	59.8465	64.6399	53.97		53.9018	65.918
													39.5406	50.5724	44.4171	62.3033	51.1478	49.5962		49.4691	65.9044																37.1883	55.5126	53.7529	59.5188	65.5612	54.3067		54.2385	66.3299
													44.2777	51.7644	49.0641	65.8736	52.3776	52.6715		52.5444	70.0013																36.7411	55.4727	52.4083	62.7759	64.2888	54.3373		54.2691	66.3673
													45.8381	53.3388	54.0861	71.3906	53.4866	55.628		55.5009	73.9401																36.566	53.2293	53.8172	64.0719	62.1209	53.9611		53.8929	65.9071
													43.1994	54.3969	55.2957	76.4146	53.8885	56.639		56.5119	75.287																35.7624	51.3709	56.0192	61.9146	61.1514	53.2437		53.1755	65.0299
													41.7185	53.9971	54.1255	78.139	54.4005	56.4761		56.349	75.07																34.5261	50.3375	56.7743	57.9567	60.7101	52.0609		51.9927	63.5834
													40.4069	53.9735	51.0713	75.5037	55.4316	55.2774		55.1503	73.473																34.9968	48.6364	57.1294	54.6852	60.373	51.1642		51.0959	62.4867
													37.0638	55.0111	47.3481	71.3267	56.824	53.5147		53.3876	71.1247																37.0326	47.0826	58.4556	51.9377	61.4539	51.1925		51.1243	62.5213
													35.2186	53.3221	45.9832	69.8812	58.1655	52.5141		52.387	69.7917																38.7107	45.9908	59.5049	51.427	61.5138	51.4294		51.3612	62.8111
													34.5753	49.7734	45.8973	71.703	59.267	52.2432		52.1161	69.4307																39.1786	43.754	58.566	53.3833	59.0244	50.7813		50.7131	62.0184
													32.8868	47.7118	44.7529	73.5336	60.993	51.9756		51.8485	69.0743																39.3158	42.0974	56.811	53.9323	56.2382	49.6789		49.6107	60.6704
													31.453	48.0317	44.1588	73.5429	63.1586	52.069		51.9419	69.1987																39.7569	41.2272	56.0399	51.8169	55.0918	48.7866		48.7183	59.5791
													32.6969	48.7941	47.5826	72.6713	64.2338	53.1958		53.0687	70.6998																40.7258	40.3398	55.9411	50.5263	54.2916	48.3649		48.2967	59.0634
													36.5265	48.9311	52.3902	70.7294	64.7412	54.6637		54.5366	72.6554																41.3585	37.961	55.8939	51.2027	52.2245	47.7281		47.6599	58.2847
													38.3872	48.729	55.4488	68.5723	66.3901	55.5055		55.3784	73.7769																41.3254	36.9535	55.3664	51.4772	48.8239	46.7893		46.7211	57.1366
													38.1325	48.5511	57.3279	68.4263	69.235	56.3346		56.2075	74.8814																40.8389	38.6925	54.5884	51.0269	45.5175	46.1328		46.0646	56.3337
													38.1024	48.5833	57.3078	71.3073	72.6477	57.5897		57.4626	76.5535																39.9953	40.1938	52.853	51.0173	44.5822	45.7283		45.6601	55.8391
													38.8384	48.3243	56.1836	73.7768	76.395	58.7036		58.5765	78.0375																39.4833	38.7641	49.7604	51.1058	44.9821	44.8191		44.7509	54.7272
													38.2201	48.9813	56.7856	74.3079	80.2553	59.71		59.583	79.3783																38.0574	36.6528	47.8112	51.046	44.9642	43.7063		43.6381	53.3663
													36.7105	51.3448	59.1273	74.7229	84.3223	61.2456		61.1185	81.424																36.1759	35.7276	47.1274	49.5873	44.4338	42.6104		42.5422	52.0261
													34.6305	53.1404	62.3797	75.1754	88.8048	62.8262		62.6991	83.5297																35.535	35.0738	45.4472	49.4749	43.9567	41.8975		41.8293	51.1543
													34.5856	54.3411	65.3716	74.6326	93.0094	64.3881		64.261	85.6105																35.4061	35.1522	43.5705	50.3917	42.7246	41.449		41.3808	50.6058
													35.1067	56.8167	64.4316	73.683	95.7526	65.1581		65.031	86.6365																35.0174	35.4548	43.043	49.9223	40.7913	40.8458		40.7776	49.868
													34.7041	57.7732	59.5921	73.7106	97.3957	64.6351		64.508	85.9397																35.3703	34.9218	43.0959	49.4354	39.6517	40.495		40.4268	49.4391
													35.4482	56.8769	53.6108	75.4193	99.0315	64.0773		63.9502	85.1966																35.8369	34.8946	43.582	50.7631	39.9031	40.9959		40.9277	50.0517
													36.3027	57.8327	48.7147	78.2803	100	64.2261		64.099	85.3947																34.5247	35.9334	45.9161	51.6542	40.4452	41.6947		41.6265	50.9063
													36.6575	60.5476	45.126	82.1062	99.4325	64.774		64.6469	86.1247																32.6081	36.0064	47.8089	50.7637	40.4805	41.5335		41.4653	50.7091
													36.3175	63.0784	46.6229	87.5956	98.0503	66.3329		66.2058	88.2016																32.7039	35.1966	46.8654	52.0424	39.8734	41.3363		41.2681	50.468
													36.291	64.998	52.2617	92.5839	96.2337	68.4737		68.3466	91.0535																34.7128	35.4349	46.7689	56.1965	39.1011	42.4429		42.3746	51.8212
													37.5893	66.8427	56.2652	94.2855	93.7106	69.7387		69.6116	92.7388																36.3386	36.7199	49.2651	58.1127	38.6083	43.8089		43.7407	53.4918
													39.5877	70.2698	59.6451	90.3787	91.4536	70.267		70.1399	93.4426																36.1718	38.7562	50.1477	57.3556	38.027	44.0916		44.0234	53.8375
													40.4128	72.8478	63.1873	83.0581	90.7608	70.0533		69.9263	93.158																35.8865	39.3562	48.8352	57.5697	36.1464	43.5588		43.4906	53.1859
													41.1091	73.9926	64.5509	75.5933	91.3104	69.3113		69.1842	92.1694																36.4702	39.2938	47.5561	58.6217	34.3162	43.2516		43.1834	52.8102
													43.8449	77.623	61.4427	70.3466	92.0947	69.0704		68.9433	91.8485																35.8458	39.3217	47.8607	60.2712	34.0838	43.4766		43.4084	53.0854
													47.8062	82.9915	56.7794	67.8349	93.0022	69.6829		69.5558	92.6644																34.3248	37.9073	49.1065	61.0092	34.4377	43.3571		43.2889	52.9392
													50.0048	88.4424	55.7925	68.4709	93.9008	71.3223		71.1952	94.8485																34.0981	37.3922	49.6144	60.383	34.0485	43.1072		43.039	52.6337
													53.6563	93.0069	58.0935	70.1028	93.5679	73.6855		73.5584	97.9968																35.9023	37.5157	50.0799	61.7233	33.3529	43.7148		43.6466	53.3767
													59.5865	92.3294	58.6126	71.4638	90.8764	74.5737		74.4466	99.1802																38.6501	37.8436	50.0948	62.0857	32.6288	44.2606		44.1924	54.0441
													62.5277	87.0168	57.0925	72.3032	86.4261	73.0733		72.9462	97.1812																40.1001	39.3681	49.742	62.6897	32.4804	44.8761		44.8079	54.7968
													63.6141	86.6566	56.7847	72.4709	82.2601	72.3573		72.2302	96.2274																40.6693	40.8058	49.8075	65.1418	32.9984	45.8846		45.8164	56.0301
													68.8539	87.8157	57.2082	73.397	79.2496	73.3049		73.1778	97.4898																41.2117	41.5538	49.2432	67.235	33.2762	46.504		46.4358	56.7876
													75.0469	87.0756	57.6283	75.7674	76.6432	74.4323		74.3052	98.9918																41.027	42.4996	47.948	69.4437	33.3793	46.8595		46.7913	57.2224
													76.8399	87.4903	58.5205	79.1291	73.9656	75.1891		75.062	100																40.7534	42.25	48.0503	71.1733	33.6234	47.1701		47.1019	57.6022
													73.9605	87.5139	60.3041	82.4303	71.2308	75.0879		74.9608	99.8653																40.763	40.8111	49.7776	70.7379	33.8799	47.1939		47.1257	57.6314
													66.7761	86.8345	61.861	84.8518	68.1962	73.7039		73.5768	98.0214																40.8905	41.5591	50.0707	67.6333	33.6106	46.7528		46.6846	57.092
													59.7197	85.1634	61.6979	85.3324	65.3658	71.4559		71.3288	95.0265																41.8285	43.2118	48.179	62.801	33.5719	45.9184		45.8502	56.0715
													52.8834	82.2632	62.1105	85.0435	63.9624	69.2526		69.1255	92.0912																42.7878	44.7357	46.377	59.5589	33.7679	45.4455		45.3772	55.4931
													45.4038	80.3578	63.3986	86.0827	64.3287	67.9143		67.7872	90.3084																43.1896	47.7516	47.3918	58.8119	33.3989	46.1088		46.0405	56.3043
													39.4942	80.3045	63.5587	88.0757	65.5534	67.3973		67.2702	89.6195																43.8533	49.9386	49.4064	58.1678	32.9542	46.8641		46.7958	57.228
													35.6499	79.689	63.9467	88.8166	66.283	66.877		66.7499	88.9264																44.1586	51.1021	50.3224	56.8706	32.6019	47.0111		46.9429	57.4078
													33.6942	80.0906	64.8964	89.0739	65.5733	66.6657		66.5386	88.6449																43.6782	51.9085	51.3923	55.687	32.0929	46.9518		46.8836	57.3353
													32.7955	85.8118	64.2948	89.2228	64.1187	67.2487		67.1216	89.4216																44.5521	51.6796	52.6806	54.8545	30.7572	46.9048		46.8366	57.2778
													31.5951	94.114	61.9619	90.0704	63.6435	68.277		68.1499	90.7915																45.9194	51.8807	52.0531	52.8701	29.0194	46.3485		46.2803	56.5975
													31.4398	96.9869	59.1335	91.2122	64.2863	68.6117		68.4847	91.2375																45.5934	52.4004	49.3547	51.4844	28.2224	45.4111		45.3429	55.4511
													31.8615	96.5469	56.3809	91.9303	64.7865	68.3012		68.1741	90.8238																44.4873	52.7349	47.4803	50.866	29.3072	44.9751		44.9069	54.918
													31.2867	98.5372	54.0852	90.0088	64.8254	67.7487		67.6216	90.0876																42.927	53.6216	48.7548	50.6752	30.5298	45.3017		45.2335	55.3173
													31.2646	100	51.2046	87.2726	65.2057	66.9895		66.8624	89.0763																41.271	55.6738	50.9751	50.8504	30.3187	45.8178		45.7496	55.9485
													31.7356	99.6752	48.5279	85.2199	66.3825	66.3082		66.1811	88.1687																40.6666	57.7626	51.2705	52.3785	29.1207	46.2398		46.1716	56.4645
													32.3981	98.2242	47.5576	83.6748	67.8524	65.9414		65.8143	87.68																40.9657	57.4228	49.465	52.2625	28.363	45.6958		45.6276	55.7993
													33.0833	89.3914	46.8737	81.9655	68.9966	64.0621		63.935	85.1763																40.1304	56.913	46.7999	48.381	29.0815	44.2612		44.193	54.0448
													33.2386	77.5834	43.7782	78.7961	70.2221	60.7237		60.5966	80.7288																38.2848	57.89	46.6723	45.7836	29.5839	43.6429		43.5747	53.2888
													33.8459	72.4424	39.8086	73.778	72.2031	58.4156		58.2885	77.6538																36.8465	57.6006	48.3859	46.1993	28.7248	43.5514		43.4832	53.1769
													33.8591	72.3017	37.5585	67.7112	74.7155	57.2292		57.1021	76.0733																36.7907	56.7942	49.4248	46.347	27.0318	43.2777		43.2095	52.8421
													31.6996	71.7692	36.1318	62.3789	77.7848	55.9529		55.8258	74.3729																37.6418	57.7029	49.1915	46.8877	25.0207	43.2889		43.2207	52.8558
													29.9073	72.5372	34.0338	58.747	81.7849	55.4021		55.275	73.6391																38.0374	60.7062	48.6916	49.5072	23.7646	44.1414		44.0732	53.8983
													30.2201	71.7196	31.5658	56.9633	85.5572	55.2052		55.0781	73.3769																37.679	62.7943	48.8617	52.6165	23.8144	45.1532		45.085	55.1357
													30.7346	69.7374	28.3349	57.0841	87.6356	54.7053		54.5782	72.7109																37.2062	62.5381	49.7282	55.8012	25.093	46.0733		46.0051	56.261
													30.4814	69.5601	25.1356	57.5712	88.1103	54.1717		54.0446	72																37.2793	63.7102	49.7351	58.0799	26.0977	46.9804		46.9122	57.3703
													31.3551	67.8673	22.1901	58.2482	87.398	53.4117		53.2847	70.9875																38.8044	65.4379	48.1836	60.9948	25.3635	47.7568		47.6886	58.3198
													32.8434	65.1344	19.0859	58.5688	85.9404	52.3146		52.1875	69.5259																41.1042	64.8233	47.9848	64.6125	23.8508	48.4751		48.4069	59.1982
													33.5124	66.0995	16.5451	59.2845	84.8483	52.058		51.9309	69.184																42.1021	63.8655	49.6822	66.1406	22.9475	48.9476		48.8794	59.776
													33.3351	66.5495	15.364	61.1855	83.7278	52.0324		51.9053	69.1499																42.0663	62.7007	51.0763	67.802	22.7425	49.2775		49.2093	60.1795
													32.9685	65.6433	13.8566	63.2646	81.5884	51.4643		51.3372	68.3931																41.6479	60.8708	51.1992	69.3294	23.0371	49.2169		49.1487	60.1053
													33.0178	65.1344	11.3224	63.1608	79.5808	50.4432		50.3162	67.0328																41.8781	61.0181	50.905	69.2362	23.7214	49.3518		49.2836	60.2703
													35.248	62.9222	9.14025	60.3379	78.5915	49.248		49.1209	65.4404																42.9002	62.2414	50.8671	68.2966	24.0015	49.6613		49.5931	60.6489
													37.3913	61.7804	7.70961	57.0096	77.1975	48.2177		48.0906	64.0679																44.2068	64.366	52.3382	67.2398	23.4829	50.3267		50.2585	61.4626
													37.6151	66.3233	6.87174	54.3959	74.3971	47.9206		47.7935	63.6721																45.4205	66.1076	54.9975	67.9599	22.0234	51.3018		51.2336	62.655
													37.9169	71.7692	6.19961	52.9692	71.1283	47.9966		47.8696	63.7734																44.8919	67.1085	56.6927	68.5203	20.7493	51.5925		51.5243	63.0106
													38.1296	72.3023	6.19171	52.2523	68.4677	47.4687		47.3416	63.07																43.364	67.6985	56.549	65.8607	20.5248	50.7994		50.7312	62.0406
													38.4019	70.2295	6.30615	52.0501	66.7776	46.7531		46.626	62.1166																42.4053	66.0771	55.4595	61.7669	21.1755	49.3769		49.3087	60.301
													38.9893	68.8405	5.86463	52.5659	65.713	46.3947		46.2676	61.6392																41.7527	64.67	54.4298	59.5158	22.3449	48.5426		48.4744	59.2807
													39.1586	67.7979	5.05307	52.4868	64.5095	45.8012		45.6741	60.8485																41.8382	65.335	54.6229	59.3238	22.449	48.7138		48.6456	59.4901
													39.7636	67.4092	4.57429	51.4182	63.5025	45.3336		45.2065	60.2255																41.5377	66.7262	55.2791	58.6396	21.1688	48.6703		48.6021	59.4369
													41.1562	68.383	4.15339	50.1105	63.9683	45.5543		45.4272	60.5196																40.6652	66.5344	54.0241	57.474	20.3024	47.8		47.7318	58.3726
													40.44	70.9826	3.64917	51.4346	65.9747	46.4962		46.3691	61.7745																40.5494	66.5994	53.2668	57.5894	19.6819	47.5374		47.4692	58.0514
													39.1196	72.6364	3.40277	59.3572	68.7963	48.6624		48.5353	64.6604																40.038	66.4381	54.6332	59.2706	19.2434	47.9247		47.8565	58.525
													38.7515	71.2517	3.35191	73.7452	71.6365	51.7474		51.6203	68.7702																37.9919	66.1527	55.8434	59.5421	19.8874	47.8835		47.8153	58.4747
													36.8643	69.5099	3.70836	90.1273	72.5054	54.5431		54.416	72.4947																35.7934	66.5065	55.8997	59.2096	20.9633	47.6745		47.6063	58.2191
													35.8869	67.3671	3.54088	100	70.3995	55.4389		55.3118	73.6881																34.6777	66.539	56.102	57.3406	21.1033	47.1525		47.0843	57.5807
													36.2431	64.9311	2.83323	99.0457	66.7221	53.9551		53.828	71.7114																34.2628	66.174	56.0204	56.9722	19.9311	46.6721		46.6039	56.9932
													38.5786	63.7553	2.63111	86.1982	62.8152	50.7957		50.6686	67.5023																34.2463	66.5682	54.2666	59.0523	18.9415	46.615		46.5468	56.9234
													40.2781	62.5664	2.50308	68.23	59.0629	46.5281		46.401	61.8169																34.7197	67.1443	52.7048	58.9153	19.1779	46.5324		46.4642	56.8224
													40.348	61.0992	2.48291	51.7465	55.2114	42.1776		42.0505	56.0211																35.3999	67.7032	52.6691	57.3287	19.5833	46.5369		46.4686	56.8278
													39.414	59.6569	2.23124	40.8268	50.8582	38.5974		38.4703	51.2514																35.8148	68.7193	52.9679	57.2258	19.3453	46.8146		46.7464	57.1676
													38.7861	60.1546	1.82788	34.8984	46.9004	36.5135		36.3864	48.4751																35.7245	69.0671	53.923	55.8072	19.2949	46.7634		46.6951	57.1048
													39.8615	62.0953	1.66653	32.7618	43.9831	36.0737		35.9466	47.8892																35.2139	67.6859	55.4894	53.3097	19.4898	46.2377		46.1695	56.462
													41.0516	62.1561	1.81297	33.2882	41.2497	35.9117		35.7846	47.6734																35.2862	64.9806	54.5148	53.1506	19.2473	45.4359		45.3677	55.4815
													40.7234	63.5073	1.98878	34.9025	38.5915	35.9427		35.8156	47.7147																35.136	62.9702	51.4808	55.0094	18.9499	44.7093		44.641	54.5928
													40.1036	66.022	1.94889	36.1592	36.8515	36.2171		36.09	48.0802																34.2077	62.0688	48.903	55.6589	18.5797	43.8836		43.8154	53.5831
													40.4069	66.6363	2.01948	37.0555	36.0041	36.4245		36.2974	48.3565																33.207	61.0659	47.5504	55.751	18.0572	43.1263		43.0581	52.657
													40.2818	69.0803	1.86602	37.9359	35.6082	36.9544		36.8273	49.0626																32.1119	59.7796	47.9917	56.9262	17.5896	42.8798		42.8116	52.3555
													37.3619	70.6603	1.72879	38.8222	35.2576	36.7661		36.6391	48.8117																31.5433	57.2694	48.7881	58.3944	17.439	42.6869		42.6186	52.1196
													34.1094	71.1295	1.62137	38.6721	34.5114	36.0088		35.8817	47.8027																30.9782	55.33	48.98	59.9542	17.1987	42.4882		42.42	51.8767
													33.6074	71.0738	1.65031	37.5086	33.4625	35.4605		35.3334	47.0723																29.9899	52.411	49.6409	60.7442	16.9926	41.9557		41.8875	51.2254
													34.5326	70.855	1.81341	35.5695	32.6765	35.0894		34.9623	46.5779																30.2215	48.7439	49.5535	60.9284	17.2469	41.3388		41.2706	50.471
													35.0912	69.9444	1.57314	33.7952	32.309	34.5426		34.4155	45.8494																30.5482	47.6773	48.541	60.1731	17.4518	40.8783		40.8101	49.9078
													35.1163	69.1932	1.34296	32.8427	32.281	34.1552		34.0281	45.3334																28.9624	49.2317	46.9298	58.6283	17.099	40.1702		40.102	49.0419
													35.7021	68.5132	1.52491	31.95	32.4356	34.0252		33.8981	45.1601																24.8949	49.5636	44.9128	56.4621	17.0301	38.5727		38.5045	47.0883
													36.7642	67.395	1.7301	29.7683	32.1171	33.555		33.4279	44.5337																20.3416	48.491	43.2418	55.1936	17.0537	36.8643		36.7961	44.999
													37.5268	66.0915	1.681	26.6241	31.3193	32.6485		32.5214	43.3261																17.631	47.5897	42.4672	53.2457	16.2595	35.4386		35.3704	43.2555
													37.1875	65.7487	1.52886	23.739	31.094	31.8596		31.7325	42.2751																16.1121	46.3412	44.2578	50.4934	15.9201	34.6249		34.5567	42.2604
													36.4426	66.5718	1.32805	21.8774	31.6505	31.5741		31.447	41.8947																14.8888	44.9354	48.2813	48.9659	16.8033	34.775		34.7068	42.4439
													35.3385	67.9411	1.1553	21.2138	32.3538	31.6005		31.4734	41.9299																14.3347	45.2534	51.3303	47.4989	17.738	35.2311		35.1628	43.0017
													33.8459	69.4932	1.15004	20.9465	33.2364	31.7344		31.6073	42.1083																14.7324	46.2456	51.9302	45.5498	17.9301	35.2776		35.2094	43.0586
													32.1927	68.864	1.29341	20.419	34.5944	31.4727		31.3456	41.7596																14.8737	46.3213	52.0037	43.9763	17.3017	34.8953		34.8271	42.5911
													30.4174	65.4419	1.28947	20.0532	36.0097	30.6423		30.5152	40.6534																15.0604	45.4379	51.9669	43.6611	16.2052	34.4663		34.3981	42.0664
													28.2027	64.2387	0.950548	20.1353	37.0696	30.1194		29.9923	39.9567																15.4774	44.6965	50.1075	42.9548	15.3853	33.7243		33.6561	41.159
													26.5547	68.9768	0.886535	19.807	38.3455	30.9141		30.787	41.0155																14.9302	45.3516	48.6456	43.3023	14.6741	33.3807		33.3125	40.7389
													24.8662	73.6858	0.989131	17.7396	40.1461	31.4854		31.3583	41.7765																13.4126	46.1069	49.6098	44.6491	14.1762	33.5909		33.5227	40.9959
													22.1959	72.8533	0.89925	14.4272	41.7222	30.4196		30.2925	40.3566																12.0887	47.06	51.1429	44.8495	14.6013	33.9485		33.8803	41.4332
													19.764	66.6382	0.879081	10.6652	42.9855	28.1864		28.0593	37.3815																11.2032	48.4923	52.5071	43.023	15.2246	34.09		34.0218	41.6063
													17.8665	54.602	0.920295	7.05623	44.3478	24.9586		24.8315	33.0813																10.5188	48.9629	54.0402	39.8879	15.0386	33.6897		33.6215	41.1167
													17.2313	40.2217	0.767278	4.46363	44.9503	21.5268		21.3998	28.5094																10.3438	49.4129	54.8573	36.7487	14.1151	33.0956		33.0274	40.3901
													16.3805	28.9269	0.620838	3.18345	44.2042	18.6632		18.5361	24.6944																10.5795	51.4413	53.5414	33.5759	13.1435	32.4563		32.3881	39.6083
													14.8252	22.1774	0.616891	2.40972	42.9257	16.591		16.4639	21.9337																9.99297	52.1461	52.0474	29.6012	12.9514	31.3478		31.2796	38.2527
													12.5494	18.8178	0.608561	1.95016	41.7028	15.1257		14.9987	19.9817																8.41408	52.261	52.3152	25.1995	13.274	30.2927		30.2245	36.9624
													9.64501	15.5928	0.7949	1.7749	40.5408	13.6697		13.5426	18.0419																7.06193	53.5227	54.1701	21.3503	13.0897	29.8389		29.7707	36.4075
													8.44601	11.901	1.04394	1.75966	39.7315	12.5764		12.4493	16.5854																6.24526	54.0026	54.5769	18.6692	12.309	29.1606		29.0924	35.5779
													8.88984	9.2208	0.926872	1.63188	39.925	12.1189		11.9918	15.9759																5.64775	54.7353	54.2517	16.5508	11.4992	28.537		28.4688	34.8153
													8.61162	8.53587	0.689673	1.47889	41.3763	12.1385		12.0114	16.0019																4.76286	55.0918	54.3482	15.073	10.653	27.9858		27.9176	34.1412
													7.1447	8.19123	0.594531	1.33352	42.8567	12.0241		11.897	15.8496																3.60367	55.1249	54.1666	13.9235	10.0487	27.3735		27.3053	33.3924
													5.31491	7.31354	0.553755	1.03223	42.7271	11.3883		11.2612	15.0026																2.50169	55.9738	54.5654	12.9439	9.84039	27.165		27.0968	33.1375
													4.03347	6.51518	0.581377	0.789562	41.5503	10.694		10.5669	14.0776																1.67744	55.9201	55.8641	11.7472	9.63094	26.9679		26.8997	32.8965
													3.44097	5.54264	0.521749	0.722153	41.3271	10.3109		10.1838	13.5672																1.12128	53.8818	55.4699	10.2335	9.6483	26.0709		26.0027	31.7995
													2.72922	4.5918	0.517365	0.720981	42.2656	10.165		10.0379	13.3728																0.761533	52.7661	54.9136	8.66536	9.3666	25.2946		25.2264	30.8501
													2.1426	4.42878	0.655036	0.640676	42.8368	10.1408		10.0137	13.3406																0.529283	56.0296	55.0435	7.88907	8.68	25.6343		25.5661	31.2655
													1.95638	4.87073	0.62303	0.530478	42.0737	10.0109		9.88378	13.1675																0.437623	59.1325	54.5838	7.28443	8.14964	25.9176		25.8494	31.612
													1.40068	4.89491	0.542356	0.577371	40.2329	9.52964		9.40255	12.5264																0.52308	58.3002	54.108	6.83767	7.91051	25.5359		25.4677	31.1452
													0.734564	4.16845	0.559017	0.66764	38.481	8.92214		8.79504	11.717																0.627145	56.2022	55.7894	6.61818	7.93683	25.4347		25.3665	31.0215
													0.577788	3.01864	0.545863	0.560372	37.9305	8.52663		8.39954	11.1901																0.657469	55.2969	56.7915	5.72647	7.95419	25.2853		25.2171	30.8387
													0.538778	2.79983	0.526133	0.385109	37.8695	8.42388		8.29678	11.0532																0.594754	53.7524	55.5446	4.83655	7.48656	24.443		24.3747	29.8086
													0.340048	3.52381	0.487989	0.3177	36.7465	8.28321		8.15612	10.8658																0.479663	51.6829	54.3206	4.16133	7.2575	23.5804		23.5122	28.7537
													0.459286	3.88394	0.356017	0.303046	34.5796	7.91638		7.78929	10.3771																0.417637	50.891	53.5851	3.87426	7.18582	23.1908		23.1226	28.2772
													0.650655	3.23372	0.311734	0.345836	31.9727	7.30294		7.17584	9.55989																0.411435	51.0331	54.4861	3.68886	6.90916	23.3057		23.2375	28.4178
													0.763269	2.3114	0.359086	0.397419	28.6006	6.48636		6.35927	8.47203																0.39834	51.1247	56.4778	3.47595	6.31384	23.5581		23.4899	28.7265
													0.713955	2.2116	0.422222	0.406797	24.449	5.64071		5.51362	7.34542																0.447961	49.0154	57.3248	3.35694	5.45755	23.1205		23.0523	28.1913
													0.641087	2.04486	0.452913	0.338802	20.2952	4.75456		4.62747	6.16487																0.458987	47.5525	56.7099	3.16257	4.96192	22.5692		22.501	27.5171
													0.598397	1.71883	0.427045	0.280186	16.5898	3.92285		3.79576	5.05683																0.472082	48.568	54.8516	2.94068	4.86279	22.339		22.2708	27.2356
													0.677153	1.74734	0.363909	0.265532	13.1263	3.23604		3.10895	4.14184																0.535485	48.5601	54.8998	2.70265	4.84711	22.309		22.2408	27.1989
													0.832456	2.19425	0.264382	0.308322	9.77704	2.67529		2.5482	3.39479																0.545823	47.0056	57.2696	2.20028	4.85047	22.3744		22.3061	27.2788
													0.917836	2.46264	0.227991	0.404452	6.96479	2.19554		2.06845	2.75566																0.476217	44.9481	57.6695	1.90962	4.82359	21.9654		21.8972	26.7787
													0.658752	2.39756	0.306034	0.459552	5.20612	1.8056		1.67851	2.23617																0.39007	43.0505	54.7275	1.87015	4.80679	20.969		20.9008	25.5602
													0.757381	2.20974	0.393723	0.457207	4.34945	1.6335		1.50641	2.00689																0.337004	43.1208	51.2268	1.94491	4.70206	20.2663		20.1981	24.7009
													1.03487	1.96862	0.345494	0.4109	3.89718	1.53141		1.40432	1.87088																0.31564	45.8819	48.441	1.77386	4.45228	20.1729		20.1047	24.5867
													0.849385	2.19239	0.294196	0.387454	3.37716	1.42012		1.29302	1.72261																0.265331	49.2264	47.1412	1.4844	4.02218	20.4279		20.3597	24.8985
													0.540986	2.32007	0.258682	0.447242	2.75339	1.26408		1.13698	1.51473																0.189522	51.3669	46.0311	1.36538	3.45934	20.4824		20.4142	24.9652
													0.28411	2.00953	0.305596	0.535167	2.11734	1.05035		0.923258	1.22999																0.234318	53.2028	44.7025	1.43595	3.24597	20.5643		20.4961	25.0653
													0.314287	1.83598	0.279728	0.585577	1.65237	0.933589		0.806497	1.07444																0.360436	56.0482	44.9726	1.61119	3.12108	21.2227		21.1545	25.8704
													0.688929	1.92338	0.185901	0.600231	1.5499	0.989666		0.862574	1.14915																0.439691	57.363	44.6623	1.7613	2.84722	21.4147		21.3465	26.1052
													0.710274	2.00457	0.149948	0.600817	1.47579	0.98828		0.861188	1.1473																0.469325	55.6015	41.1306	1.53463	2.72177	20.2916		20.2234	24.7317
													0.468119	1.94197	0.121888	0.545718	1.2361	0.86276		0.735668	0.98008																0.466568	53.0495	37.3737	1.1423	2.49776	18.906		18.8378	23.0372
													0.522585	1.71015	0.185462	0.491791	0.99134	0.780265		0.653173	0.870179																0.443137	51.9656	35.1511	0.985012	2.04973	18.1189		18.0507	22.0747
													0.698498	1.62709	0.249036	0.493549	0.896907	0.793016		0.665924	0.887165																0.497581	50.9747	34.0972	0.867194	1.85428	17.6582		17.59	21.5113
													0.641087	1.47275	0.224922	0.575612	0.922315	0.767337		0.640245	0.852955																0.620943	48.6775	32.4825	0.777484	1.99653	16.911		16.8428	20.5975
													0.33784	1.51304	0.207823	0.648296	0.951957	0.731791		0.604699	0.8056																0.629902	46.4348	29.6025	0.8343	2.07829	15.916		15.8477	19.3807
													0.160456	1.31407	0.243337	0.652399	0.961697	0.666392		0.5393	0.718472																0.616118	43.693	27.1212	0.711697	1.9002	14.8084		14.7402	18.0263
													0.36213	1.18824	0.426168	0.58206	0.883356	0.688391		0.561299	0.74778																0.693305	39.5188	26.126	0.528689	1.77475	13.7283		13.6601	16.7053
													0.436469	1.29051	0.490619	0.480068	0.807978	0.70113		0.574038	0.764752																0.737412	35.571	26.0042	0.592682	1.76131	12.9333		12.8651	15.7331
													0.342993	1.65002	0.336287	0.414417	0.743611	0.697466		0.570374	0.759871																0.701575	30.9315	25.1273	0.541847	1.81788	11.824		11.7558	14.3765
													0.154568	1.89734	0.296389	0.426141	0.777488	0.710385		0.583293	0.777082																0.594754	27.8047	23.1069	0.408478	1.73555	10.7301		10.6619	13.0387
													0.108197	1.84837	0.299896	0.477137	0.891401	0.725001		0.597909	0.796554																0.536864	26.7275	21.0704	0.310396	1.65323	10.0597		9.99147	12.2189
													0.28411	1.59176	0.288935	0.434347	0.956616	0.711153		0.584061	0.778105																0.656779	25.6476	20.3935	0.394723	1.68179	9.75488		9.68667	11.8461
													0.387891	1.46283	0.185024	0.330596	0.911728	0.655614		0.528522	0.704114																0.753263	23.6392	20.7888	0.442568	1.60786	9.44635		9.37814	11.4688
													0.247308	1.20622	0.100404	0.26729	0.83635	0.531514		0.404422	0.538784																0.66436	22.2713	20.6084	0.414459	1.54346	9.10039		9.03218	11.0457
													0.147207	0.83431	0.0999654	0.216294	0.785958	0.416747		0.289655	0.385887																0.546512	21.4536	19.2488	0.427018	1.5821	8.65161		8.5834	10.4969
													0.107461	0.91055	0.144687	0.182297	0.748693	0.418737		0.291645	0.38854																0.514121	19.6383	17.0722	0.471873	1.61234	7.86175		7.79354	9.53095
													0.119238	1.07419	0.208261	0.146541	0.713968	0.452439		0.325347	0.433438																0.580971	16.8301	15.4103	0.428214	1.32504	6.91492		6.84671	8.37304
													0.0397459	1.19506	0.233691	0.0873383	0.665693	0.444305		0.317213	0.422602																0.560985	14.3643	14.6001	0.245207	1.09879	6.17388		6.10567	7.4668
													0.0360657	1.30291	0.146879	0.0463069	0.599208	0.426274		0.299182	0.39858																0.487933	12.0353	13.4945	0.118417	1.22648	5.47253		5.40432	6.6091
													0.201674	1.14361	0.0780431	0.0117233	0.527642	0.392539		0.265447	0.353637																0.525837	10.5526	11.9568	0.110044	1.30656	4.89037		4.82216	5.89715
													0.230379	0.965716	0.086812	0.0123094	0.492071	0.357458		0.230366	0.3069																0.524459	9.95719	10.8846	0.0956904	1.15367	4.52312		4.45491	5.44803
													0.169288	1.02026	0.0960194	0.028722	0.511974	0.365253		0.238161	0.317286																0.528594	9.40696	10.4387	0.183606	1.03215	4.318		4.24978	5.19718
													0.209034	1.18948	0.0942656	0.0134818	0.509009	0.403054		0.275962	0.367646																0.519634	8.47908	9.86634	0.362427	1.04615	4.05473		3.98651	4.87522
													0.0971567	1.04196	0.104788	0	0.43702	0.336184		0.209092	0.27856																0.419705	6.74145	8.88603	0.397713	1.04559	3.4981		3.42989	4.1945
													0.062563	0.785342	0.133726	0.0211019	0.412458	0.283038		0.155946	0.207757																0.270155	4.87638	7.96433	0.239824	0.926299	2.8554		2.78719	3.40853
													0.0456342	0.590711	0.119695	0.0205157	0.445065	0.244324		0.117232	0.156181																0.243277	3.69694	7.09894	0.0807387	0.910618	2.4061		2.33789	2.85908
													0.126598	0.592571	0.0977731	0.0363421	0.511974	0.273051		0.145959	0.194452																0.28256	3.48389	6.52891	0.0849252	0.901658	2.25639		2.18818	2.67598
													0.200938	0.723358	0.10698	0.0474792	0.508586	0.317468		0.190376	0.253625																0.253615	3.41353	6.26803	0.159683	0.978383	2.21465		2.14644	2.62494
													0.188425	0.787201	0.159155	0.0164126	0.450571	0.320353		0.193261	0.257469																0.179184	2.87592	5.92325	0.271521	1.05959	2.06189		1.99368	2.43813
													0.0978927	0.687407	0.131533	0.00762012	0.387474	0.262385		0.135293	0.180242																0.171603	1.98653	5.3946	0.271521	0.915659	1.74798		1.67977	2.05424
													0.117766	0.495875	0.0635745	0.0457207	0.315908	0.207769		0.0806767	0.10748																0.168847	1.27767	4.80733	0.195567	0.652442	1.42037		1.35216	1.65359
													0.186217	0.582033	0.0626976	0.0890968	0.302357	0.24448		0.117388	0.156388																0.126118	1.09183	4.28672	0.142937	0.562276	1.24197		1.17376	1.43543
													0.129542	0.692985	0.0977731	0.114302	0.395943	0.286109		0.159017	0.211848																0.138523	0.997577	4.19133	0.0777484	0.78181	1.2374		1.16919	1.42983
													0.0250252	0.478519	0.126272	0.114888	0.473014	0.243544		0.116452	0.155141																0.146104	1.10444	4.10743	0.100475	0.882617	1.26821		1.2	1.46752
													0.0287054	0.324178	0.0898811	0.057444	0.431938	0.186429		0.0593373	0.0790511																0.0744304	1.0155	3.48798	0.064591	0.818212	1.09214		1.02393	1.2522
													0.112613	0.419014	0.0565593	0.0433761	0.370958	0.200504		0.0734123	0.0978023																0.028256	0.807752	2.81682	0	0.859095	0.902385		0.834174	1.02014
													0.218603	0.482238	0.0876889	0.0797182	0.394249	0.252499		0.125407	0.167072																0.0716737	0.523015	2.28587	0.0580123	0.872536	0.76222		0.69401	0.848724
													0.142055	0.379964	0.104788	0.0926138	0.447606	0.233405		0.106313	0.141634																0.170914	0.425447	1.9951	0.142339	0.640681	0.674897		0.606687	0.741934
													0.021345	0.266533	0.111365	0.0885106	0.37477	0.172505		0.0454126	0.0605002																0.17436	0.491156	1.76066	0.136957	0.46539	0.605704		0.537493	0.657316
													0	0.216945	0.11005	0.0509962	0.257469	0.127092		0	0																0.0709846	0.492483	1.45266	0.151908	0.488351	0.531277		0.463066	0.566297
													0.160456	0.257235	0.0872505	0.0152402	0.266785	0.157393		0.0303014	0.0403685																0.0165401	0.448678	1.20212	0.216499	0.608759	0.498519		0.430309	0.526237
													0.304719	0.294426	0.0990885	0.053927	0.348515	0.220135		0.0930429	0.123955																0.0392827	0.511068	1.12397	0.235039	0.668683	0.515608		0.447398	0.547136
													0.243628	0.360129	0.094704	0.139507	0.39679	0.246952		0.11986	0.159681																0.0902813	0.596688	1.13661	0.20693	0.701725	0.546447		0.478237	0.584849
													0.0956846	0.411576	0.0565593	0.188744	0.427703	0.236054		0.108962	0.145162																0.0854571	0.638503	1.30555	0.167458	0.741487	0.587691		0.519481	0.635288
													0.139847	0.401659	0.0451598	0.143024	0.465815	0.239101		0.112009	0.149222																0.0427286	0.550891	1.32969	0.137555	0.665883	0.545349		0.477138	0.583506
													0.230379	0.280169	0.0381447	0.0650641	0.459887	0.214729		0.0876368	0.116753																0.0613362	0.408854	1.11133	0.257168	0.506272	0.468992		0.400781	0.490127
													0.204618	0.254756	0.0425291	0.0509962	0.436596	0.197899		0.070807	0.0943314																0.0882138	0.42412	0.884925	0.417449	0.46259	0.45546		0.387249	0.473578
													0.368018	0.339055	0.0499827	0.0849936	0.441254	0.256661		0.129569	0.172615																0.0716737	0.411509	0.944686	0.346877	0.495072	0.453964		0.385753	0.471749
													0.451926	0.414056	0.0499827	0.0961307	0.408647	0.284148		0.157056	0.209236																0.0537553	0.371686	1.078	0.359437	0.418907	0.456357		0.388146	0.474675
													0.239212	0.342154	0.0447213	0.0668226	0.426433	0.223868		0.0967764	0.128929																0.088903	0.334517	1.03663	0.409076	0.395945	0.453014		0.384803	0.470587
													0.143527	0.342154	0.0911965	0.0228604	0.467509	0.213449		0.0863574	0.115048																0.0778763	0.306641	0.936642	0.310994	0.46371	0.419172		0.350962	0.429201
													0.450454	0.416535	0.174501	0.0158264	0.471744	0.305812		0.17872	0.238097																0.0158509	0.337836	0.706791	0.295444	0.454749	0.362134		0.293924	0.359448
													0.393779	0.573975	0.172747	0.05041	0.470897	0.332362		0.20527	0.273467																0.0192968	0.266817	0.436716	0.300827	0.359543	0.27664		0.208429	0.254894
													0.139111	0.75311	0.148194	0.082649	0.525948	0.329802		0.20271	0.270057																0.0675387	0.331198	0.381552	0.229059	0.288979	0.259665		0.191455	0.234135
													0.317967	0.645257	0.142056	0.125439	0.586928	0.363529		0.236437	0.31499																0.0634037	0.522351	0.550492	0.244608	0.278338	0.331839		0.263628	0.322398
													0.44751	0.548562	0.0806738	0.177021	0.575917	0.365937		0.238845	0.318197																0.0268776	0.562174	0.593015	0.264345	0.227935	0.334869		0.266659	0.326104
													0.502712	0.427072	0.0719049	0.20164	0.556438	0.351953		0.224861	0.299568																0.00827004	0.471908	0.525209	0.272119	0.197133	0.294928		0.226717	0.277259
													0.44751	0.302484	0.210892	0.218639	0.576764	0.351258		0.224166	0.298641																0.0151617	0.501112	0.481537	0.35525	0.230175	0.316647		0.248437	0.30382
													0.321648	0.39546	0.183708	0.225673	0.589468	0.343191		0.216099	0.287895																0.00895921	0.584741	0.452806	0.501178	0.234655	0.356468		0.288257	0.352518
													0.363602	0.479759	0.0657667	0.189331	0.48953	0.317598		0.190506	0.253798																0.0144726	0.483855	0.442463	0.446754	0.208333	0.319176		0.250965	0.306912
													0.564539	0.335335	0.0179762	0.137748	0.402719	0.291664		0.164572	0.219248																0.0454852	0.479873	0.411433	0.25956	0.260977	0.291465		0.223255	0.273025
													0.702914	0.246078	0.0127149	0.215122	0.340892	0.303544		0.176452	0.235075																0.060647	0.458633	0.350522	0.172243	0.30802	0.270013		0.201802	0.24679
													0.679361	0.264053	0.00833045	0.36518	0.271867	0.317758		0.190666	0.254012																0.0537553	0.377659	0.26203	0.201548	0.235775	0.226153		0.157943	0.193153
													0.61827	0.195871	0.0451598	0.475964	0.260857	0.319224		0.192132	0.255965																0.0613362	0.412836	0.174687	0.237432	0.117608	0.20078		0.132569	0.162123
													0.415124	0.163019	0.0736587	0.543959	0.236719	0.286496		0.159404	0.212363																0.0723629	0.39027	0.19997	0.38635	0.0789651	0.225584		0.157373	0.192456
													0.45119	0.151242	0.0359525	0.585577	0.187173	0.282227		0.155135	0.206676																0.0909705	0.42412	0.239045	0.470079	0.141129	0.273069		0.204858	0.250527
													0.651392	0.128927	0.0403369	0.519927	0.166	0.301316		0.174224	0.232107																0.0730521	0.524342	0.316045	0.38635	0.210013	0.30196		0.23375	0.285859
													0.617534	0.148762	0.0622591	0.404452	0.209617	0.288525		0.161433	0.215066																0.0344585	0.516377	0.419478	0.369604	0.244736	0.316931		0.24872	0.304167
													0.506392	0.169837	0.0302527	0.383937	0.296428	0.277369		0.150277	0.200204																0.0268776	0.414164	0.419478	0.581917	0.218974	0.332282		0.264071	0.322941
													0.386419	0.15868	0.0464751	0.44607	0.296851	0.266899		0.139807	0.186255																0.0682279	0.317924	0.436716	0.760738	0.196573	0.356036		0.287825	0.35199
													0.429845	0.190292	0.111365	0.549235	0.201148	0.296377		0.169285	0.225527																0.109578	0.245578	0.402239	0.66744	0.194892	0.323945		0.255735	0.312746
													0.498296	0.188432	0.108296	0.556855	0.13424	0.297224		0.170132	0.226655																0.097173	0.241596	0.256284	0.517326	0.224574	0.26739		0.19918	0.243583
													0.466647	0.172317	0.0201685	0.529305	0.130428	0.263773		0.136681	0.182091																0.0358369	0.272791	0.128716	0.569358	0.277218	0.256784		0.188573	0.230612
													0.533626	0.226243	0.00263067	0.518754	0.109255	0.278102		0.15101	0.20118																0.0317018	0.396243	0.103433	0.512541	0.257056	0.260195		0.191985	0.234783
													0.776518	0.275211	0.0447213	0.444312	0.0863876	0.32543		0.198338	0.264232																0.0530661	0.461952	0.120672	0.525101	0.254256	0.283009		0.214799	0.262684
													0.577788	0.19959	0.0613822	0.351698	0.0753774	0.253167		0.126075	0.167961																0.052377	0.369031	0.158597	0.507159	0.30746	0.278925		0.210714	0.257688
													0.41586	0.207028	0.0543671	0.324734	0.0791886	0.216236		0.0891436	0.11876																0.036526	0.290711	0.198821	0.483834	0.31194	0.264366		0.196156	0.239885
													0.531418	0.27955	0.0333218	0.377489	0.067755	0.257907		0.130815	0.174275																0.00206751	0.416819	0.224104	0.46051	0.222894	0.265279		0.197068	0.241001
													0.78535	0.311162	0.000438449	0.44607	0.0355714	0.315718		0.188626	0.251294																0	0.556201	0.218358	0.501178	0.15961	0.287069		0.218859	0.267649
													0.973039	0.360749	0	0.532822	0	0.373322		0.24623	0.328036																0.00827004	0.501112	0.160895	0.468883	0.186492	0.26513		0.19692	0.240819
													0.7353	0.425833	0.023676	0.567992	0.0300663	0.356573		0.229481	0.305722																0.0220535	0.402881	0.0655075	0.401899	0.197133	0.217895		0.149684	0.183053
													0.656544	0.448767	0.0249913	0.501169	0.0550509	0.337304		0.210212	0.280052																0.0482419	0.362393	0.0976866	0.401301	0.114807	0.204886		0.136676	0.167144
													0.66464	0.43699	0.0170993	0.405625	0.0550509	0.315881		0.188789	0.251511																0.0406611	0.400226	0.182731	0.512541	0.0515233	0.237537		0.169326	0.207074
													0.813319	0.352071	0.0771662	0.356387	0.0503928	0.329867		0.202775	0.270144																0.0137834	0.313942	0.140209	0.513139	0.135529	0.22332		0.15511	0.189688
													1.15631	0.373146	0.179762	0.339388	0.0715662	0.424035		0.296943	0.395597																0.0268776	0.223675	0.0563134	0.721266	0.218974	0.249421		0.181211	0.221608
													1.28291	0.458684	0.126272	0.317114	0.0656376	0.450124		0.323032	0.430353																0.0627145	0.199781	0.00689553	0.847458	0.15625	0.25462		0.186409	0.227965
													1.08639	0.388022	0.0600669	0.284875	0.0461581	0.373102		0.24601	0.327743																0.0702954	0.225002	0.00804478	0.541249	0.0996864	0.188856		0.120645	0.14754
