# Supplementary material for: Coordination between ESCRT function and Rab conversion during endosome maturation
Source: EMBO J. 2025 Feb 5;44(6):1574–607. doi: 10.1038/s44318-025-00367-7 (PMC11914609; doi:10.1038/s44318-025-00367-7)
Supplement: Supplementary file 9 — Source data Fig. 7 [file 44318_2025_367_MOESM9_ESM.zip › SD figure 7 /7D and E/RAB-5 particles per 1000 micron2 .csv]

Mock	rabx-5(RNAi)
61.72703599	46.28513854
30.10120620	51.42938164
128.91460540	34.44812556
66.76293933	32.97530222
41.43136961	61.63986813
67.53145914	21.84961069
68.69649099	33.27386999
72.53973806	36.37156964
82.96887121	29.43316190
116.33780870	49.75028728
