# Supplementary material for: Coordination between ESCRT function and Rab conversion during endosome maturation
Source: EMBO J. 2025 Feb 5;44(6):1574–607. doi: 10.1038/s44318-025-00367-7 (PMC11914609; doi:10.1038/s44318-025-00367-7)
Supplement: Supplementary file 9 — Source data Fig. 7 [file 44318_2025_367_MOESM9_ESM.zip › SD figure 7 /7D and E/rabx-5(RNAi) raw size measurements.csv]

T1 2	T1 4	T1 8	T1 9	T1 11	T2 8	T2 9	T2 13	T2 15	T2 17
0.355663141	0.348404710	0.065325883	0.217752944	0.087101177	0.195977649	0.370180004	0.065325883	0.203236081	0.108876472
0.108876472	0.101618040	0.217752944	0.283078827	0.137910198	0.137910198	0.130651766	0.065325883	0.065325883	0.653258831
0.268561964	0.087101177	0.871011774	0.065325883	0.065325883	0.065325883	0.319370984	0.065325883	0.065325883	0.101618040
0.087101177	0.065325883	0.624225105	0.261303532	0.116134903	0.087101177	0.529865496	0.500831770	0.065325883	0.261303532
0.856494911	0.065325883	0.290337258	0.333887847	0.232269806	0.283078827	0.319370984	1.088764718	0.087101177	0.130651766
0.232269806	0.609708242	0.950854520	0.609708242	0.413730593	0.087101177	0.152427061	0.181460786	0.065325883	0.798427460
0.065325883	0.108876472	0.740360008	0.116134903	0.304854121	0.087101177	0.087101177	0.123393335	0.181460786	0.065325883
0.065325883	0.065325883	1.778315706	0.065325883	0.210494512	0.203236081	0.065325883	1.386360407	0.065325883	0.087101177
0.203236081	0.268561964	0.261303532	0.261303532	0.116134903	0.101618040	0.312112552	0.232269806	0.370180004	0.616966673
0.195977649	0.326629415	0.326629415	0.065325883	0.457281182	0.087101177	0.391955298	0.450022750	0.065325883	0.341146278
0.391955298	0.435505887	0.065325883	0.087101177	0.188719218	0.094359609	0.225011375	0.108876472	0.065325883	0.065325883
0.065325883	0.065325883	0.616966673	0.065325883	0.065325883	0.065325883	0.050809020	0.137910198	0.783910597	0.087101177
0.065325883	0.580674516	0.312112552	0.130651766	0.108876472	0.733101577	0.312112552	1.233933347	1.030697266	0.108876472
0.268561964	0.500831770	0.101618040	0.065325883	0.275820395	0.137910198	0.341146278	0.515348633	0.994405109	0.145168629
0.246786669	0.341146278	0.181460786	0.087101177	0.087101177	1.792832569	0.065325883	0.065325883	0.166943923	0.595191379
0.493573339	0.101618040	0.137910198	0.065325883	0.152427061	0.087101177	0.304854121	0.137910198	0.254045101	0.087101177
0.065325883	0.108876472	0.225011375	0.210494512	0.065325883	0.268561964	0.682292557	0.137910198	0.740360008	0.166943923
0.616966673	0.087101177	0.420989024	0.065325883	0.188719218	0.065325883	1.219416484	0.319370984	0.312112552	0.544382359
0.065325883	0.675034125	0.065325883	0.261303532	0.159685492	0.232269806	0.065325883	0.341146278	0.225011375	1.342809819
0.188719218	0.094359609	0.696809419	0.087101177	0.834719617	0.130651766	0.087101177	0.087101177	0.558899222	0.210494512
0.065325883	0.087101177	0.065325883	0.087101177	0.065325883	0.217752944	0.065325883	0.065325883	0.508090202	0.087101177
0.471798044	0.108876472	0.087101177	0.065325883	0.239528238	0.812944323	0.065325883	0.130651766	0.529865496	0.065325883
0.065325883	0.087101177	0.065325883	0.566157653	0.239528238	0.058067452	0.065325883	0.087101177	0.479056476	0.116134903
1.872675315	0.058067452	0.609708242	0.195977649	0.239528238	0.130651766	0.065325883	0.116134903	0.217752944	0.174202355
0.261303532	0.065325883	0.050809020	0.087101177	0.203236081	0.108876472	0.188719218	0.384696867	0.616966673	0.159685492
0.246786669	0.065325883	0.841978049	0.195977649	0.123393335	0.820202754	0.174202355	0.065325883	0.508090202	0.239528238
0.573416085	0.087101177	0.065325883	0.065325883	0.217752944	1.008921972	0.101618040	0.087101177	0.362921573	1.088764718
0.486314907	0.290337258	0.428247456	0.130651766	0.087101177	0.065325883	0.203236081	0.979888246	0.225011375	0.043550589
0.515348633	0.399213730	0.101618040	0.210494512	0.130651766	0.210494512	0.275820395	0.108876472	0.217752944	0.079842746
0.065325883	0.210494512	0.065325883	0.087101177	0.667775694	0.065325883	0.065325883	0.435505887	0.675034125	0.203236081
0.087101177	0.159685492	0.065325883	0.065325883	0.261303532	0.087101177	0.283078827	1.168607464	0.246786669	1.154090601
0.675034125	0.065325883	0.065325883	0.065325883	0.087101177	0.428247456	0.232269806	0.152427061	0.355663141	0.595191379
0.152427061	0.174202355	0.065325883	0.065325883	0.152427061	0.116134903	0.159685492	0.377438436	0.108876472	0.065325883
0.159685492	0.065325883	0.297595690	0.065325883	0.159685492	0.225011375	0.087101177	0.631483536	0.304854121	0.166943923
0.065325883	0.399213730	0.174202355	0.087101177	0.406472161	0.413730593	0.065325883	0.232269806	0.297595690	0.065325883
1.241191778	0.537123928	0.210494512	0.159685492	0.101618040	0.065325883	0.065325883	0.087101177	0.587932948	0.355663141
0.566157653	0.232269806	0.087101177	0.232269806	0.065325883	0.232269806	0.275820395	0.065325883	0.145168629	0.304854121
0.195977649	0.304854121	0.108876472	0.464539613	0.108876472	0.769393734	0.065325883	0.355663141	0.065325883	0.145168629
0.225011375	1.204899621	0.108876472	0.065325883	0.834719617	0.174202355	0.108876472	1.045214129	0.406472161	0.130651766
0.428247456	0.065325883	0.087101177	0.159685492	0.152427061	0.152427061	0.791169028	0.166943923	0.130651766	0.123393335
0.239528238	0.254045101	0.174202355	0.087101177	0.225011375	0.203236081	0.261303532	0.087101177	0.087101177	0.065325883
1.763798843	0.195977649	0.522607065	0.450022750	0.210494512	0.130651766	0.087101177	0.065325883	0.065325883	0.159685492
0.769393734	0.391955298	0.319370984	0.123393335	0.152427061	0.101618040	0.065325883	0.065325883	0.152427061	0.108876472
0.689550988	0.116134903	0.130651766	0.159685492	1.335551387	0.065325883	0.101618040	0.065325883	0.137910198	0.283078827
0.065325883	0.065325883	0.108876472	0.174202355	0.065325883	0.065325883	0.283078827	0.290337258	0.304854121	0.087101177
0.225011375	0.065325883	0.290337258	0.087101177	0.326629415	0.087101177	0.065325883	0.166943923	0.377438436	0.065325883
0.137910198	0.108876472	0.065325883	0.065325883	0.275820395	0.348404710	0.355663141	0.130651766	0.210494512	0.457281182
0.420989024	0.166943923	0.254045101	0.065325883	0.159685492	0.246786669	0.065325883	0.566157653	0.602449811	0.166943923
0.123393335	0.116134903	0.188719218	0.087101177		0.166943923	0.043550589	0.065325883	0.137910198	0.065325883
0.377438436	0.283078827	0.159685492	0.384696867	0.087101177	0.420989024	0.246786669	0.435505887	0.254045101	0.108876472
0.457281182	0.333887847	0.319370984	0.406472161	0.065325883	0.725843145	0.210494512	0.675034125	0.304854121	0.137910198
0.362921573	0.087101177	0.290337258	0.116134903	0.065325883	0.239528238	0.079842746	0.087101177	0.108876472	0.065325883
0.145168629	0.304854121	0.515348633	0.065325883	0.065325883	0.108876472	0.711326282	0.065325883	0.108876472	0.108876472
0.116134903	0.362921573	0.921820794	0.442764319		0.152427061	0.166943923	0.108876472	0.065325883	0.116134903
0.239528238	0.747618440	0.573416085	0.675034125	0.137910198	0.065325883	0.304854121	0.239528238	0.050809020	0.246786669
0.878270206	0.268561964	0.065325883	0.087101177	0.783910597	0.333887847	0.217752944	0.188719218	0.297595690	0.065325883
0.065325883	0.065325883	0.065325883	0.065325883	0.841978049	0.065325883	0.123393335	0.087101177	0.065325883	0.087101177
0.159685492	0.087101177	0.399213730	0.065325883	0.065325883	0.065325883	0.384696867	0.065325883	0.130651766	0.065325883
0.108876472	0.087101177	0.239528238	0.065325883	0.065325883	0.210494512	0.065325883	0.087101177	0.210494512	0.130651766
0.979888246	0.435505887	0.065325883	0.203236081	0.820202754	0.065325883	0.544382359	0.065325883	0.203236081	0.616966673
1.030697266	0.900045500	0.108876472	0.065325883	0.065325883	0.065325883	0.087101177	0.108876472	0.152427061	0.217752944
0.246786669	0.065325883	0.137910198	0.428247456	0.166943923	0.254045101	0.486314907	0.217752944	0.950854520	0.108876472
0.065325883	0.239528238	0.406472161	0.065325883	0.225011375	0.087101177	0.450022750	0.181460786	0.130651766	0.195977649
0.108876472	0.232269806	0.108876472	0.065325883	0.341146278		0.159685492	0.065325883	1.066989424	0.225011375
0.573416085	0.065325883	0.065325883	0.108876472	0.217752944		0.108876472	0.362921573	0.166943923	0.130651766
0.087101177	0.152427061	0.079842746	0.384696867	0.225011375		0.123393335	0.261303532	0.587932948	0.087101177
0.159685492	0.326629415	0.166943923	0.108876472	0.566157653		0.370180004	0.065325883	0.152427061	0.065325883
0.384696867	0.065325883	0.065325883	0.181460786	0.696809419		0.065325883	0.101618040	0.174202355	0.130651766
0.450022750	0.188719218	0.123393335	0.108876472	0.232269806		0.246786669	0.152427061	0.682292557	0.065325883
0.130651766	0.203236081	0.399213730	0.065325883	0.950854520		0.116134903	0.065325883	0.486314907	0.355663141
0.130651766	0.130651766	0.384696867	0.399213730	0.479056476		0.413730593	0.791169028	0.108876472	0.246786669
0.152427061	0.087101177	0.065325883	0.065325883	0.377438436		0.065325883	0.087101177	0.065325883	0.812944323
0.261303532	0.065325883	0.312112552	0.210494512	0.195977649		0.087101177	0.217752944	0.065325883	0.065325883
0.377438436	0.341146278	0.210494512	0.145168629	0.355663141		0.087101177	0.166943923	0.065325883	0.326629415
0.275820395	0.529865496	0.537123928	0.333887847	0.094359609		0.181460786	0.087101177	0.065325883	0.522607065
0.072584315	0.399213730	0.087101177	0.174202355	1.212158053		0.159685492	0.108876472	0.195977649	0.413730593
0.900045500	0.108876472	0.849236480	0.326629415	0.065325883		0.108876472	0.101618040	0.203236081	0.348404710
0.283078827	0.087101177	0.711326282	0.290337258	0.217752944		0.123393335	0.174202355	0.065325883	0.261303532
0.210494512	0.203236081	0.275820395	0.239528238	0.065325883		0.166943923	0.210494512	0.188719218	0.123393335
0.087101177	0.159685492	0.065325883	0.108876472	0.065325883		0.108876472	0.660517262	0.108876472	0.232269806
0.116134903	0.065325883	0.072584315	0.087101177	0.326629415		0.696809419	0.428247456	0.145168629	0.072584315
0.849236480	1.008921972	1.146832170	0.370180004	0.065325883		0.355663141	0.065325883	0.290337258	0.087101177
0.370180004	0.239528238	0.087101177	0.406472161	0.065325883		0.094359609	0.355663141	0.065325883	0.166943923
0.152427061	0.065325883	0.137910198	0.065325883	0.297595690		0.065325883	0.195977649	0.065325883	0.275820395
1.364585113	0.384696867	0.304854121	0.065325883	0.145168629		0.210494512	0.537123928	0.225011375	0.377438436
1.096023149	0.406472161	0.391955298	0.108876472	0.108876472		0.065325883	0.195977649	0.159685492	0.239528238
0.435505887	0.087101177	0.195977649		0.217752944		0.239528238	0.696809419		0.479056476
0.254045101	0.065325883	0.486314907		0.137910198		0.065325883	0.275820395		0.130651766
0.123393335	0.065325883	0.210494512		0.304854121		0.116134903	0.653258831		0.595191379
0.065325883	0.544382359	0.065325883		0.065325883		0.065325883	0.312112552		0.878270206
0.261303532	0.152427061	0.246786669		0.312112552		0.043550589	0.195977649		0.065325883
0.137910198	0.065325883	0.820202754		0.188719218		0.087101177	0.065325883		0.159685492
0.479056476	0.464539613	0.050809020		0.130651766		0.646000399	0.087101177		0.203236081
0.072584315	0.065325883	0.624225105		0.355663141		0.130651766			0.660517262
0.130651766	0.174202355	0.065325883		0.065325883					0.304854121
0.065325883	0.065325883	0.108876472		0.065325883					0.188719218
0.094359609	0.544382359	0.087101177		0.065325883					0.210494512
0.667775694	0.217752944	0.471798044		0.137910198					0.065325883
0.348404710	0.065325883	0.108876472		0.166943923					0.188719218
0.087101177	0.108876472	0.108876472		0.087101177					0.616966673
0.065325883	0.108876472	0.442764319		0.065325883					0.725843145
0.108876472	0.101618040	0.246786669		0.108876472					0.130651766
0.217752944	0.065325883	0.181460786		0.065325883					1.023438835
0.166943923	0.065325883	0.087101177		0.087101177					0.921820794
0.065325883	0.065325883	0.181460786		0.101618040					0.370180004
0.152427061	0.101618040	0.166943923		0.885528637					0.087101177
0.101618040	0.479056476	0.087101177		1.008921972					0.065325883
0.065325883	0.043550589	0.065325883		0.573416085					0.275820395
0.428247456	0.130651766			0.675034125					0.791169028
0.754876871	0.225011375			0.065325883					0.087101177
0.239528238	0.065325883			0.275820395					0.159685492
0.457281182	0.370180004			0.261303532					0.130651766
0.108876472	0.225011375			0.174202355					0.130651766
0.275820395	0.065325883			0.500831770					0.166943923
0.087101177	0.319370984			0.130651766					1.567821194
0.348404710	0.065325883			0.065325883					1.589596488
0.849236480	0.290337258			0.362921573					0.217752944
0.123393335	0.159685492			0.232269806					0.188719218
1.313776093	0.399213730			0.065325883					0.450022750
0.065325883	0.225011375			0.087101177					0.515348633
0.406472161	0.108876472			0.065325883					0.471798044
0.065325883				0.094359609					0.587932948
0.159685492				0.137910198					0.413730593
0.087101177				0.159685492					1.444427859
0.377438436				0.079842746					0.130651766
0.087101177				0.435505887					0.254045101
0.065325883				0.791169028					1.277483936
				0.500831770					0.246786669
				0.210494512					0.827461186
				0.500831770					0.065325883
				0.065325883					0.108876472
				0.558899222					0.145168629
				0.268561964					0.065325883
				0.159685492					0.493573339
				0.087101177					0.065325883
				0.377438436					0.653258831
				0.798427460					0.537123928
				0.065325883					0.341146278
				0.174202355					0.130651766
				0.087101177					0.065325883
				1.437169428					0.065325883
				0.065325883					0.261303532
				0.181460786					0.493573339
				0.065325883					0.108876472
				1.582338057					0.333887847
				0.087101177					0.254045101
				0.217752944
				0.065325883
				0.551640790
				0.225011375
				0.130651766
				0.065325883
				0.181460786
				0.087101177
				0.791169028
				0.065325883
				0.210494512
				0.384696867
				0.246786669
				0.195977649
				0.116134903
				0.290337258
				0.065325883
				0.130651766
