# Supplementary material for: Coordination between ESCRT function and Rab conversion during endosome maturation
Source: EMBO J. 2025 Feb 5;44(6):1574–607. doi: 10.1038/s44318-025-00367-7 (PMC11914609; doi:10.1038/s44318-025-00367-7)
Supplement: Supplementary file 9 — Source data Fig. 7 [file 44318_2025_367_MOESM9_ESM.zip › SD figure 7 /7D and E/Mock raw size measurements.csv]

T1 3	T1 4	T1 8	T1 10	T1 13	T2 5	T2 6	T2 9	T2 13	T2 16
0.065325883	0.065325883	0.087101177	0.065325883	0.087101177	0.101618040	0.754876871		0.065325883	0.101618040
2.525934146	0.108876472	1.313776093	1.756540412	0.152427061	0.515348633	0.130651766		0.065325883	0.137910198
0.450022750	0.087101177	0.871011774	0.493573339	0.297595690	0.384696867	4.609103972	0.384696867	0.479056476	0.181460786
0.370180004	0.065325883	0.261303532	0.515348633	0.319370984	1.255708641	0.812944323	0.442764319	0.442764319	0.195977649
0.791169028	0.065325883	0.994405109	0.108876472	0.065325883	0.333887847	0.268561964	0.624225105	1.357326682	0.087101177
0.450022750	0.065325883	0.210494512	0.762135303	0.943596089	0.566157653	0.065325883	0.333887847	0.232269806	0.108876472
0.137910198	0.065325883	0.239528238	2.779979246	1.858158452	2.090428258	0.377438436	0.225011375	0.108876472	0.087101177
0.123393335	0.406472161	0.370180004	0.275820395	0.878270206	0.254045101	0.312112552	0.065325883	0.326629415	0.435505887
0.065325883	0.783910597	0.217752944	0.195977649	1.270225504	0.065325883	0.087101177	0.653258831	0.827461186	0.297595690
0.065325883	0.065325883	2.054136101	0.181460786	0.065325883	0.174202355	0.972629815	0.827461186	0.762135303	0.116134903
1.437169428	0.609708242	0.123393335	0.646000399	0.087101177	0.087101177	3.164676113	0.355663141	0.297595690	0.297595690
0.123393335	0.856494911	0.783910597	1.045214129	0.457281182	0.152427061	0.333887847	0.065325883	0.225011375	0.195977649
2.279147476	0.464539613	1.306517661	0.065325883	0.297595690	0.841978049	0.166943923	0.646000399	0.087101177	0.500831770
0.203236081	0.087101177	0.319370984	0.087101177	0.936337657	0.087101177	0.108876472	0.747618440	0.087101177	0.261303532
0.203236081	0.450022750	0.841978049	0.159685492	0.181460786	0.558899222	0.268561964	0.225011375	0.537123928	0.065325883
0.333887847	1.183124327	0.116134903	0.065325883	0.399213730	0.137910198	0.275820395	0.065325883	1.030697266	0.159685492
0.319370984	0.152427061	0.420989024	0.362921573	0.551640790	0.065325883	1.001663540	0.631483536	0.217752944	0.406472161
0.065325883	0.551640790	0.580674516	0.130651766	0.972629815	0.391955298	0.065325883	0.210494512	1.016180403	0.123393335
0.638741968	0.087101177	0.333887847	1.248450210	0.326629415	0.573416085	1.066989424	0.188719218	0.529865496	0.123393335
2.366248654	0.065325883	0.391955298	0.653258831	0.195977649	0.130651766	0.254045101	0.152427061	3.113867093	0.486314907
0.065325883	0.065325883	0.203236081	1.342809819	0.420989024	0.087101177	0.159685492	0.638741968	0.268561964	0.087101177
0.319370984	0.609708242	0.065325883	1.219416484	0.283078827	0.087101177	0.087101177	0.137910198	0.188719218	0.638741968
2.054136101	0.159685492	2.758203952	0.820202754	0.355663141	0.087101177	0.043550589	0.108876472	0.616966673	0.232269806
0.065325883	0.159685492	2.199304730	0.261303532	0.087101177	0.268561964	0.065325883	0.283078827	0.065325883	7.396341650
0.065325883	0.225011375	0.602449811	1.727506686	0.101618040	0.232269806	5.930138497	0.159685492	0.907303932	0.362921573
4.209890243	0.065325883	1.850900020	0.834719617	1.110540012	0.101618040	0.239528238	0.609708242	0.065325883	4.304249851
1.654922371	0.428247456	0.268561964	1.328292956	1.074247855	0.065325883	0.471798044	0.087101177	0.058067452	0.065325883
0.065325883	0.065325883	1.284742367	0.900045500	0.101618040	0.420989024	0.725843145	3.556631412	0.312112552	0.943596089
6.009981243	0.065325883	0.108876472	1.241191778	0.065325883	0.435505887	0.145168629	0.087101177	6.583397328	0.145168629
0.435505887	0.529865496	0.108876472	0.943596089	0.377438436	0.754876871	1.212158053	0.232269806	0.152427061	0.195977649
10.125511877	0.195977649	4.391351029	0.696809419	0.203236081	0.856494911	0.188719218	0.065325883	0.065325883	0.108876472
0.137910198	0.268561964	0.319370984	0.225011375	0.152427061	0.043550589	0.159685492	0.239528238	0.130651766	1.321034524
0.166943923	0.406472161	0.101618040	0.370180004	0.225011375	1.016180403	1.676697666	0.101618040	0.892787069	0.304854121
2.968698464	0.087101177	0.907303932	1.313776093	0.130651766	0.065325883	0.900045500	0.479056476	0.246786669	0.087101177
0.275820395	0.420989024	0.043550589	0.362921573	0.225011375	0.065325883	0.348404710	0.065325883	2.329956496	0.065325883
1.618630214	1.553304331	0.225011375	0.065325883	0.609708242	0.108876472	1.161349032	0.210494512	2.046877670	0.631483536
0.137910198	0.108876472	2.054136101	0.558899222	0.065325883	0.166943923	0.936337657	0.326629415	2.656585912	0.391955298
3.527597686	0.711326282	1.473461585	0.326629415	0.254045101	1.850900020	0.188719218	0.087101177	0.101618040	1.379101976
1.146832170	0.116134903	0.094359609	0.087101177	0.065325883	0.675034125	0.283078827	0.239528238	0.065325883	3.360653763
0.137910198	0.108876472	0.087101177	2.199304730	0.065325883	0.130651766	0.667775694	4.137305928	0.515348633	1.226674916
0.304854121		0.116134903	0.261303532	1.596854920	0.413730593	0.812944323	0.232269806	0.413730593	0.217752944
0.087101177	0.609708242	3.680024747	0.087101177	1.712989823	0.297595690	0.580674516	0.290337258	0.261303532	0.159685492
1.422652565		1.408135702	0.798427460	0.290337258	0.116134903	0.704067851	0.442764319	1.241191778	1.415394133
0.065325883		0.065325883	0.116134903	0.152427061	0.065325883	0.551640790	0.515348633	0.841978049	0.050809020
0.065325883		3.375170626	0.587932948	0.609708242	1.103281581	0.348404710	0.065325883	0.943596089	2.446091400
1.923484335		0.776652165	0.130651766	3.484047097	0.297595690	0.065325883	0.065325883	0.065325883	0.195977649
0.805685891		1.008921972	0.522607065	1.350068250	0.188719218	0.152427061	0.159685492	1.197641190	0.087101177
0.065325883	0.246786669	0.290337258	0.420989024	0.798427460	0.508090202	0.827461186	0.333887847	0.667775694	0.464539613
0.065325883		2.054136101	0.116134903	2.729170226	0.631483536	0.108876472	0.849236480	0.791169028	0.232269806
0.210494512		0.696809419	0.065325883	1.843641589	4.928474956	0.537123928	0.544382359	0.181460786	0.203236081
0.362921573		4.238923968	1.103281581	1.400877270	0.087101177	0.108876472	0.217752944	0.225011375	0.087101177
0.921820794	0.065325883	0.261303532	0.087101177	2.206563162	0.254045101	0.341146278	0.580674516	0.065325883	0.827461186
0.065325883	5.697868690	0.362921573	0.174202355	0.087101177	0.290337258	0.188719218	0.450022750	0.450022750	0.442764319
0.087101177	0.471798044	0.203236081	0.225011375	0.065325883	0.500831770	2.395282379	0.442764319	0.108876472	1.952518061
0.399213730	0.297595690	1.771057274	0.573416085	0.232269806	14.792683301	1.292000799	0.065325883	0.304854121	2.344473359
0.457281182		0.145168629	0.065325883	0.203236081	0.116134903	0.217752944	0.646000399	0.660517262	1.923484335
0.863753343	0.508090202	0.464539613	0.609708242	0.464539613	0.203236081	0.036292157	0.145168629	0.529865496	0.689550988
0.348404710	0.087101177	2.946923170	0.704067851	0.254045101	0.667775694	0.711326282	0.994405109	0.377438436	0.464539613
0.188719218	2.155754141	0.580674516	0.500831770	0.631483536	1.553304331	0.225011375	0.486314907	0.573416085	0.399213730
0.312112552	1.146832170	0.319370984	0.203236081	1.872675315	0.696809419	1.625888645	0.087101177	0.900045500	0.065325883
3.614698863	0.878270206	4.500227501	0.979888246	2.039619238	0.210494512	0.254045101	0.043550589	0.152427061	0.333887847
0.972629815	0.087101177	0.101618040	0.065325883	2.823529835	0.203236081	2.489641988	0.130651766	0.174202355	3.614698863
0.464539613	0.529865496	0.145168629	0.123393335	0.479056476	0.254045101	0.152427061	0.079842746	0.108876472	2.075911395
0.878270206	1.132315307	0.152427061	0.065325883	0.399213730	0.362921573	0.152427061	0.283078827	0.065325883	0.391955298
3.462271803	0.479056476	0.225011375	0.384696867	0.181460786	0.188719218	0.145168629	0.087101177	0.174202355	0.108876472
0.065325883	0.239528238	3.121125525	0.500831770	1.262967073	0.181460786	0.145168629	0.174202355	0.791169028	0.370180004
0.283078827	1.495236879	0.239528238	0.268561964	0.217752944	0.239528238	2.184787867	0.065325883	0.065325883	0.087101177
0.450022750	1.125056875	0.137910198	0.624225105	0.050809020	1.763798843	0.152427061	0.065325883	0.101618040	1.335551387
0.217752944	0.087101177	2.010585512	0.087101177	0.065325883	1.190382758	1.611371783	0.065325883	0.166943923	2.163012573
0.065325883	0.929079226	0.769393734	0.087101177	0.188719218	0.065325883	0.399213730	0.341146278	0.972629815	0.290337258
0.087101177	0.798427460	2.163012573	0.137910198	0.246786669	0.464539613	1.139573738	0.087101177	0.159685492	0.065325883
0.225011375	0.065325883	0.087101177	0.587932948	0.065325883	0.602449811	0.130651766	0.791169028	0.413730593	4.427643186
0.544382359	0.377438436	3.186451408	0.355663141	0.065325883	0.297595690	1.495236879	0.065325883	1.763798843	0.595191379
0.573416085	0.841978049	0.166943923	0.217752944	1.357326682	0.471798044	0.065325883	0.232269806	0.580674516	0.225011375
0.108876472	0.225011375	0.892787069	0.087101177	3.084833367	0.616966673	0.188719218	0.268561964	0.065325883	0.043550589
0.087101177	0.108876472	0.326629415	0.602449811	2.743687089	1.408135702	1.908967472	0.050809020	0.159685492	0.791169028
0.043550589	0.413730593	0.152427061	0.435505887	0.290337258	2.358990222	0.892787069	0.783910597	0.108876472	0.616966673
0.754876871	0.580674516	0.152427061	0.384696867	1.132315307	0.667775694	0.558899222	0.537123928	0.065325883	0.065325883
0.145168629	0.558899222	0.123393335	0.065325883	0.065325883	0.355663141	0.065325883	0.050809020	0.137910198	0.087101177
0.522607065	0.101618040	1.292000799	0.159685492	0.827461186	0.065325883	0.116134903	0.159685492	0.087101177	1.059730992
0.544382359	0.479056476	0.653258831	0.065325883	2.787237678	0.116134903	0.704067851	0.065325883	0.326629415	0.166943923
0.283078827	0.406472161	0.232269806	0.065325883	1.531529037	1.219416484	0.101618040	0.152427061	0.152427061	0.304854121
0.203236081	0.145168629	0.769393734	0.246786669	1.284742367	0.232269806	0.159685492	1.103281581	0.123393335	0.246786669
1.611371783	0.159685492	1.466203153	0.341146278	3.411462783	1.299259230	1.930742766	0.217752944	1.553304331	0.065325883
1.887192178	0.420989024	0.362921573	0.159685492	0.087101177	0.812944323	0.355663141	0.065325883	0.246786669	1.313776093
0.108876472		0.290337258	0.232269806	2.300922771	1.081506286	0.435505887	0.450022750	0.108876472	0.065325883
2.141237279		0.050809020	0.304854121	0.159685492	0.428247456	0.304854121	0.174202355	0.065325883	0.471798044
0.050809020		0.123393335	0.087101177	0.239528238	0.232269806	0.399213730	0.065325883	1.756540412	0.246786669
0.312112552		0.929079226	0.137910198	0.740360008	0.203236081	0.108876472	1.727506686	0.181460786	0.667775694
0.312112552		4.681688287	0.399213730	1.008921972	2.242855319	0.486314907	0.195977649	0.254045101	3.571148275
0.043550589		0.805685891	0.936337657		0.362921573	0.159685492	0.065325883	0.203236081	0.471798044
0.297595690		2.163012573	0.791169028		5.327688686	1.125056875	0.580674516	0.065325883	0.159685492
6.213217324		0.101618040	0.312112552		1.233933347	0.711326282	0.065325883	0.333887847	0.065325883
3.926811416		3.034024347	0.290337258		1.901709041	0.181460786	0.166943923	0.551640790	1.037955698
0.174202355		0.130651766	0.355663141		1.611371783	0.065325883	0.065325883	0.188719218	2.460608262
0.116134903		0.065325883	0.203236081		0.108876472	0.166943923	0.116134903	0.283078827	1.821866295
0.210494512		0.406472161	1.183124327		3.070316504	0.123393335	0.087101177	4.485710638	0.108876472
0.283078827		0.087101177	0.362921573		1.567821194	0.907303932	0.065325883	0.087101177	0.486314907
3.164676113		0.239528238	0.232269806		0.203236081	1.350068250	0.333887847	0.195977649	0.166943923
0.551640790		0.420989024	0.152427061		0.087101177	0.065325883	0.065325883	0.348404710	0.500831770
0.762135303		0.268561964	1.604113351		10.894905611	0.602449811	2.003327081	1.139573738	0.116134903
0.065325883		0.580674516	0.065325883		0.573416085	0.174202355	0.355663141	1.299259230	1.756540412
0.065325883		1.313776093	0.166943923		1.037955698	0.116134903	0.203236081	0.087101177	0.856494911
0.515348633		2.460608262	0.225011375		0.486314907	0.087101177	0.159685492	0.805685891	0.522607065
0.101618040		1.030697266	0.399213730		1.335551387	0.065325883	0.159685492	0.116134903	0.239528238
0.108876472		0.065325883	2.525934146		0.065325883	0.065325883	0.087101177	1.146832170	0.595191379
1.683956097		1.342809819	0.195977649		0.762135303	0.065325883	0.283078827	0.065325883	0.377438436
0.159685492		0.065325883	0.297595690		0.500831770	0.087101177	0.283078827	1.850900020	0.087101177
0.087101177		0.333887847	0.108876472		0.791169028		0.108876472	2.250113750	0.195977649
0.065325883		1.132315307	3.868743964		0.217752944		0.203236081	0.544382359	0.754876871
0.108876472		0.341146278	0.188719218		0.341146278		1.074247855	0.370180004	0.072584315
0.275820395		2.554967871	0.108876472		5.356722412		0.871011774	1.190382758	0.130651766
1.553304331		0.108876472	0.384696867		0.355663141		0.871011774	0.471798044	0.137910198
0.087101177		2.634810617	0.631483536		0.493573339		2.039619238	0.239528238	1.146832170
0.537123928		0.689550988	0.297595690		0.747618440		0.159685492	0.544382359	0.711326282
0.326629415		0.087101177	0.384696867		0.747618440		0.152427061	0.065325883	0.377438436
1.908967472		1.473461585	0.653258831		2.257372182		0.203236081	0.464539613	2.235596887
0.108876472		0.275820395	0.159685492		2.104945121		0.907303932	0.137910198	0.188719218
2.888855718		0.116134903	0.827461186		0.137910198		0.065325883	0.566157653	0.638741968
1.161349032		0.370180004	0.087101177		0.065325883		0.616966673	0.733101577	2.104945121
1.284742367		0.101618040	0.065325883		14.328143688		0.152427061	0.391955298	0.529865496
0.391955298		0.108876472	0.261303532		0.065325883		0.442764319	0.391955298	0.043550589
1.292000799		0.094359609	2.511417283		2.097686690		0.355663141	2.090428258	0.246786669
0.841978049		0.914562363	0.145168629		1.277483936		0.145168629	0.065325883	0.261303532
4.761531033		1.081506286	0.087101177		0.994405109		0.152427061	0.065325883	0.108876472
1.110540012		0.254045101	0.145168629		0.101618040		0.130651766	1.168607464	0.087101177
1.045214129		0.065325883	0.210494512		0.333887847		0.043550589	0.355663141	0.275820395
0.762135303		0.087101177	3.193709839		0.464539613		0.087101177	0.065325883	0.261303532
0.725843145		0.319370984	0.094359609		2.228338456		0.319370984	0.065325883	10.052927562
0.464539613		0.065325883	0.210494512		0.667775694		0.537123928	0.587932948	0.319370984
0.087101177		0.065325883	0.384696867		1.371843545		0.391955298	0.065325883	0.087101177
3.716316904		0.377438436	0.355663141		0.130651766		0.486314907	0.116134903	0.827461186
0.065325883		0.159685492	13.660367994		4.587328678		2.250113750	1.364585113	1.386360407
0.428247456		2.003327081	0.108876472		0.508090202		0.725843145	1.618630214	0.733101577
0.079842746		0.050809020	4.979283977		0.290337258		0.065325883	0.166943923	0.174202355
1.379101976		0.297595690	0.341146278		0.130651766		0.065325883	0.152427061	0.188719218
0.065325883		0.486314907	0.631483536		0.232269806		0.508090202	0.232269806	0.087101177
0.137910198		0.101618040	0.326629415		0.174202355		0.333887847	0.065325883	0.203236081
0.130651766		0.087101177	0.587932948		0.406472161		1.103281581	4.013912593	0.464539613
0.065325883		0.733101577	1.139573738		0.609708242		0.065325883	0.116134903	0.130651766
0.515348633		0.123393335	0.595191379		0.159685492		0.130651766	0.087101177	0.587932948
0.275820395		0.406472161	0.203236081		0.087101177		0.413730593	2.576743166	0.566157653
0.087101177		0.065325883	0.174202355		0.355663141		0.754876871	0.225011375	0.065325883
0.108876472		0.217752944	0.341146278		0.217752944		0.762135303	1.197641190	1.241191778
0.225011375		0.217752944	0.304854121		0.834719617		0.108876472	0.457281182	0.065325883
0.108876472		0.188719218	0.065325883		0.602449811		0.152427061	0.210494512	1.778315706
0.457281182		0.370180004			7.185847138		0.428247456	2.685619638	1.458944722
0.065325883		0.108876472			0.108876472		0.987146678	0.087101177	0.065325883
0.065325883		0.275820395			0.116134903		0.616966673	0.312112552	0.275820395
0.108876472		0.174202355			0.065325883		0.181460786	5.269621235	2.554967871
0.362921573		0.050809020			0.254045101		0.181460786	2.257372182	1.879933746
0.232269806		3.280811017			0.108876472		0.965371383	3.963103573	0.326629415
0.384696867		0.079842746			0.108876472		0.377438436	1.059730992	1.974293355
0.297595690		0.087101177			1.299259230		0.420989024	0.319370984	0.254045101
0.087101177		0.232269806			0.529865496		0.210494512	0.399213730	0.116134903
0.087101177		0.239528238			0.972629815		0.065325883	0.108876472	0.573416085
0.108876472		0.065325883			0.754876871		0.087101177	3.738092198	0.254045101
		0.573416085			0.101618040		0.275820395	2.475125125	0.696809419
		1.408135702			0.065325883		1.727506686	0.087101177	0.166943923
		0.065325883			0.225011375		0.275820395	3.063058073	0.065325883
		0.072584315			0.188719218		0.108876472	1.879933746	0.029033726
		0.152427061			0.355663141		0.174202355	0.123393335	0.108876472
		0.065325883			0.065325883		0.333887847	1.248450210	0.304854121
		0.769393734			0.232269806		0.116134903	2.388023948	0.108876472
		0.602449811			0.225011375		0.370180004	0.290337258	0.275820395
		0.130651766			0.065325883		0.108876472	0.377438436	0.065325883
		0.166943923			0.420989024		0.892787069	0.123393335	0.261303532
		0.268561964			0.108876472		0.805685891	0.500831770	0.508090202
		0.087101177			0.370180004		0.943596089	0.958112952	0.217752944
		0.065325883			0.065325883		0.152427061	2.489641988	0.065325883
		0.065325883			0.312112552		0.370180004	0.065325883	0.500831770
		0.065325883			0.123393335		0.580674516	0.116134903	0.065325883
		0.261303532			0.275820395		5.676093396	4.819598485	0.130651766
		0.312112552					0.261303532	2.068652964	0.174202355
		0.254045101					0.667775694	0.152427061	0.544382359
		0.203236081					4.144564360	0.776652165	0.355663141
		0.174202355					0.254045101	0.762135303	0.087101177
		0.500831770						0.065325883	0.319370984
		0.791169028						0.065325883	0.384696867
		1.451686291						2.068652964	0.087101177
		0.384696867					0.065325883	0.130651766	0.087101177
		0.116134903					0.065325883	0.747618440	1.662180803
		0.391955298					0.435505887	2.286405908	0.123393335
		0.493573339					0.631483536	5.799486731	0.036292157
		1.720248254						1.066989424	0.762135303
		1.437169428					0.820202754	0.145168629	1.110540012
		0.203236081					0.181460786	0.631483536	0.326629415
		0.261303532						0.116134903	0.261303532
		0.152427061					0.108876472	0.827461186	0.413730593
		4.710722013					0.166943923	0.210494512	3.600182001
		0.355663141					0.333887847	0.137910198	0.145168629
		0.043550589					0.225011375	2.213821593	0.145168629
		0.087101177					0.268561964	0.137910198	0.065325883
		0.849236480						1.117798444	0.145168629
		0.863753343					0.181460786	0.137910198	0.065325883
		0.174202355						2.576743166	0.428247456
		0.689550988						0.065325883	0.058067452
		0.108876472						0.304854121	0.261303532
		0.087101177					0.065325883	0.435505887	0.696809419
		0.145168629						3.476788666	0.225011375
		0.283078827						1.814607863	0.065325883
		0.420989024						2.525934146	0.384696867
		0.166943923						0.108876472	0.776652165
		0.863753343						0.435505887	0.609708242
		0.747618440						0.065325883	0.326629415
		0.239528238						0.065325883	0.108876472
		0.065325883						0.362921573	0.675034125
		0.769393734							0.065325883
		0.239528238							0.384696867
		0.065325883							0.515348633
		0.515348633							0.246786669
		0.537123928							0.420989024
		0.065325883					0.108876472		0.486314907
		0.065325883					0.065325883		0.087101177
		0.065325883					0.130651766		0.660517262
		0.065325883							0.435505887
		0.108876472							0.166943923
		0.319370984							0.239528238
		0.333887847							0.087101177
		0.087101177							0.130651766
		2.155754141							0.087101177
		0.326629415							1.647663940
		0.159685492							0.500831770
		0.145168629							0.391955298
		0.174202355							0.834719617
		0.377438436							0.065325883
		2.286405908							0.137910198
		0.508090202							0.573416085
		3.317103174							2.438832968
		0.065325883							0.166943923
		0.254045101							0.312112552
		0.225011375							0.696809419
		0.065325883							0.065325883
		0.268561964							0.065325883
		0.123393335							0.065325883
		0.181460786							0.479056476
		0.566157653							0.116134903
		0.123393335							0.391955298
		0.566157653							0.065325883
		1.284742367							0.834719617
		0.943596089							0.152427061
		0.130651766							0.856494911
		0.566157653							0.508090202
		1.429910996							0.101618040
		1.400877270							2.983215327
		0.747618440							0.791169028
		2.518675714							0.246786669
		3.070316504							0.108876472
		0.108876472							0.065325883
		0.544382359							0.108876472
		0.246786669							0.116134903
		0.159685492							1.342809819
		3.745350630							0.159685492
		0.566157653							1.567821194
		0.406472161							0.166943923
		0.304854121							0.689550988
		0.225011375							0.239528238
		2.104945121							0.391955298
		0.065325883							0.130651766
		0.065325883							0.065325883
		0.362921573							0.065325883
		1.821866295							1.357326682
		0.116134903							0.667775694
		0.217752944							0.130651766
		0.587932948							0.377438436
		0.529865496							0.050809020
		0.624225105							0.428247456
		0.065325883							0.050809020
		0.217752944							0.159685492
		0.914562363							0.108876472
		1.604113351							1.524270605
		0.268561964							3.578406706
		0.442764319							0.747618440
		1.001663540							0.145168629
		0.130651766							0.065325883
		0.065325883							1.364585113
		0.500831770							0.137910198
		0.087101177							0.508090202
		0.123393335							0.246786669
		0.297595690							0.762135303
		0.065325883							0.210494512
		0.065325883							0.174202355
		0.087101177							0.195977649
		0.065325883							0.275820395
		0.377438436							0.203236081
									0.065325883
