# Supplementary material for: Coordination between ESCRT function and Rab conversion during endosome maturation
Source: EMBO J. 2025 Feb 5;44(6):1574–607. doi: 10.1038/s44318-025-00367-7 (PMC11914609; doi:10.1038/s44318-025-00367-7)
Supplement: Supplementary file 9 — Source data Fig. 7 [file 44318_2025_367_MOESM9_ESM.zip › SD figure 7 /7D and E/Mean value plot (RAB-5 particle size).csv]

Mock	rabx-5(RNAi)
0.816642887	0.331144503
0.487863373	0.225911181
0.682700047	0.284086942
0.638095669	0.178844375
0.771571263	0.268741184
0.904912425	0.244136766
0.628459190	0.217212422
0.442992332	0.277927682
0.801057326	0.277508403
0.617271223	0.311167962
