# Supplementary material for: Coordination between ESCRT function and Rab conversion during endosome maturation
Source: EMBO J. 2025 Feb 5;44(6):1574–607. doi: 10.1038/s44318-025-00367-7 (PMC11914609; doi:10.1038/s44318-025-00367-7)
Supplement: Supplementary file 9 — Source data Fig. 7 [file 44318_2025_367_MOESM9_ESM.zip › SD figure 7 /7D and E/Welch's t test of RAB-5 particles per 1000 micron2 .csv]

Table Analyzed	RAB-5 particles per 1000 micron2
Column B	rabx-5(RNAi)
vs.	vs.
Column A	Mock
Unpaired t test with Welch's correction
P value	0.0063
P value summary	**
Significantly different (P < 0.05)?	Yes
One- or two-tailed P value?	Two-tailed
Welch-corrected t, df	t=3.311, df=11.83
How big is the difference?
Mean of column A	73.70
Mean of column B	39.75
Difference between means (B - A) ± SEM	-33.96 ± 10.25
95% confidence interval	-56.33 to -11.58
R squared (eta squared)	0.4811
F test to compare variances
F, DFn, Dfd	6.210, 9, 9
P value	0.0120
P value summary	*
Significantly different (P < 0.05)?	Yes
Data analyzed
Sample size, column A	10
Sample size, column B	10
