# Supplementary material for: Coordination between ESCRT function and Rab conversion during endosome maturation
Source: EMBO J. 2025 Feb 5;44(6):1574–607. doi: 10.1038/s44318-025-00367-7 (PMC11914609; doi:10.1038/s44318-025-00367-7)
Supplement: Supplementary file 9 — Source data Fig. 7 [file 44318_2025_367_MOESM9_ESM.zip › SD figure 7 /7D and E/Rab-5 structure size RAB-5 RAB-7 sand-1 ko exp.3 particle size summary + structure amount new graphical adjusted 2 ExP.xlsx]

## Sheet: Sheet1
Table Analyzed	Mean value plot (RAB-5 particle size)
Column B	rabx-5(RNAi)
vs.	vs.
Column A	Mock
Unpaired t test with Welch's correction
P value	3.90911e-06
P value summary	****
Significantly different (P < 0.05)?	Yes
One- or two-tailed P value?	Two-tailed
Welch-corrected t, df	t=8.592, df=10.73
How big is the difference?
Mean of column A	0.6792
Mean of column B	0.2617
Difference between means (B - A) ± SEM	-0.4175 ± 0.04859
95% confidence interval	-0.5248 to -0.3102
R squared (eta squared)	0.8731
F test to compare variances
F, DFn, Dfd	10.32, 9, 9
P value	0.00184335
P value summary	**
Significantly different (P < 0.05)?	Yes
Data analyzed
Sample size, column A	10
Sample size, column B	10
