# Supplementary material for: Coordination between ESCRT function and Rab conversion during endosome maturation
Source: EMBO J. 2025 Feb 5;44(6):1574–607. doi: 10.1038/s44318-025-00367-7 (PMC11914609; doi:10.1038/s44318-025-00367-7)
Supplement: Supplementary file 9 — Source data Fig. 7 [file 44318_2025_367_MOESM9_ESM.zip › SD figure 7 /7G/Colocalization of RAB-5 with RABX-5.csv]

Mock M1	Mock M2	ubq-1(RNAi) M1	ubq-1(RNAi) M2	hgrs-1(RNAi) M1	hgrs-1(RNAi) M2
0.379	0.303	0.283	0.0770	0.593	0.4180
0.334	0.260	0.306	0.0670	0.526	0.4360
0.413	0.242	0.398	0.0340	0.525	0.3650
0.216	0.199	0.260	0.0850	0.588	0.3290
0.309	0.267	0.229	0.0710	0.668	0.5300
0.417	0.231	0.275	0.0660	0.590	0.2430
0.299	0.296	0.263	0.0710	0.550	0.5200
0.274	0.229	0.301	0.0810	0.518	0.3450
0.410	0.243	0.291	0.0910	0.523	0.4570
0.299	0.296	0.149	0.0200	0.504	0.4760
