# Supplementary material for: Coordination between ESCRT function and Rab conversion during endosome maturation
Source: EMBO J. 2025 Feb 5;44(6):1574–607. doi: 10.1038/s44318-025-00367-7 (PMC11914609; doi:10.1038/s44318-025-00367-7)
Supplement: Supplementary file 9 — Source data Fig. 7 [file 44318_2025_367_MOESM9_ESM.zip › SD figure 7 /7G/Brown-Forsythe and Welch ANOVA tests of Colocalization of RAB-5 with RABX-5.csv]

Table Analyzed	Colocalization of RAB-5 with RABX-5
Brown-Forsythe ANOVA test
F* (DFn, DFd)	77.38 (5.000, 35.20)
P value	<0.0001
P value summary	****
Significant diff. among means (P < 0.05)?	Yes
Welch's ANOVA test
W (DFn, DFd)	178.5 (5.000, 24.20)
P value	<0.0001
P value summary	****
Significant diff. among means (P < 0.05)?	Yes
Data summary
Number of treatments (columns)	6
Number of values (total)	60
