# Supplementary material for: Coordination between ESCRT function and Rab conversion during endosome maturation
Source: EMBO J. 2025 Feb 5;44(6):1574–607. doi: 10.1038/s44318-025-00367-7 (PMC11914609; doi:10.1038/s44318-025-00367-7)
Supplement: Supplementary file 9 — Source data Fig. 7 [file 44318_2025_367_MOESM9_ESM.zip › SD figure 7 /7G/Brown-Forsythe and Welch ANOVA multiple comparisons test of colocalization of RAB-5 with RABX-5.xlsx]

## Sheet: Sheet1
	Number of families	1
	Number of comparisons per family	15
	Alpha	0.05
	Dunnett's T3 multiple comparisons test	Mean Diff.	95.00% CI of diff.	Below threshold?	Summary	Adjusted P Value
	Mock M1 vs. Mock M2	0.0784	-0.005497 to 0.1623	No	ns	0.0754	A-B
	Mock M1 vs. ubq-1(RNAi) M1	0.0595	-0.03770 to 0.1567	No	ns	0.511	A-C
	Mock M1 vs. ubq-1(RNAi) M2	0.2687	0.1872 to 0.3502	Yes	****	<0.0001	A-D
	Mock M1 vs. hgrs-1(RNAi) M1	-0.2235	-0.3133 to -0.1337	Yes	****	<0.0001	A-E
	Mock M1 vs. hgrs-1(RNAi) M2	-0.0769	-0.1971 to 0.04331	No	ns	0.4431	A-F
	Mock M2 vs. ubq-1(RNAi) M1	-0.0189	-0.09677 to 0.05897	No	ns	0.9983	B-C
	Mock M2 vs. ubq-1(RNAi) M2	0.1903	0.1467 to 0.2339	Yes	****	<0.0001	B-D
	Mock M2 vs. hgrs-1(RNAi) M1	-0.3019	-0.3672 to -0.2366	Yes	****	<0.0001	B-E
	Mock M2 vs. hgrs-1(RNAi) M2	-0.1553	-0.2660 to -0.04462	Yes	**	0.0049	B-F
	ubq-1(RNAi) M1 vs. ubq-1(RNAi) M2	0.2092	0.1333 to 0.2851	Yes	****	<0.0001	C-D
	ubq-1(RNAi) M1 vs. hgrs-1(RNAi) M1	-0.283	-0.3685 to -0.1975	Yes	****	<0.0001	C-E
	ubq-1(RNAi) M1 vs. hgrs-1(RNAi) M2	-0.1364	-0.2544 to -0.01839	Yes	*	0.0172	C-F
	ubq-1(RNAi) M2 vs. hgrs-1(RNAi) M1	-0.4922	-0.5543 to -0.4301	Yes	****	<0.0001	D-E
	ubq-1(RNAi) M2 vs. hgrs-1(RNAi) M2	-0.3456	-0.4545 to -0.2367	Yes	****	<0.0001	D-F
	hgrs-1(RNAi) M1 vs. hgrs-1(RNAi) M2	0.1466	0.03310 to 0.2601	Yes	**	0.0075	E-F
	Test details	Mean 1	Mean 2	Mean Diff.	SE of diff.	n1	n2	t	DF
	Mock M1 vs. Mock M2	0.335	0.2566	0.0784	0.02404	10	10	3.261	13.28
	Mock M1 vs. ubq-1(RNAi) M1	0.335	0.2755	0.0595	0.02924	10	10	2.035	17.89
	Mock M1 vs. ubq-1(RNAi) M2	0.335	0.0663	0.2687	0.02262	10	10	11.88	10.94
	Mock M1 vs. hgrs-1(RNAi) M1	0.335	0.5585	-0.2235	0.02681	10	10	8.337	16.66
	Mock M1 vs. hgrs-1(RNAi) M2	0.335	0.4119	-0.0769	0.0359	10	10	2.142	16.66
	Mock M2 vs. ubq-1(RNAi) M1	0.2566	0.2755	-0.0189	0.0226	10	10	0.8364	13.91
	Mock M2 vs. ubq-1(RNAi) M2	0.2566	0.0663	0.1903	0.01292	10	10	14.72	15.53
	Mock M2 vs. hgrs-1(RNAi) M1	0.2566	0.5585	-0.3019	0.01934	10	10	15.61	15.77
	Mock M2 vs. hgrs-1(RNAi) M2	0.2566	0.4119	-0.1553	0.03073	10	10	5.054	11.49
	ubq-1(RNAi) M1 vs. ubq-1(RNAi) M2	0.2755	0.0663	0.2092	0.02107	10	10	9.927	11.26
	ubq-1(RNAi) M1 vs. hgrs-1(RNAi) M1	0.2755	0.5585	-0.283	0.02552	10	10	11.09	17.24
	ubq-1(RNAi) M1 vs. hgrs-1(RNAi) M2	0.2755	0.4119	-0.1364	0.03495	10	10	3.903	15.98
	ubq-1(RNAi) M2 vs. hgrs-1(RNAi) M1	0.0663	0.5585	-0.4922	0.01754	10	10	28.06	12.38
	ubq-1(RNAi) M2 vs. hgrs-1(RNAi) M2	0.0663	0.4119	-0.3456	0.02963	10	10	11.67	10.09
	hgrs-1(RNAi) M1 vs. hgrs-1(RNAi) M2	0.5585	0.4119	0.1466	0.03294	10	10	4.451	14.11
	Compact letter display
	hgrs-1(RNAi) M1	A
	hgrs-1(RNAi) M2	B
	Mock M1	B C
	ubq-1(RNAi) M1	C
	Mock M2	C
	ubq-1(RNAi) M2	D
