# Supplementary material for: Coordination between ESCRT function and Rab conversion during endosome maturation
Source: EMBO J. 2025 Feb 5;44(6):1574–607. doi: 10.1038/s44318-025-00367-7 (PMC11914609; doi:10.1038/s44318-025-00367-7)
Supplement: Supplementary file 10 — Source data Fig. 8 [file 44318_2025_367_MOESM10_ESM.zip]

Archive with 354 entries (312 files):
- SD figure 8/
- __MACOSX/._SD figure 8
- SD figure 8/.DS_Store
- __MACOSX/SD figure 8/._.DS_Store
- SD figure 8/8I/
- __MACOSX/SD figure 8/._8I
- SD figure 8/8F/
- __MACOSX/SD figure 8/._8F
- SD figure 8/8A/
- __MACOSX/SD figure 8/._8A
- SD figure 8/8H/
- __MACOSX/SD figure 8/._8H
- SD figure 8/8D/
- __MACOSX/SD figure 8/._8D
- SD figure 8/8B/
- __MACOSX/SD figure 8/._8B
- SD figure 8/8E/
- __MACOSX/SD figure 8/._8E
- SD figure 8/8I/.DS_Store
- __MACOSX/SD figure 8/8I/._.DS_Store
- SD figure 8/8I/Brown-Forsythe and Welch ANOVA multiple comparisons test of Rescue of RAB5 size in CCZ1 KO with HGS.xlsx
- __MACOSX/SD figure 8/8I/._Brown-Forsythe and Welch ANOVA multiple comparisons test of Rescue of RAB5 size in CCZ1 KO with HGS.xlsx
- SD figure 8/8I/Brown-Forsythe and Welch ANOVA tests of RESCUE OF RAB7 SIZE IN CCZ1 KO WITH HRS .csv
- __MACOSX/SD figure 8/8I/._Brown-Forsythe and Welch ANOVA tests of RESCUE OF RAB7 SIZE IN CCZ1 KO WITH HRS .csv
- SD figure 8/8I/RESCUE OF RAB7 SIZE IN CCZ1 KO WITH HRS .csv
- __MACOSX/SD figure 8/8I/._RESCUE OF RAB7 SIZE IN CCZ1 KO WITH HRS .csv
- SD figure 8/8I/HRS OE  final ExP.xlsx
- __MACOSX/SD figure 8/8I/._HRS OE  final ExP.xlsx
- SD figure 8/8F/.DS_Store
- __MACOSX/SD figure 8/8F/._.DS_Store
- SD figure 8/8F/RESCUE OF RAB5 SIZE IN CCZ1 KO WITH RAB7 OE.csv
- __MACOSX/SD figure 8/8F/._RESCUE OF RAB5 SIZE IN CCZ1 KO WITH RAB7 OE.csv
- SD figure 8/8F/Kruskal-Wallis test of RESCUE OF RAB5 SIZE IN CCZ1 KO.csv
- __MACOSX/SD figure 8/8F/._Kruskal-Wallis test of RESCUE OF RAB5 SIZE IN CCZ1 KO.csv
- SD figure 8/8F/Kruskal-Wallis test multiple comparison of RESCUE OF RAB5 SIZE IN CCZ1 KO.csv
- __MACOSX/SD figure 8/8F/._Kruskal-Wallis test multiple comparison of RESCUE OF RAB5 SIZE IN CCZ1 KO.csv
- SD figure 8/8F/rescue of endosomal size post Rab7 overexpression ExP.xlsx
- __MACOSX/SD figure 8/8F/._rescue of endosomal size post Rab7 overexpression ExP.xlsx
- SD figure 8/8A/.DS_Store
- __MACOSX/SD figure 8/8A/._.DS_Store
- SD figure 8/8A/Fig_8_A_data/
- __MACOSX/SD figure 8/8A/._Fig_8_A_data
- SD figure 8/8A/Fig_8_A_Roi/
- __MACOSX/SD figure 8/8A/._Fig_8_A_Roi
- SD figure 8/8H/.DS_Store
- __MACOSX/SD figure 8/8H/._.DS_Store
- SD figure 8/8H/Fig_8_H_Roi/
- __MACOSX/SD figure 8/8H/._Fig_8_H_Roi
- SD figure 8/8H/Fig_8_H_data/
- __MACOSX/SD figure 8/8H/._Fig_8_H_data
- SD figure 8/8D/.DS_Store
- __MACOSX/SD figure 8/8D/._.DS_Store
- SD figure 8/8D/Fig_8_D_Roi/
- __MACOSX/SD figure 8/8D/._Fig_8_D_Roi
- SD figure 8/8D/Fig_8_D_data/
- __MACOSX/SD figure 8/8D/._Fig_8_D_data
- SD figure 8/8B/.DS_Store
- __MACOSX/SD figure 8/8B/._.DS_Store
- SD figure 8/8B/Kruskal-Wallis test multiple comparisons of ESCRT SCREEN.csv
- __MACOSX/SD figure 8/8B/._Kruskal-Wallis test multiple comparisons of ESCRT SCREEN.csv
- SD figure 8/8B/Size of RAB5 in ESCRT KO.csv
- __MACOSX/SD figure 8/8B/._Size of RAB5 in ESCRT KO.csv
- SD figure 8/8B/Kruskal-Wallis test ANOVA of ESCRT SCREEN.csv
- __MACOSX/SD figure 8/8B/._Kruskal-Wallis test ANOVA of ESCRT SCREEN.csv
- SD figure 8/8B/ESCRT SCREEN  ExP.xlsx
- __MACOSX/SD figure 8/8B/._ESCRT SCREEN  ExP.xlsx
- SD figure 8/8E/.DS_Store
- __MACOSX/SD figure 8/8E/._.DS_Store
- SD figure 8/8E/Fig_8_E_Roi/
- __MACOSX/SD figure 8/8E/._Fig_8_E_Roi
- SD figure 8/8E/Fig_8_E_data/
- __MACOSX/SD figure 8/8E/._Fig_8_E_data
- SD figure 8/8A/Fig_8_A_data/.DS_Store
- __MACOSX/SD figure 8/8A/Fig_8_A_data/._.DS_Store
- SD figure 8/8A/Fig_8_A_data/CHPM6 KO/
- __MACOSX/SD figure 8/8A/Fig_8_A_data/._CHPM6 KO
- SD figure 8/8A/Fig_8_A_data/HRS KO/
- __MACOSX/SD figure 8/8A/Fig_8_A_data/._HRS KO
- SD figure 8/8A/Fig_8_A_data/CONTROL/
- __MACOSX/SD figure 8/8A/Fig_8_A_data/._CONTROL
- SD figure 8/8A/Fig_8_A_Roi/.DS_Store
- __MACOSX/SD figure 8/8A/Fig_8_A_Roi/._.DS_Store
- SD figure 8/8A/Fig_8_A_Roi/HRS KO/
- __MACOSX/SD figure 8/8A/Fig_8_A_Roi/._HRS KO
- SD figure 8/8A/Fig_8_A_Roi/CHMP6 KO/
- __MACOSX/SD figure 8/8A/Fig_8_A_Roi/._CHMP6 KO
- SD figure 8/8A/Fig_8_A_Roi/CONTROL/
- __MACOSX/SD figure 8/8A/Fig_8_A_Roi/._CONTROL
- SD figure 8/8H/Fig_8_H_Roi/.DS_Store
- __MACOSX/SD figure 8/8H/Fig_8_H_Roi/._.DS_Store
- SD figure 8/8H/Fig_8_H_Roi/CCZ1 KO/
- __MACOSX/SD figure 8/8H/Fig_8_H_Roi/._CCZ1 KO
- SD figure 8/8H/Fig_8_H_Roi/CONTROL KO/
- __MACOSX/SD figure 8/8H/Fig_8_H_Roi/._CONTROL KO
- SD figure 8/8H/Fig_8_H_data/.DS_Store
- __MACOSX/SD figure 8/8H/Fig_8_H_data/._.DS_Store
- SD figure 8/8H/Fig_8_H_data/CCZ1 KO/
- __MACOSX/SD figure 8/8H/Fig_8_H_data/._CCZ1 KO
- SD figure 8/8H/Fig_8_H_data/CONTROL KO/
- __MACOSX/SD figure 8/8H/Fig_8_H_data/._CONTROL KO
- SD figure 8/8D/Fig_8_D_Roi/.DS_Store
- __MACOSX/SD figure 8/8D/Fig_8_D_Roi/._.DS_Store
- SD figure 8/8D/Fig_8_D_Roi/CCZ1 KO/
- __MACOSX/SD figure 8/8D/Fig_8_D_Roi/._CCZ1 KO
- SD figure 8/8D/Fig_8_D_Roi/CONTROL/
- __MACOSX/SD figure 8/8D/Fig_8_D_Roi/._CONTROL
- SD figure 8/8D/Fig_8_D_data/.DS_Store
- __MACOSX/SD figure 8/8D/Fig_8_D_data/._.DS_Store
- SD figure 8/8D/Fig_8_D_data/CCZ1 KO/
- __MACOSX/SD figure 8/8D/Fig_8_D_data/._CCZ1 KO
- SD figure 8/8D/Fig_8_D_data/CONTROL/
- __MACOSX/SD figure 8/8D/Fig_8_D_data/._CONTROL
- SD figure 8/8E/Fig_8_E_Roi/.DS_Store
- __MACOSX/SD figure 8/8E/Fig_8_E_Roi/._.DS_Store
- SD figure 8/8E/Fig_8_E_Roi/CCZ1 KO/
- __MACOSX/SD figure 8/8E/Fig_8_E_Roi/._CCZ1 KO
- SD figure 8/8E/Fig_8_E_Roi/CONTROL KO/
- __MACOSX/SD figure 8/8E/Fig_8_E_Roi/._CONTROL KO
- SD figure 8/8E/Fig_8_E_data/.DS_Store
- __MACOSX/SD figure 8/8E/Fig_8_E_data/._.DS_Store
- SD figure 8/8E/Fig_8_E_data/CCZ1 KO/
- __MACOSX/SD figure 8/8E/Fig_8_E_data/._CCZ1 KO
- SD figure 8/8E/Fig_8_E_data/CONTROL/
- __MACOSX/SD figure 8/8E/Fig_8_E_data/._CONTROL
- SD figure 8/8A/Fig_8_A_data/CHPM6 KO/RAB7_Experiment-443_czi_633c5b42a0119_hrm.ics.tiff
- __MACOSX/SD figure 8/8A/Fig_8_A_data/CHPM6 KO/._RAB7_Experiment-443_czi_633c5b42a0119_hrm.ics.tiff
- SD figure 8/8A/Fig_8_A_data/CHPM6 KO/RAB5_Experiment-443_czi_633c5b42a0119_hrm.ics.tiff
- __MACOSX/SD figure 8/8A/Fig_8_A_data/CHPM6 KO/._RAB5_Experiment-443_czi_633c5b42a0119_hrm.ics.tiff
- SD figure 8/8A/Fig_8_A_data/CHPM6 KO/MERGED_Experiment-443_czi_633c5b42a0119_hrm.ics.tiff
- __MACOSX/SD figure 8/8A/Fig_8_A_data/CHPM6 KO/._MERGED_Experiment-443_czi_633c5b42a0119_hrm.ics.tiff
- SD figure 8/8A/Fig_8_A_data/HRS KO/MERGED_Experiment-358_czi_63175528cd0cf_hrm.ics.tiff
- __MACOSX/SD figure 8/8A/Fig_8_A_data/HRS KO/._MERGED_Experiment-358_czi_63175528cd0cf_hrm.ics.tiff
- SD figure 8/8A/Fig_8_A_data/HRS KO/RAB5_Experiment-358_czi_63175528cd0cf_hrm.ics.tiff
- __MACOSX/SD figure 8/8A/Fig_8_A_data/HRS KO/._RAB5_Experiment-358_czi_63175528cd0cf_hrm.ics.tiff
- SD figure 8/8A/Fig_8_A_data/HRS KO/.DS_Store
- __MACOSX/SD figure 8/8A/Fig_8_A_data/HRS KO/._.DS_Store
- SD figure 8/8A/Fig_8_A_data/HRS KO/RAB7_Experiment-358_czi_63175528cd0cf_hrm.ics.tiff
- __MACOSX/SD figure 8/8A/Fig_8_A_data/HRS KO/._RAB7_Experiment-358_czi_63175528cd0cf_hrm.ics.tiff
- SD figure 8/8A/Fig_8_A_data/CONTROL/RAB7_Experiment-386_czi_63175528d574f_hrm.ics.tiff
- __MACOSX/SD figure 8/8A/Fig_8_A_data/CONTROL/._RAB7_Experiment-386_czi_63175528d574f_hrm.ics.tiff
- SD figure 8/8A/Fig_8_A_data/CONTROL/MERGED_Experiment-386_czi_63175528d574f_hrm.ics.tiff
- __MACOSX/SD figure 8/8A/Fig_8_A_data/CONTROL/._MERGED_Experiment-386_czi_63175528d574f_hrm.ics.tiff
- SD figure 8/8A/Fig_8_A_data/CONTROL/RAB5_Experiment-386_czi_63175528d574f_hrm.ics.tiff
- __MACOSX/SD figure 8/8A/Fig_8_A_data/CONTROL/._RAB5_Experiment-386_czi_63175528d574f_hrm.ics.tiff
- SD figure 8/8A/Fig_8_A_Roi/HRS KO/MERGED_Experiment-358_czi_63175528cd0cf_hrm.ics.tiff
- __MACOSX/SD figure 8/8A/Fig_8_A_Roi/HRS KO/._MERGED_Experiment-358_czi_63175528cd0cf_hrm.ics.tiff
- SD figure 8/8A/Fig_8_A_Roi/HRS KO/RAB5_Experiment-358_czi_63175528cd0cf_hrm.ics.tiff
- __MACOSX/SD figure 8/8A/Fig_8_A_Roi/HRS KO/._RAB5_Experiment-358_czi_63175528cd0cf_hrm.ics.tiff
- SD figure 8/8A/Fig_8_A_Roi/HRS KO/.DS_Store
- __MACOSX/SD figure 8/8A/Fig_8_A_Roi/HRS KO/._.DS_Store
- SD figure 8/8A/Fig_8_A_Roi/HRS KO/RAB7_Experiment-358_czi_63175528cd0cf_hrm.ics.tiff
- __MACOSX/SD figure 8/8A/Fig_8_A_Roi/HRS KO/._RAB7_Experiment-358_czi_63175528cd0cf_hrm.ics.tiff
- SD figure 8/8A/Fig_8_A_Roi/HRS KO/RAB7 CU_Experiment-358_czi_63175528cd0cf_hrm.ics.tiff
- __MACOSX/SD figure 8/8A/Fig_8_A_Roi/HRS KO/._RAB7 CU_Experiment-358_czi_63175528cd0cf_hrm.ics.tiff
- SD figure 8/8A/Fig_8_A_Roi/HRS KO/RAB5 CU_Experiment-358_czi_63175528cd0cf_hrm.ics.tiff
- __MACOSX/SD figure 8/8A/Fig_8_A_Roi/HRS KO/._RAB5 CU_Experiment-358_czi_63175528cd0cf_hrm.ics.tiff
- SD figure 8/8A/Fig_8_A_Roi/HRS KO/MERGED CU_Experiment-358_czi_63175528cd0cf_hrm.ics.tiff
- __MACOSX/SD figure 8/8A/Fig_8_A_Roi/HRS KO/._MERGED CU_Experiment-358_czi_63175528cd0cf_hrm.ics.tiff
- SD figure 8/8A/Fig_8_A_Roi/CHMP6 KO/RAB7 CU_Experiment-443_czi_633c5b42a0119_hrm.ics.tiff
- __MACOSX/SD figure 8/8A/Fig_8_A_Roi/CHMP6 KO/._RAB7 CU_Experiment-443_czi_633c5b42a0119_hrm.ics.tiff
- SD figure 8/8A/Fig_8_A_Roi/CHMP6 KO/RAB5 CU_Experiment-443_czi_633c5b42a0119_hrm.ics.tiff
- __MACOSX/SD figure 8/8A/Fig_8_A_Roi/CHMP6 KO/._RAB5 CU_Experiment-443_czi_633c5b42a0119_hrm.ics.tiff
- SD figure 8/8A/Fig_8_A_Roi/CHMP6 KO/.DS_Store
- __MACOSX/SD figure 8/8A/Fig_8_A_Roi/CHMP6 KO/._.DS_Store
- SD figure 8/8A/Fig_8_A_Roi/CHMP6 KO/RAB7_Experiment-443_czi_633c5b42a0119_hrm.ics.tiff
- __MACOSX/SD figure 8/8A/Fig_8_A_Roi/CHMP6 KO/._RAB7_Experiment-443_czi_633c5b42a0119_hrm.ics.tiff
- SD figure 8/8A/Fig_8_A_Roi/CHMP6 KO/RAB5_Experiment-443_czi_633c5b42a0119_hrm.ics.tiff
- __MACOSX/SD figure 8/8A/Fig_8_A_Roi/CHMP6 KO/._RAB5_Experiment-443_czi_633c5b42a0119_hrm.ics.tiff
- SD figure 8/8A/Fig_8_A_Roi/CHMP6 KO/MERGED_Experiment-443_czi_633c5b42a0119_hrm.ics.tiff
- __MACOSX/SD figure 8/8A/Fig_8_A_Roi/CHMP6 KO/._MERGED_Experiment-443_czi_633c5b42a0119_hrm.ics.tiff
- SD figure 8/8A/Fig_8_A_Roi/CHMP6 KO/MERGED CU_Experiment-443_czi_633c5b42a0119_hrm.ics.tiff
- __MACOSX/SD figure 8/8A/Fig_8_A_Roi/CHMP6 KO/._MERGED CU_Experiment-443_czi_633c5b42a0119_hrm.ics.tiff
- SD figure 8/8A/Fig_8_A_Roi/CONTROL/RAB7 CU_Experiment-386_czi_63175528d574f_hrm.ics.tiff
- __MACOSX/SD figure 8/8A/Fig_8_A_Roi/CONTROL/._RAB7 CU_Experiment-386_czi_63175528d574f_hrm.ics.tiff
- SD figure 8/8A/Fig_8_A_Roi/CONTROL/RAB5 CU_Experiment-386_czi_63175528d574f_hrm.ics.tiff
- __MACOSX/SD figure 8/8A/Fig_8_A_Roi/CONTROL/._RAB5 CU_Experiment-386_czi_63175528d574f_hrm.ics.tiff
- SD figure 8/8A/Fig_8_A_Roi/CONTROL/RAB7_Experiment-386_czi_63175528d574f_hrm.ics.tiff
- __MACOSX/SD figure 8/8A/Fig_8_A_Roi/CONTROL/._RAB7_Experiment-386_czi_63175528d574f_hrm.ics.tiff
- SD figure 8/8A/Fig_8_A_Roi/CONTROL/.DS_Store
- __MACOSX/SD figure 8/8A/Fig_8_A_Roi/CONTROL/._.DS_Store
- SD figure 8/8A/Fig_8_A_Roi/CONTROL/MERGED_Experiment-386_czi_63175528d574f_hrm.ics.tiff
- __MACOSX/SD figure 8/8A/Fig_8_A_Roi/CONTROL/._MERGED_Experiment-386_czi_63175528d574f_hrm.ics.tiff
- SD figure 8/8A/Fig_8_A_Roi/CONTROL/RAB5_Experiment-386_czi_63175528d574f_hrm.ics.tiff
- __MACOSX/SD figure 8/8A/Fig_8_A_Roi/CONTROL/._RAB5_Experiment-386_czi_63175528d574f_hrm.ics.tiff
- SD figure 8/8A/Fig_8_A_Roi/CONTROL/MERGED CU_Experiment-386_czi_63175528d574f_hrm.ics.tiff
- __MACOSX/SD figure 8/8A/Fig_8_A_Roi/CONTROL/._MERGED CU_Experiment-386_czi_63175528d574f_hrm.ics.tiff
- SD figure 8/8H/Fig_8_H_Roi/CCZ1 KO/.DS_Store
- __MACOSX/SD figure 8/8H/Fig_8_H_Roi/CCZ1 KO/._.DS_Store
- SD figure 8/8H/Fig_8_H_Roi/CCZ1 KO/RAB5 + HRS/
- __MACOSX/SD figure 8/8H/Fig_8_H_Roi/CCZ1 KO/._RAB5 + HRS
- SD figure 8/8H/Fig_8_H_Roi/CCZ1 KO/RAB5 + EV/
- __MACOSX/SD figure 8/8H/Fig_8_H_Roi/CCZ1 KO/._RAB5 + EV
- SD figure 8/8H/Fig_8_H_Roi/CONTROL KO/.DS_Store
- __MACOSX/SD figure 8/8H/Fig_8_H_Roi/CONTROL KO/._.DS_Store
- SD figure 8/8H/Fig_8_H_Roi/CONTROL KO/RAB5 + HRS/
- __MACOSX/SD figure 8/8H/Fig_8_H_Roi/CONTROL KO/._RAB5 + HRS
- SD figure 8/8H/Fig_8_H_Roi/CONTROL KO/RAB5 + EV/
- __MACOSX/SD figure 8/8H/Fig_8_H_Roi/CONTROL KO/._RAB5 + EV
- SD figure 8/8H/Fig_8_H_data/CCZ1 KO/.DS_Store
- __MACOSX/SD figure 8/8H/Fig_8_H_data/CCZ1 KO/._.DS_Store
- SD figure 8/8H/Fig_8_H_data/CCZ1 KO/RAB5 + HRS/
- __MACOSX/SD figure 8/8H/Fig_8_H_data/CCZ1 KO/._RAB5 + HRS
- SD figure 8/8H/Fig_8_H_data/CCZ1 KO/RAB5 + EV/
- __MACOSX/SD figure 8/8H/Fig_8_H_data/CCZ1 KO/._RAB5 + EV
- SD figure 8/8H/Fig_8_H_data/CONTROL KO/.DS_Store
- __MACOSX/SD figure 8/8H/Fig_8_H_data/CONTROL KO/._.DS_Store
- SD figure 8/8H/Fig_8_H_data/CONTROL KO/RAB5 + HRS/
- __MACOSX/SD figure 8/8H/Fig_8_H_data/CONTROL KO/._RAB5 + HRS
- SD figure 8/8H/Fig_8_H_data/CONTROL KO/RAB5 + EV/
- __MACOSX/SD figure 8/8H/Fig_8_H_data/CONTROL KO/._RAB5 + EV
- SD figure 8/8D/Fig_8_D_Roi/CCZ1 KO/CCZ1 KO CU_Experiment-734_czi_63b690404947e_hrm.ics.tiff
- __MACOSX/SD figure 8/8D/Fig_8_D_Roi/CCZ1 KO/._CCZ1 KO CU_Experiment-734_czi_63b690404947e_hrm.ics.tiff
- SD figure 8/8D/Fig_8_D_Roi/CCZ1 KO/.DS_Store
- __MACOSX/SD figure 8/8D/Fig_8_D_Roi/CCZ1 KO/._.DS_Store
- SD figure 8/8D/Fig_8_D_Roi/CCZ1 KO/CCZ1 KO_Experiment-734_czi_63b690404947e_hrm.ics.tiff
- __MACOSX/SD figure 8/8D/Fig_8_D_Roi/CCZ1 KO/._CCZ1 KO_Experiment-734_czi_63b690404947e_hrm.ics.tiff
- SD figure 8/8D/Fig_8_D_Roi/CONTROL/CONTROL_Experiment-754_czi_63b690404e74d_hrm.ics.tiff
- __MACOSX/SD figure 8/8D/Fig_8_D_Roi/CONTROL/._CONTROL_Experiment-754_czi_63b690404e74d_hrm.ics.tiff
- SD figure 8/8D/Fig_8_D_Roi/CONTROL/.DS_Store
- __MACOSX/SD figure 8/8D/Fig_8_D_Roi/CONTROL/._.DS_Store
- SD figure 8/8D/Fig_8_D_Roi/CONTROL/CONTROL CU_Experiment-754_czi_63b690404e74d_hrm.ics.tiff
- __MACOSX/SD figure 8/8D/Fig_8_D_Roi/CONTROL/._CONTROL CU_Experiment-754_czi_63b690404e74d_hrm.ics.tiff
- SD figure 8/8D/Fig_8_D_data/CCZ1 KO/.DS_Store
- __MACOSX/SD figure 8/8D/Fig_8_D_data/CCZ1 KO/._.DS_Store
- SD figure 8/8D/Fig_8_D_data/CCZ1 KO/CCZ1 KO_Experiment-734_czi_63b690404947e_hrm.ics.tiff
- __MACOSX/SD figure 8/8D/Fig_8_D_data/CCZ1 KO/._CCZ1 KO_Experiment-734_czi_63b690404947e_hrm.ics.tiff
- SD figure 8/8D/Fig_8_D_data/CONTROL/CONTROL_Experiment-754_czi_63b690404e74d_hrm.ics.tiff
- __MACOSX/SD figure 8/8D/Fig_8_D_data/CONTROL/._CONTROL_Experiment-754_czi_63b690404e74d_hrm.ics.tiff
- SD figure 8/8D/Fig_8_D_data/CONTROL/.DS_Store
- __MACOSX/SD figure 8/8D/Fig_8_D_data/CONTROL/._.DS_Store
- SD figure 8/8E/Fig_8_E_Roi/CCZ1 KO/RAB7 CU_Experiment-782_czi_63b6908c06bb8_hrm.ics.tiff
- __MACOSX/SD figure 8/8E/Fig_8_E_Roi/CCZ1 KO/._RAB7 CU_Experiment-782_czi_63b6908c06bb8_hrm.ics.tiff
- SD figure 8/8E/Fig_8_E_Roi/CCZ1 KO/RAB5 CU_Experiment-782_czi_63b6908c06bb8_hrm.ics.tiff
- __MACOSX/SD figure 8/8E/Fig_8_E_Roi/CCZ1 KO/._RAB5 CU_Experiment-782_czi_63b6908c06bb8_hrm.ics.tiff
- SD figure 8/8E/Fig_8_E_Roi/CCZ1 KO/RAB7_Experiment-782_czi_63b6908c06bb8_hrm.ics.tiff
- __MACOSX/SD figure 8/8E/Fig_8_E_Roi/CCZ1 KO/._RAB7_Experiment-782_czi_63b6908c06bb8_hrm.ics.tiff
- SD figure 8/8E/Fig_8_E_Roi/CCZ1 KO/RAB5_Experiment-782_czi_63b6908c06bb8_hrm.ics.tiff
- __MACOSX/SD figure 8/8E/Fig_8_E_Roi/CCZ1 KO/._RAB5_Experiment-782_czi_63b6908c06bb8_hrm.ics.tiff
- SD figure 8/8E/Fig_8_E_Roi/CCZ1 KO/MERGED_Experiment-782_czi_63b6908c06bb8_hrm.ics.tiff
- __MACOSX/SD figure 8/8E/Fig_8_E_Roi/CCZ1 KO/._MERGED_Experiment-782_czi_63b6908c06bb8_hrm.ics.tiff
- SD figure 8/8E/Fig_8_E_Roi/CCZ1 KO/MERGED CU_Experiment-782_czi_63b6908c06bb8_hrm.ics.tiff
- __MACOSX/SD figure 8/8E/Fig_8_E_Roi/CCZ1 KO/._MERGED CU_Experiment-782_czi_63b6908c06bb8_hrm.ics.tiff
- SD figure 8/8E/Fig_8_E_Roi/CONTROL KO/MERGED CU_Experiment-798_czi_63b6908c0af1d_hrm.ics.tiff
- __MACOSX/SD figure 8/8E/Fig_8_E_Roi/CONTROL KO/._MERGED CU_Experiment-798_czi_63b6908c0af1d_hrm.ics.tiff
- SD figure 8/8E/Fig_8_E_Roi/CONTROL KO/MERGED_Experiment-798_czi_63b6908c0af1d_hrm.ics.tiff
- __MACOSX/SD figure 8/8E/Fig_8_E_Roi/CONTROL KO/._MERGED_Experiment-798_czi_63b6908c0af1d_hrm.ics.tiff
- SD figure 8/8E/Fig_8_E_Roi/CONTROL KO/RAB5_Experiment-798_czi_63b6908c0af1d_hrm.ics.tiff
- __MACOSX/SD figure 8/8E/Fig_8_E_Roi/CONTROL KO/._RAB5_Experiment-798_czi_63b6908c0af1d_hrm.ics.tiff
- SD figure 8/8E/Fig_8_E_Roi/CONTROL KO/RAB7 CU_Experiment-798_czi_63b6908c0af1d_hrm.ics.tiff
- __MACOSX/SD figure 8/8E/Fig_8_E_Roi/CONTROL KO/._RAB7 CU_Experiment-798_czi_63b6908c0af1d_hrm.ics.tiff
- SD figure 8/8E/Fig_8_E_Roi/CONTROL KO/RAB5 CU_Experiment-798_czi_63b6908c0af1d_hrm.ics.tiff
- __MACOSX/SD figure 8/8E/Fig_8_E_Roi/CONTROL KO/._RAB5 CU_Experiment-798_czi_63b6908c0af1d_hrm.ics.tiff
- SD figure 8/8E/Fig_8_E_Roi/CONTROL KO/RAB7_Experiment-798_czi_63b6908c0af1d_hrm.ics.tiff
- __MACOSX/SD figure 8/8E/Fig_8_E_Roi/CONTROL KO/._RAB7_Experiment-798_czi_63b6908c0af1d_hrm.ics.tiff
- SD figure 8/8E/Fig_8_E_data/CCZ1 KO/RAB7_Experiment-782_czi_63b6908c06bb8_hrm.ics.tiff
- __MACOSX/SD figure 8/8E/Fig_8_E_data/CCZ1 KO/._RAB7_Experiment-782_czi_63b6908c06bb8_hrm.ics.tiff
- SD figure 8/8E/Fig_8_E_data/CCZ1 KO/RAB5_Experiment-782_czi_63b6908c06bb8_hrm.ics.tiff
- __MACOSX/SD figure 8/8E/Fig_8_E_data/CCZ1 KO/._RAB5_Experiment-782_czi_63b6908c06bb8_hrm.ics.tiff
- SD figure 8/8E/Fig_8_E_data/CCZ1 KO/MERGED_Experiment-782_czi_63b6908c06bb8_hrm.ics.tiff
- __MACOSX/SD figure 8/8E/Fig_8_E_data/CCZ1 KO/._MERGED_Experiment-782_czi_63b6908c06bb8_hrm.ics.tiff
- SD figure 8/8E/Fig_8_E_data/CONTROL/MERGED_Experiment-798_czi_63b6908c0af1d_hrm.ics.tiff
- __MACOSX/SD figure 8/8E/Fig_8_E_data/CONTROL/._MERGED_Experiment-798_czi_63b6908c0af1d_hrm.ics.tiff
- SD figure 8/8E/Fig_8_E_data/CONTROL/RAB5_Experiment-798_czi_63b6908c0af1d_hrm.ics.tiff
- __MACOSX/SD figure 8/8E/Fig_8_E_data/CONTROL/._RAB5_Experiment-798_czi_63b6908c0af1d_hrm.ics.tiff
- SD figure 8/8E/Fig_8_E_data/CONTROL/RAB7_Experiment-798_czi_63b6908c0af1d_hrm.ics.tiff
- __MACOSX/SD figure 8/8E/Fig_8_E_data/CONTROL/._RAB7_Experiment-798_czi_63b6908c0af1d_hrm.ics.tiff
- SD figure 8/8H/Fig_8_H_Roi/CCZ1 KO/RAB5 + HRS/.DS_Store
- __MACOSX/SD figure 8/8H/Fig_8_H_Roi/CCZ1 KO/RAB5 + HRS/._.DS_Store
- SD figure 8/8H/Fig_8_H_Roi/CCZ1 KO/RAB5 + HRS/RAB5_Experiment-60_czi_63b6eeb0b9a2f_hrm.ics.tiff
- __MACOSX/SD figure 8/8H/Fig_8_H_Roi/CCZ1 KO/RAB5 + HRS/._RAB5_Experiment-60_czi_63b6eeb0b9a2f_hrm.ics.tiff
- SD figure 8/8H/Fig_8_H_Roi/CCZ1 KO/RAB5 + HRS/HRS CU_Experiment-60_czi_63b6eeb0b9a2f_hrm.ics.tiff
- __MACOSX/SD figure 8/8H/Fig_8_H_Roi/CCZ1 KO/RAB5 + HRS/._HRS CU_Experiment-60_czi_63b6eeb0b9a2f_hrm.ics.tiff
- SD figure 8/8H/Fig_8_H_Roi/CCZ1 KO/RAB5 + HRS/RAB5 CU_Experiment-60_czi_63b6eeb0b9a2f_hrm.ics.tiff
- __MACOSX/SD figure 8/8H/Fig_8_H_Roi/CCZ1 KO/RAB5 + HRS/._RAB5 CU_Experiment-60_czi_63b6eeb0b9a2f_hrm.ics.tiff
- SD figure 8/8H/Fig_8_H_Roi/CCZ1 KO/RAB5 + HRS/MERGED CU_Experiment-60_czi_63b6eeb0b9a2f_hrm.ics.tiff
- __MACOSX/SD figure 8/8H/Fig_8_H_Roi/CCZ1 KO/RAB5 + HRS/._MERGED CU_Experiment-60_czi_63b6eeb0b9a2f_hrm.ics.tiff
- SD figure 8/8H/Fig_8_H_Roi/CCZ1 KO/RAB5 + HRS/MERGED_Experiment-60_czi_63b6eeb0b9a2f_hrm.ics.tiff
- __MACOSX/SD figure 8/8H/Fig_8_H_Roi/CCZ1 KO/RAB5 + HRS/._MERGED_Experiment-60_czi_63b6eeb0b9a2f_hrm.ics.tiff
- SD figure 8/8H/Fig_8_H_Roi/CCZ1 KO/RAB5 + HRS/HRS_Experiment-60_czi_63b6eeb0b9a2f_hrm.ics.tiff
- __MACOSX/SD figure 8/8H/Fig_8_H_Roi/CCZ1 KO/RAB5 + HRS/._HRS_Experiment-60_czi_63b6eeb0b9a2f_hrm.ics.tiff
- SD figure 8/8H/Fig_8_H_Roi/CCZ1 KO/RAB5 + EV/.DS_Store
- __MACOSX/SD figure 8/8H/Fig_8_H_Roi/CCZ1 KO/RAB5 + EV/._.DS_Store
- SD figure 8/8H/Fig_8_H_Roi/CCZ1 KO/RAB5 + EV/MERGED_Experiment-21_czi_63b6eeb0b0283_hrm.ics.tiff
- __MACOSX/SD figure 8/8H/Fig_8_H_Roi/CCZ1 KO/RAB5 + EV/._MERGED_Experiment-21_czi_63b6eeb0b0283_hrm.ics.tiff
- SD figure 8/8H/Fig_8_H_Roi/CCZ1 KO/RAB5 + EV/EV_Experiment-21_czi_63b6eeb0b0283_hrm.ics.tiff
- __MACOSX/SD figure 8/8H/Fig_8_H_Roi/CCZ1 KO/RAB5 + EV/._EV_Experiment-21_czi_63b6eeb0b0283_hrm.ics.tiff
- SD figure 8/8H/Fig_8_H_Roi/CCZ1 KO/RAB5 + EV/MERGED CU_Experiment-21_czi_63b6eeb0b0283_hrm.ics.tiff
- __MACOSX/SD figure 8/8H/Fig_8_H_Roi/CCZ1 KO/RAB5 + EV/._MERGED CU_Experiment-21_czi_63b6eeb0b0283_hrm.ics.tiff
- SD figure 8/8H/Fig_8_H_Roi/CCZ1 KO/RAB5 + EV/RAB5 CU_Experiment-21_czi_63b6eeb0b0283_hrm.ics.tiff
- __MACOSX/SD figure 8/8H/Fig_8_H_Roi/CCZ1 KO/RAB5 + EV/._RAB5 CU_Experiment-21_czi_63b6eeb0b0283_hrm.ics.tiff
- SD figure 8/8H/Fig_8_H_Roi/CCZ1 KO/RAB5 + EV/EV CU_Experiment-21_czi_63b6eeb0b0283_hrm.ics.tiff
- __MACOSX/SD figure 8/8H/Fig_8_H_Roi/CCZ1 KO/RAB5 + EV/._EV CU_Experiment-21_czi_63b6eeb0b0283_hrm.ics.tiff
- SD figure 8/8H/Fig_8_H_Roi/CCZ1 KO/RAB5 + EV/RAB5_Experiment-21_czi_63b6eeb0b0283_hrm.ics.tiff
- __MACOSX/SD figure 8/8H/Fig_8_H_Roi/CCZ1 KO/RAB5 + EV/._RAB5_Experiment-21_czi_63b6eeb0b0283_hrm.ics.tiff
- SD figure 8/8H/Fig_8_H_Roi/CONTROL KO/RAB5 + HRS/MERGED_Experiment-53_czi_63b6eeb0b786b_hrm.ics.tiff
- __MACOSX/SD figure 8/8H/Fig_8_H_Roi/CONTROL KO/RAB5 + HRS/._MERGED_Experiment-53_czi_63b6eeb0b786b_hrm.ics.tiff
- SD figure 8/8H/Fig_8_H_Roi/CONTROL KO/RAB5 + HRS/HRS_Experiment-53_czi_63b6eeb0b786b_hrm.ics.tiff
- __MACOSX/SD figure 8/8H/Fig_8_H_Roi/CONTROL KO/RAB5 + HRS/._HRS_Experiment-53_czi_63b6eeb0b786b_hrm.ics.tiff
- SD figure 8/8H/Fig_8_H_Roi/CONTROL KO/RAB5 + HRS/.DS_Store
- __MACOSX/SD figure 8/8H/Fig_8_H_Roi/CONTROL KO/RAB5 + HRS/._.DS_Store
[truncated: 54 more entries]
