# Supplementary material for: Coordination between ESCRT function and Rab conversion during endosome maturation
Source: EMBO J. 2025 Feb 5;44(6):1574–607. doi: 10.1038/s44318-025-00367-7 (PMC11914609; doi:10.1038/s44318-025-00367-7)
Supplement: Supplementary file 10 — Source data Fig. 8 [file 44318_2025_367_MOESM10_ESM.zip › SD figure 8/8I/Brown-Forsythe and Welch ANOVA tests of RESCUE OF RAB7 SIZE IN CCZ1 KO WITH HRS .csv]

Table Analyzed	RESCUE OF RAB7 SIZE IN CCZ1 KO WITH HGS
Brown-Forsythe ANOVA test
F* (DFn, DFd)	99.53 (3.000, 143.1)
P value	<0.0001
P value summary	****
Significant diff. among means (P < 0.05)?	Yes
Welch's ANOVA test
W (DFn, DFd)	41.20 (3.000, 162.9)
P value	<0.0001
P value summary	****
Significant diff. among means (P < 0.05)?	Yes
Data summary
Number of treatments (columns)	4
Number of values (total)	298
