# Supplementary material for: Coordination between ESCRT function and Rab conversion during endosome maturation
Source: EMBO J. 2025 Feb 5;44(6):1574–607. doi: 10.1038/s44318-025-00367-7 (PMC11914609; doi:10.1038/s44318-025-00367-7)
Supplement: Supplementary file 10 — Source data Fig. 8 [file 44318_2025_367_MOESM10_ESM.zip › SD figure 8/8I/RESCUE OF RAB7 SIZE IN CCZ1 KO WITH HRS .csv]

EV+ RAB5 OE	HGS + RAB5 OE	EV+ RAB5 OE	HGS+ RAB5 OE
0.15438777	0.22576908	0.44579955	0.29867016
0.26632181	0.26904838	0.69711690	0.13992721
0.55732710	0.27628181	0.68623875	0.21749044
0.14786634	0.32433691	0.42360943	0.21276875
0.18339396	0.24097602	0.92021763	0.25736021
0.25157126	0.27638105	0.50749377	0.42923092
0.22293084	0.35156549	0.93320892	0.17675016
0.35385848	0.29950377	1.41911993	0.32525634
0.15481308	0.26129087	0.33908453	0.26596093
0.31338681	0.38668246	0.70975845	0.12876281
0.27247103	0.24517909	0.45600391	0.33527568
0.41718860	0.32578797	0.44683508	0.50291351
0.17069135	0.24972180	0.36966586	0.21489788
0.18498179	0.14427847	0.52764695	0.19530266
0.41283489	0.23321202	0.45441087	0.40727749
0.24838143	0.50787098	0.90638428	0.27877181
0.30516040	0.33426485	0.54780015	0.23668539
0.48111143	0.23253301	0.48693346	0.24386944
0.26575202	0.50876609	1.58623865	0.52160101
0.39868253	0.38546577	1.93941667	0.50395448
0.44062186	0.18051080	0.41062957	0.20691364
0.24432040	0.23695257	0.52323845	0.42413289
0.14220387	0.32573793	0.98950460	0.40370489
0.52795229	0.12233481	0.55896454	0.13950190
0.27756428	0.24189544	1.44492208	0.25343200
0.26956963	0.25008268	1.24909016	0.17208069
0.15939335	0.24349488	0.55787673	0.21504362
0.13893482	0.24531919	0.51270083	0.14857519
0.23370821	0.31803230	0.39358249	0.15914352
0.21245118	0.24318816	0.45763428	0.22076895
0.19827984	0.21308065	0.82295375	0.22105522
0.15869034	0.14555076	0.44337001	0.31283235
0.28580877	0.33217668	0.45967577	0.26473953
0.21247626	0.20840223	0.42871315	0.37617478
0.18942274	0.14010234	0.52279186	0.36642150
0.25862098	0.35457190	0.77498147	0.26415659
0.19133309	0.15396246	0.54184579	0.15311184
0.32391660	0.23647273	0.52472703	0.21766455
0.22328810	0.30792493	0.50356784	0.12759320
0.34672634	0.23190624	0.66093278	0.13695004
0.43787369	0.19314421	0.70525960	0.16244687
0.21095409	0.20526836	0.35428379	0.31558052
0.26043806	0.29045607	0.35630826	0.22068307
0.17090592	0.21085402	0.61084619	0.21435657
0.21265534	0.22758846	0.37583853	0.18404352
0.13316091	0.13928000	0.32529550	0.19411179
0.32093942	0.16597749	0.95716164	0.31677138
0.20015774	0.16076743	0.42540518	0.22031093
0.19450874	0.20034634	0.42061524	0.22576908
0.38382651	0.20985058	0.33627897	0.12595739
0.25157126	0.13218656	0.77406542	0.14025801
0.17800371	0.21078397	0.39417792	0.23618919
0.39536880	0.30653873	0.65944419	0.14673218
0.19053918	0.12118852	0.81087410	0.15933018
0.13379773	0.21690844	0.47804919	0.19583193
0.15109161	0.26458022	0.67433007	0.19698972
0.18387030	0.19241950	0.46018614	0.09464282
0.18018379	0.18309624	1.41475338	0.13248427
0.36050879	0.18770377	0.54184578	0.16834569
0.34138270	0.29639428	0.17437737	0.16076743
0.20868577	0.23067591	0.38331123	0.23738006
0.25688765	0.18440440	0.47526534	0.22881714
0.34069234	0.26057367	0.45848489	0.14814421
0.27270920	0.17682613	0.20906382	0.09030763
0.30682412	0.11114786	0.44742682	0.13156277
0.30651955	0.12419072	0.20377107	0.16356948
0.25157126		0.92649677	0.17863048
0.29034542		0.62291655	0.19053918
0.12714287		0.56447230
0.18587926		0.16563917
0.29414486		0.40608663
		0.72270916
		1.13132636
		0.26199137
		0.28025137
		0.33604859
		0.86879369
		0.58427053
		0.53278483
		0.35378759
		0.31542784
		0.37191782
		0.80423412
		0.94574913
		0.82725758
		0.94353536
		1.17269346
		0.66147408
		0.48386924
		1.44828098
		0.55256362
		0.64631756
		0.74266975
