# Supplementary material for: Coordination between ESCRT function and Rab conversion during endosome maturation
Source: EMBO J. 2025 Feb 5;44(6):1574–607. doi: 10.1038/s44318-025-00367-7 (PMC11914609; doi:10.1038/s44318-025-00367-7)
Supplement: Supplementary file 10 — Source data Fig. 8 [file 44318_2025_367_MOESM10_ESM.zip › SD figure 8/8I/HRS OE final ExP.xlsx]

## Sheet: Sheet1
Number of families	1
Number of comparisons per family	6
Alpha	0.05
Dunnett's T3 multiple comparisons test	Mean Diff.	95.00% CI of diff.	Below threshold?	Summary	Adjusted P Value
EV+ RAB5 OE vs. HGS + RAB5 OE	0.01837	-0.02274 to 0.05949	No	ns	0.795548	A-B
EV+ RAB5 OE vs. EV+ RAB5 OE	-0.37	-0.4671 to -0.2730	Yes	****	<0.000000000000001	A-C
EV+ RAB5 OE vs. HGS+ RAB5 OE	0.02781	-0.01689 to 0.07252	No	ns	0.461792	A-D
HGS + RAB5 OE vs. EV+ RAB5 OE	-0.3884	-0.4843 to -0.2925	Yes	****	<0.000000000000001	B-C
HGS + RAB5 OE vs. HGS+ RAB5 OE	0.009438	-0.03254 to 0.05141	No	ns	0.991236	B-D
EV+ RAB5 OE vs. HGS+ RAB5 OE	0.3978	0.3005 to 0.4952	Yes	****	<0.000000000000001	C-D
Test details	Mean 1	Mean 2	Mean Diff.	SE of diff.	n1	n2	t	DF
EV+ RAB5 OE vs. HGS + RAB5 OE	0.261	0.2426	0.01837	0.01541	71	66	1.193	133.5
EV+ RAB5 OE vs. EV+ RAB5 OE	0.261	0.631	-0.37	0.03626	71	93	10.2	112.4
EV+ RAB5 OE vs. HGS+ RAB5 OE	0.261	0.2332	0.02781	0.01676	71	68	1.66	136.6
HGS + RAB5 OE vs. EV+ RAB5 OE	0.2426	0.631	-0.3884	0.03579	66	93	10.85	107.4
HGS + RAB5 OE vs. HGS+ RAB5 OE	0.2426	0.2332	0.009438	0.01572	66	68	0.6003	128.7
EV+ RAB5 OE vs. HGS+ RAB5 OE	0.631	0.2332	0.3978	0.03639	93	68	10.93	113.7
Compact letter display
EV+ RAB5 OE	A
EV+ RAB5 OE	B
HGS + RAB5 OE	B
HGS+ RAB5 OE	B
