# Supplementary material for: Coordination between ESCRT function and Rab conversion during endosome maturation
Source: EMBO J. 2025 Feb 5;44(6):1574–607. doi: 10.1038/s44318-025-00367-7 (PMC11914609; doi:10.1038/s44318-025-00367-7)
Supplement: Supplementary file 10 — Source data Fig. 8 [file 44318_2025_367_MOESM10_ESM.zip › SD figure 8/8F/RESCUE OF RAB5 SIZE IN CCZ1 KO WITH RAB7 OE.csv]

CTL KO RAB 5 OE	CTL KO RAB5 +RAB7 OE	CCZ1 KO RAB5 OE	CCZ1 KO RAB5 +RAB7 OE
0.13695004	0.27125369	0.40574638	0.23817397
0.25291808	0.18633611	0.34952031	0.21015350
0.42679239	0.20188080	1.26572455	0.46670758
0.26479342	0.13020177	0.49818056	0.53365855
0.15040245	0.21180471	0.78767537	0.21733375
0.27267866	0.19292092	0.96063503	0.49569958
0.19153157	0.25405224	0.33344357	0.40178914
0.19103538	0.39298705	0.22538315	0.15183591
0.15156526	0.19334123	0.35949385	0.34899102
0.20195168	0.23817397	0.49421100	0.70401425
0.16045405	0.31329038	0.52080708	0.18837396
0.23341049	0.36286506	0.24531919	0.25206746
0.18260005	0.20006614	0.83063172	0.59543494
0.42077402	0.58777934	0.37155140	0.23221962
0.16936816	0.28905659	0.19053918	0.32682762
0.25568676	0.37331181	0.23392086	0.32810518
0.27730256	0.41275042	0.33252751	0.20755161
0.15481309	0.48825665	0.25934499	0.22116155
0.26539386	0.25888475	0.86486924	0.16002314
0.19649353	0.27810314	0.57161753	0.39655966
0.16941084	0.20482962	0.64136848	0.33514481
0.31070877	0.39338402	0.51532186	0.29496930
0.29542734	0.39604057	0.82963934	0.32153486
0.31756530	0.34535226	0.76215672	0.15729406
0.09782145	0.14819714	0.48693346	0.20319217
0.15034732	0.31395660	0.45716171	0.13538310
0.09075250	0.21733375	0.61687059	0.24242708
0.16127780	0.23271582	0.71111943	0.20131372
0.09068932	0.32010582	0.63256205	0.31032668
0.20542505	0.43977123	0.42176641	0.13322857
0.11620003	0.32851582	0.63371288	0.14621236
0.16425791	0.20822179	0.20524992	0.15098529
0.15934973	0.16992797	0.29771747	0.17976464
0.14885873	0.10150748	0.27828749	0.30437233
0.11164405	0.23996028	0.38199442	0.38703271
0.20312838	0.24046411	0.26199138	0.14171352
0.11243213	0.20602049	0.70078112	0.13843862
0.16780439	0.30367181	0.33890172	0.28295068
0.15838569	0.20051674	0.46954298	0.23867017
0.30458788	0.20450111	0.41085010	0.25333050
0.09683652	0.14920899	0.17759494	0.27735743
0.29950377	0.18928563	0.43970579	0.35909307
0.19330864	0.21336418	0.30863377	0.26763234
0.16553091	0.14935493	0.58785666	0.21964933
0.15543986	0.17286821	0.29941871	0.20443266
0.15533085	0.25591033	0.45469577	0.32828312
0.21733375	0.20061577	0.22788919	0.01984783
0.19053918	0.17937477	0.27065224	0.25760396
0.24761881	0.20735146	0.21926016	0.23198145
0.13322857	0.27606528	0.52133638	0.23065269
0.24193461	0.35442555	0.46712831	0.10956003
0.14141580	0.42819538	0.22337832	0.22680658
0.12991307	0.42871316	0.27836583	0.21265534
0.27191529	0.45577838	0.40865640	0.26763233
0.10944661	0.26147360	0.42654793	0.20089457
0.14233730	0.25450590	0.48031752	0.31955008
0.13977051	0.26872237	0.56531292	0.23341049
0.16319328	0.62605731	0.57691028	0.28155565
0.16364857	0.15481308	0.65051267	0.55512856
0.21567977	0.35130661	0.64703929	0.23341050
0.14723482	0.35726096	0.45390463	0.24033919
0.18373421	0.33033695	0.51604360	0.27279228
0.11313264	0.27673548	0.35726096	0.29399600
	0.25008267	0.32649682	0.21435657
	0.22731604	0.46882667	0.39596423
	0.21889322	0.31855769	0.49942105
	0.43130200	0.43551812	0.12504134
	0.58136103	0.20006614	0.37843198
	0.12504134	0.35542886	0.24412833
		0.20805197	0.56685404
		0.52133637	0.34102183
		0.70856756	0.26794572
		1.44492212	0.18407446
		0.83063173	0.18324030
		0.74578226	0.11238834
		1.55153331
		0.88838894
		0.65365526
		0.56328146
		0.66390996
		1.28613948
		0.57479319
		0.49143230
		0.94872633
		0.74892484
		0.88389009
		0.30807286
		0.84977070
		0.71531583
		0.64306973
		0.57161753
		1.38339381
		0.47714186
		0.98933803
		0.53902530
		0.37012235
		0.55613622
		0.37566532
		0.32947400
		0.71094933
		0.56736444
		0.72643061
		0.97651328
		0.40489575
		1.42564138
		0.69026347
		0.84551759
