# Supplementary material for: Coordination between ESCRT function and Rab conversion during endosome maturation
Source: EMBO J. 2025 Feb 5;44(6):1574–607. doi: 10.1038/s44318-025-00367-7 (PMC11914609; doi:10.1038/s44318-025-00367-7)
Supplement: Supplementary file 10 — Source data Fig. 8 [file 44318_2025_367_MOESM10_ESM.zip › SD figure 8/8F/Kruskal-Wallis test multiple comparison of RESCUE OF RAB5 SIZE IN CCZ1 KO.csv]

Number of families	1
Number of comparisons per family	6
Alpha	0.05
Dunn's multiple comparisons test	Mean rank diff.	Significant?	Summary	Adjusted P Value
CTL KO RAB 5 OE vs. CTL KO RAB5 +RAB7 OE	-64.54	Yes	***	0.0003	A-B
CTL KO RAB 5 OE vs. CCZ1 KO RAB5 OE	-161.6	Yes	****	<0.0001	A-C
CTL KO RAB 5 OE vs. CCZ1 KO RAB5 +RAB7 OE	-58.81	Yes	***	0.0009	A-D
CTL KO RAB5 +RAB7 OE vs. CCZ1 KO RAB5 OE	-97.03	Yes	****	<0.0001	B-C
CTL KO RAB5 +RAB7 OE vs. CCZ1 KO RAB5 +RAB7 OE	5.727	No	ns	>0.9999	B-D
CCZ1 KO RAB5 OE vs. CCZ1 KO RAB5 +RAB7 OE	102.8	Yes	****	<0.0001	C-D
Test details	Mean rank 1	Mean rank 2	Mean rank diff.	n1	n2	Z
CTL KO RAB 5 OE vs. CTL KO RAB5 +RAB7 OE	74.21	138.8	-64.54	63	69	4.079
CTL KO RAB 5 OE vs. CCZ1 KO RAB5 OE	74.21	235.8	-161.6	63	107	11.21
CTL KO RAB 5 OE vs. CCZ1 KO RAB5 +RAB7 OE	74.21	133.0	-58.81	63	75	3.791
CTL KO RAB5 +RAB7 OE vs. CCZ1 KO RAB5 OE	138.8	235.8	-97.03	69	107	6.922
CTL KO RAB5 +RAB7 OE vs. CCZ1 KO RAB5 +RAB7 OE	138.8	133.0	5.727	69	75	0.3782
CCZ1 KO RAB5 OE vs. CCZ1 KO RAB5 +RAB7 OE	235.8	133.0	102.8	107	75	7.515
