# Supplementary material for: Coordination between ESCRT function and Rab conversion during endosome maturation
Source: EMBO J. 2025 Feb 5;44(6):1574–607. doi: 10.1038/s44318-025-00367-7 (PMC11914609; doi:10.1038/s44318-025-00367-7)
Supplement: Supplementary file 10 — Source data Fig. 8 [file 44318_2025_367_MOESM10_ESM.zip › SD figure 8/8F/rescue of endosomal size post Rab7 overexpression ExP.xlsx]

## Sheet: Sheet1
Number of families	1
Number of comparisons per family	6
Alpha	0.05
Dunn's multiple comparisons test	Mean rank diff.	Significant?	Summary	Adjusted P Value
CTL KO RAB 5 OE vs. CTL KO RAB5 +RAB7 OE	-64.54	Yes	***	0.000270835	A-B
CTL KO RAB 5 OE vs. CCZ1 KO RAB5 OE	-161.6	Yes	****	<0.000000000000001	A-C
CTL KO RAB 5 OE vs. CCZ1 KO RAB5 +RAB7 OE	-58.81	Yes	***	0.000901919	A-D
CTL KO RAB5 +RAB7 OE vs. CCZ1 KO RAB5 OE	-97.03	Yes	****	2.6746e-11	B-C
CTL KO RAB5 +RAB7 OE vs. CCZ1 KO RAB5 +RAB7 OE	5.727	No	ns	>0.999999999999999	B-D
CCZ1 KO RAB5 OE vs. CCZ1 KO RAB5 +RAB7 OE	102.8	Yes	****	3.4e-13	C-D
Test details	Mean rank 1	Mean rank 2	Mean rank diff.	n1	n2	Z
CTL KO RAB 5 OE vs. CTL KO RAB5 +RAB7 OE	74.21	138.8	-64.54	63	69	4.079
CTL KO RAB 5 OE vs. CCZ1 KO RAB5 OE	74.21	235.8	-161.6	63	107	11.21
CTL KO RAB 5 OE vs. CCZ1 KO RAB5 +RAB7 OE	74.21	133	-58.81	63	75	3.791
CTL KO RAB5 +RAB7 OE vs. CCZ1 KO RAB5 OE	138.8	235.8	-97.03	69	107	6.922
CTL KO RAB5 +RAB7 OE vs. CCZ1 KO RAB5 +RAB7 OE	138.8	133	5.727	69	75	0.3782
CCZ1 KO RAB5 OE vs. CCZ1 KO RAB5 +RAB7 OE	235.8	133	102.8	107	75	7.515
Compact letter display
CCZ1 KO RAB5 OE	A
CTL KO RAB5 +RAB7 OE	B
CCZ1 KO RAB5 +RAB7 OE	B
CTL KO RAB 5 OE	C
