# Supplementary material for: Coordination between ESCRT function and Rab conversion during endosome maturation
Source: EMBO J. 2025 Feb 5;44(6):1574–607. doi: 10.1038/s44318-025-00367-7 (PMC11914609; doi:10.1038/s44318-025-00367-7)
Supplement: Supplementary file 10 — Source data Fig. 8 [file 44318_2025_367_MOESM10_ESM.zip › SD figure 8/8B/Kruskal-Wallis test multiple comparisons of ESCRT SCREEN.csv]

Number of families	1
Number of comparisons per family	3
Alpha	0.05
Dunn's multiple comparisons test	Mean rank diff.	Significant?	Summary	Adjusted P Value
CONTROL KO vs. HGS KO	-51.63	Yes	****	<0.0001	A-B
CONTROL KO vs. CHMP6 KO	-101.3	Yes	****	<0.0001	A-C
HGS KO vs. CHMP6 KO	-49.70	Yes	****	<0.0001	B-C
Test details	Mean rank 1	Mean rank 2	Mean rank diff.	n1	n2	Z
CONTROL KO vs. HGS KO	19.68	71.30	-51.63	37	46	4.750
CONTROL KO vs. CHMP6 KO	19.68	121.0	-101.3	37	87	10.49
HGS KO vs. CHMP6 KO	71.30	121.0	-49.70	46	87	5.539
