# Supplementary material for: Coordination between ESCRT function and Rab conversion during endosome maturation
Source: EMBO J. 2025 Feb 5;44(6):1574–607. doi: 10.1038/s44318-025-00367-7 (PMC11914609; doi:10.1038/s44318-025-00367-7)
Supplement: Supplementary file 10 — Source data Fig. 8 [file 44318_2025_367_MOESM10_ESM.zip › SD figure 8/8B/Size of RAB5 in ESCRT KO.csv]

CONTROL KO	HGS KO	CHMP6 KO
0.11948750	0.34749155	0.273993221
0.07718526	0.18407447	0.318573134
0.04366522	0.18936500	0.327456249
0.06342528	0.17628039	0.415531709
0.05790714	0.21655898	0.405513512
0.08781485	0.20104616	0.172733674
0.06218056	0.10850968	0.312583335
0.04388814	0.25287468	0.318345238
0.06435000	0.20257303	0.326998762
0.03680417	0.19360000	0.547047368
0.05365271	0.21443196	0.479159999
0.07302456	0.22676296	0.427595382
0.12569903	0.15490988	0.427223078
0.11948750	0.24073238	0.132047825
0.07718526	0.31768431	0.269940000
0.04366522	0.16556341	0.574169400
0.06342528	0.34749155	0.659444190
0.05790714	0.18407447	0.373706310
0.08781485	0.18936500	0.866087160
0.06218056	0.17628039	0.571617550
0.04388814	0.21655898	0.531921880
0.06435000	0.20104616	0.713605860
0.03680417	0.10850968	0.836916880
0.05365271	0.25287468	0.354879220
0.07302456	0.20257303	0.175653310
0.12569903	0.19360000	0.561410080
0.11948750	0.21443196	0.234204400
0.07718526	0.22676296	0.377830530
0.04366522	0.15490988	0.716223160
0.06342528	0.24073238	0.313829230
0.05790714	0.31768431	0.235262960
0.08781485	0.16556341	1.071782890
0.06218056	0.34749155	0.584849420
0.04388814	0.18407447	0.513066440
0.06435000	0.18936500	0.722461030
0.03680417	0.17628039	0.683376090
0.05365271	0.21655898	0.463872170
	0.20104616	0.141203140
	0.10850968	0.305120170
	0.25287468	0.149709360
	0.20257303	0.390754180
	0.19360000	1.241481840
	0.21443196	0.541448840
	0.22676296	0.637115380
	0.15490988	0.395088590
	0.24073238	0.813455720
		0.108501480
		0.759179530
		0.461462070
		0.494210990
		0.581361010
		0.574169400
		0.659444190
		0.373706310
		0.866087160
		0.571617550
		0.531921880
		0.713605860
		0.836916880
		0.354879220
		0.175653310
		0.561410080
		0.234204400
		0.377830530
		0.716223160
		0.313829230
		0.235262960
		1.071782890
		0.584849420
		0.513066440
		0.722461030
		0.683376090
		0.463872170
		0.141203140
		0.305120170
		0.149709360
		0.390754180
		1.241481840
		0.541448840
		0.637115380
		0.395088590
		0.813455720
		0.108501480
		0.759179530
		0.461462070
		0.494210990
		0.581361010
