# Supplementary material for: Coordination between ESCRT function and Rab conversion during endosome maturation
Source: EMBO J. 2025 Feb 5;44(6):1574–607. doi: 10.1038/s44318-025-00367-7 (PMC11914609; doi:10.1038/s44318-025-00367-7)
Supplement: Supplementary file 11 — Source data Fig. 9 [file 44318_2025_367_MOESM11_ESM.zip]

Archive with 176 entries (155 files):
- SD figure 9/
- __MACOSX/._SD figure 9
- SD figure 9/9B/
- __MACOSX/SD figure 9/._9B
- SD figure 9/.DS_Store
- __MACOSX/SD figure 9/._.DS_Store
- SD figure 9/9A/
- __MACOSX/SD figure 9/._9A
- SD figure 9/9B/Size of RAB5 in RABEX5 mutants.csv
- __MACOSX/SD figure 9/9B/._Size of RAB5 in RABEX5 mutants.csv
- SD figure 9/9B/Kruskal-Wallis test of size of RAB5 in RABEX5 mutants.csv
- __MACOSX/SD figure 9/9B/._Kruskal-Wallis test of size of RAB5 in RABEX5 mutants.csv
- SD figure 9/9B/Kruskal-Wallis test multiple comparisons of size of RAB5 in RABEX5 mutants.xlsx
- __MACOSX/SD figure 9/9B/._Kruskal-Wallis test multiple comparisons of size of RAB5 in RABEX5 mutants.xlsx
- SD figure 9/9B/Overexpression of Rabex 5 and rab5 in CCZ1 ko ExP.xlsx
- __MACOSX/SD figure 9/9B/._Overexpression of Rabex 5 and rab5 in CCZ1 ko ExP.xlsx
- SD figure 9/9A/.DS_Store
- __MACOSX/SD figure 9/9A/._.DS_Store
- SD figure 9/9A/Fig_9_A_Roi/
- __MACOSX/SD figure 9/9A/._Fig_9_A_Roi
- SD figure 9/9A/Fig_9_A_data/
- __MACOSX/SD figure 9/9A/._Fig_9_A_data
- SD figure 9/9A/Fig_9_A_Roi/.DS_Store
- __MACOSX/SD figure 9/9A/Fig_9_A_Roi/._.DS_Store
- SD figure 9/9A/Fig_9_A_Roi/CCZ1 KO/
- __MACOSX/SD figure 9/9A/Fig_9_A_Roi/._CCZ1 KO
- SD figure 9/9A/Fig_9_A_Roi/Control KO/
- __MACOSX/SD figure 9/9A/Fig_9_A_Roi/._Control KO
- SD figure 9/9A/Fig_9_A_data/.DS_Store
- __MACOSX/SD figure 9/9A/Fig_9_A_data/._.DS_Store
- SD figure 9/9A/Fig_9_A_data/CCZ1 KO/
- __MACOSX/SD figure 9/9A/Fig_9_A_data/._CCZ1 KO
- SD figure 9/9A/Fig_9_A_data/Control KO/
- __MACOSX/SD figure 9/9A/Fig_9_A_data/._Control KO
- SD figure 9/9A/Fig_9_A_Roi/CCZ1 KO/.DS_Store
- __MACOSX/SD figure 9/9A/Fig_9_A_Roi/CCZ1 KO/._.DS_Store
- SD figure 9/9A/Fig_9_A_Roi/CCZ1 KO/RABEX5 WT + RAB5/
- __MACOSX/SD figure 9/9A/Fig_9_A_Roi/CCZ1 KO/._RABEX5 WT + RAB5
- SD figure 9/9A/Fig_9_A_Roi/CCZ1 KO/RABEX5 A58D and Y25A + RAB5/
- __MACOSX/SD figure 9/9A/Fig_9_A_Roi/CCZ1 KO/._RABEX5 A58D and Y25A + RAB5
- SD figure 9/9A/Fig_9_A_Roi/CCZ1 KO/RABEX5 A58D + RAB5/
- __MACOSX/SD figure 9/9A/Fig_9_A_Roi/CCZ1 KO/._RABEX5 A58D + RAB5
- SD figure 9/9A/Fig_9_A_Roi/Control KO/.DS_Store
- __MACOSX/SD figure 9/9A/Fig_9_A_Roi/Control KO/._.DS_Store
- SD figure 9/9A/Fig_9_A_Roi/Control KO/RABEX5 WT + RAB5/
- __MACOSX/SD figure 9/9A/Fig_9_A_Roi/Control KO/._RABEX5 WT + RAB5
- SD figure 9/9A/Fig_9_A_Roi/Control KO/RABEX5 A58D and Y25A + RAB5/
- __MACOSX/SD figure 9/9A/Fig_9_A_Roi/Control KO/._RABEX5 A58D and Y25A + RAB5
- SD figure 9/9A/Fig_9_A_Roi/Control KO/RABEX5 A58D + RAB5/
- __MACOSX/SD figure 9/9A/Fig_9_A_Roi/Control KO/._RABEX5 A58D + RAB5
- SD figure 9/9A/Fig_9_A_data/CCZ1 KO/.DS_Store
- __MACOSX/SD figure 9/9A/Fig_9_A_data/CCZ1 KO/._.DS_Store
- SD figure 9/9A/Fig_9_A_data/CCZ1 KO/RABEX5 WT + RAB5/
- __MACOSX/SD figure 9/9A/Fig_9_A_data/CCZ1 KO/._RABEX5 WT + RAB5
- SD figure 9/9A/Fig_9_A_data/CCZ1 KO/RABEX5 A58D and Y25A + RAB5/
- __MACOSX/SD figure 9/9A/Fig_9_A_data/CCZ1 KO/._RABEX5 A58D and Y25A + RAB5
- SD figure 9/9A/Fig_9_A_data/CCZ1 KO/RABEX5 A58D + RAB5/
- __MACOSX/SD figure 9/9A/Fig_9_A_data/CCZ1 KO/._RABEX5 A58D + RAB5
- SD figure 9/9A/Fig_9_A_data/Control KO/.DS_Store
- __MACOSX/SD figure 9/9A/Fig_9_A_data/Control KO/._.DS_Store
- SD figure 9/9A/Fig_9_A_data/Control KO/RABEX5 WT + RAB5/
- __MACOSX/SD figure 9/9A/Fig_9_A_data/Control KO/._RABEX5 WT + RAB5
- SD figure 9/9A/Fig_9_A_data/Control KO/RABEX5 A58D and Y25A + RAB5/
- __MACOSX/SD figure 9/9A/Fig_9_A_data/Control KO/._RABEX5 A58D and Y25A + RAB5
- SD figure 9/9A/Fig_9_A_data/Control KO/RABEX5 A58D + RAB5/
- __MACOSX/SD figure 9/9A/Fig_9_A_data/Control KO/._RABEX5 A58D + RAB5
- SD figure 9/9A/Fig_9_A_Roi/CCZ1 KO/RABEX5 WT + RAB5/9_Experiment-203_czi_66d19c1c76e5d_hrm.ics.tiff
- __MACOSX/SD figure 9/9A/Fig_9_A_Roi/CCZ1 KO/RABEX5 WT + RAB5/._9_Experiment-203_czi_66d19c1c76e5d_hrm.ics.tiff
- SD figure 9/9A/Fig_9_A_Roi/CCZ1 KO/RABEX5 WT + RAB5/11_Experiment-203_czi_66d19c1c76e5d_hrm.ics.tiff
- __MACOSX/SD figure 9/9A/Fig_9_A_Roi/CCZ1 KO/RABEX5 WT + RAB5/._11_Experiment-203_czi_66d19c1c76e5d_hrm.ics.tiff
- SD figure 9/9A/Fig_9_A_Roi/CCZ1 KO/RABEX5 WT + RAB5/25_Experiment-203_czi_66d19c1c76e5d_hrm.ics.tiff
- __MACOSX/SD figure 9/9A/Fig_9_A_Roi/CCZ1 KO/RABEX5 WT + RAB5/._25_Experiment-203_czi_66d19c1c76e5d_hrm.ics.tiff
- SD figure 9/9A/Fig_9_A_Roi/CCZ1 KO/RABEX5 WT + RAB5/10_Experiment-203_czi_66d19c1c76e5d_hrm.ics.tiff
- __MACOSX/SD figure 9/9A/Fig_9_A_Roi/CCZ1 KO/RABEX5 WT + RAB5/._10_Experiment-203_czi_66d19c1c76e5d_hrm.ics.tiff
- SD figure 9/9A/Fig_9_A_Roi/CCZ1 KO/RABEX5 WT + RAB5/24_Experiment-203_czi_66d19c1c76e5d_hrm.ics.tiff
- __MACOSX/SD figure 9/9A/Fig_9_A_Roi/CCZ1 KO/RABEX5 WT + RAB5/._24_Experiment-203_czi_66d19c1c76e5d_hrm.ics.tiff
- SD figure 9/9A/Fig_9_A_Roi/CCZ1 KO/RABEX5 WT + RAB5/26_Experiment-203_czi_66d19c1c76e5d_hrm.ics.tiff
- __MACOSX/SD figure 9/9A/Fig_9_A_Roi/CCZ1 KO/RABEX5 WT + RAB5/._26_Experiment-203_czi_66d19c1c76e5d_hrm.ics.tiff
- SD figure 9/9A/Fig_9_A_Roi/CCZ1 KO/RABEX5 A58D and Y25A + RAB5/33_Experiment-224_czi_66d19c1c7b86f_hrm.ics.tiff
- __MACOSX/SD figure 9/9A/Fig_9_A_Roi/CCZ1 KO/RABEX5 A58D and Y25A + RAB5/._33_Experiment-224_czi_66d19c1c7b86f_hrm.ics.tiff
- SD figure 9/9A/Fig_9_A_Roi/CCZ1 KO/RABEX5 A58D and Y25A + RAB5/32_Experiment-224_czi_66d19c1c7b86f_hrm.ics.tiff
- __MACOSX/SD figure 9/9A/Fig_9_A_Roi/CCZ1 KO/RABEX5 A58D and Y25A + RAB5/._32_Experiment-224_czi_66d19c1c7b86f_hrm.ics.tiff
- SD figure 9/9A/Fig_9_A_Roi/CCZ1 KO/RABEX5 A58D and Y25A + RAB5/31_Experiment-224_czi_66d19c1c7b86f_hrm.ics.tiff
- __MACOSX/SD figure 9/9A/Fig_9_A_Roi/CCZ1 KO/RABEX5 A58D and Y25A + RAB5/._31_Experiment-224_czi_66d19c1c7b86f_hrm.ics.tiff
- SD figure 9/9A/Fig_9_A_Roi/CCZ1 KO/RABEX5 A58D and Y25A + RAB5/30_Experiment-224_czi_66d19c1c7b86f_hrm.ics.tiff
- __MACOSX/SD figure 9/9A/Fig_9_A_Roi/CCZ1 KO/RABEX5 A58D and Y25A + RAB5/._30_Experiment-224_czi_66d19c1c7b86f_hrm.ics.tiff
- SD figure 9/9A/Fig_9_A_Roi/CCZ1 KO/RABEX5 A58D and Y25A + RAB5/35_Experiment-224_czi_66d19c1c7b86f_hrm.ics.tiff
- __MACOSX/SD figure 9/9A/Fig_9_A_Roi/CCZ1 KO/RABEX5 A58D and Y25A + RAB5/._35_Experiment-224_czi_66d19c1c7b86f_hrm.ics.tiff
- SD figure 9/9A/Fig_9_A_Roi/CCZ1 KO/RABEX5 A58D and Y25A + RAB5/34_Experiment-224_czi_66d19c1c7b86f_hrm.ics.tiff
- __MACOSX/SD figure 9/9A/Fig_9_A_Roi/CCZ1 KO/RABEX5 A58D and Y25A + RAB5/._34_Experiment-224_czi_66d19c1c7b86f_hrm.ics.tiff
- SD figure 9/9A/Fig_9_A_Roi/CCZ1 KO/RABEX5 A58D + RAB5/14_Experiment-212_czi_66d19c1c789b1_hrm.ics.tiff
- __MACOSX/SD figure 9/9A/Fig_9_A_Roi/CCZ1 KO/RABEX5 A58D + RAB5/._14_Experiment-212_czi_66d19c1c789b1_hrm.ics.tiff
- SD figure 9/9A/Fig_9_A_Roi/CCZ1 KO/RABEX5 A58D + RAB5/29_Experiment-212_czi_66d19c1c789b1_hrm.ics.tiff
- __MACOSX/SD figure 9/9A/Fig_9_A_Roi/CCZ1 KO/RABEX5 A58D + RAB5/._29_Experiment-212_czi_66d19c1c789b1_hrm.ics.tiff
- SD figure 9/9A/Fig_9_A_Roi/CCZ1 KO/RABEX5 A58D + RAB5/28_Experiment-212_czi_66d19c1c789b1_hrm.ics.tiff
- __MACOSX/SD figure 9/9A/Fig_9_A_Roi/CCZ1 KO/RABEX5 A58D + RAB5/._28_Experiment-212_czi_66d19c1c789b1_hrm.ics.tiff
- SD figure 9/9A/Fig_9_A_Roi/CCZ1 KO/RABEX5 A58D + RAB5/13_Experiment-212_czi_66d19c1c789b1_hrm.ics.tiff
- __MACOSX/SD figure 9/9A/Fig_9_A_Roi/CCZ1 KO/RABEX5 A58D + RAB5/._13_Experiment-212_czi_66d19c1c789b1_hrm.ics.tiff
- SD figure 9/9A/Fig_9_A_Roi/CCZ1 KO/RABEX5 A58D + RAB5/27_Experiment-212_czi_66d19c1c789b1_hrm.ics.tiff
- __MACOSX/SD figure 9/9A/Fig_9_A_Roi/CCZ1 KO/RABEX5 A58D + RAB5/._27_Experiment-212_czi_66d19c1c789b1_hrm.ics.tiff
- SD figure 9/9A/Fig_9_A_Roi/CCZ1 KO/RABEX5 A58D + RAB5/12_Experiment-212_czi_66d19c1c789b1_hrm.ics.tiff
- __MACOSX/SD figure 9/9A/Fig_9_A_Roi/CCZ1 KO/RABEX5 A58D + RAB5/._12_Experiment-212_czi_66d19c1c789b1_hrm.ics.tiff
- SD figure 9/9A/Fig_9_A_Roi/Control KO/RABEX5 WT + RAB5/16_Experiment-173_czi_66d19c1c70998_hrm.ics.tiff
- __MACOSX/SD figure 9/9A/Fig_9_A_Roi/Control KO/RABEX5 WT + RAB5/._16_Experiment-173_czi_66d19c1c70998_hrm.ics.tiff
- SD figure 9/9A/Fig_9_A_Roi/Control KO/RABEX5 WT + RAB5/2_Experiment-173_czi_66d19c1c70998_hrm.ics.tiff
- __MACOSX/SD figure 9/9A/Fig_9_A_Roi/Control KO/RABEX5 WT + RAB5/._2_Experiment-173_czi_66d19c1c70998_hrm.ics.tiff
- SD figure 9/9A/Fig_9_A_Roi/Control KO/RABEX5 WT + RAB5/17_Experiment-173_czi_66d19c1c70998_hrm.ics.tiff
- __MACOSX/SD figure 9/9A/Fig_9_A_Roi/Control KO/RABEX5 WT + RAB5/._17_Experiment-173_czi_66d19c1c70998_hrm.ics.tiff
- SD figure 9/9A/Fig_9_A_Roi/Control KO/RABEX5 WT + RAB5/0_Experiment-173_czi_66d19c1c70998_hrm.ics.tiff
- __MACOSX/SD figure 9/9A/Fig_9_A_Roi/Control KO/RABEX5 WT + RAB5/._0_Experiment-173_czi_66d19c1c70998_hrm.ics.tiff
- SD figure 9/9A/Fig_9_A_Roi/Control KO/RABEX5 WT + RAB5/1_Experiment-173_czi_66d19c1c70998_hrm.ics.tiff
- __MACOSX/SD figure 9/9A/Fig_9_A_Roi/Control KO/RABEX5 WT + RAB5/._1_Experiment-173_czi_66d19c1c70998_hrm.ics.tiff
- SD figure 9/9A/Fig_9_A_Roi/Control KO/RABEX5 WT + RAB5/15_Experiment-173_czi_66d19c1c70998_hrm.ics.tiff
- __MACOSX/SD figure 9/9A/Fig_9_A_Roi/Control KO/RABEX5 WT + RAB5/._15_Experiment-173_czi_66d19c1c70998_hrm.ics.tiff
- SD figure 9/9A/Fig_9_A_Roi/Control KO/RABEX5 A58D and Y25A + RAB5/6_Experiment-192_czi_66d19c1c7490f_hrm.ics.tiff
- __MACOSX/SD figure 9/9A/Fig_9_A_Roi/Control KO/RABEX5 A58D and Y25A + RAB5/._6_Experiment-192_czi_66d19c1c7490f_hrm.ics.tiff
- SD figure 9/9A/Fig_9_A_Roi/Control KO/RABEX5 A58D and Y25A + RAB5/7_Experiment-192_czi_66d19c1c7490f_hrm.ics.tiff
- __MACOSX/SD figure 9/9A/Fig_9_A_Roi/Control KO/RABEX5 A58D and Y25A + RAB5/._7_Experiment-192_czi_66d19c1c7490f_hrm.ics.tiff
- SD figure 9/9A/Fig_9_A_Roi/Control KO/RABEX5 A58D and Y25A + RAB5/8_Experiment-192_czi_66d19c1c7490f_hrm.ics.tiff
- __MACOSX/SD figure 9/9A/Fig_9_A_Roi/Control KO/RABEX5 A58D and Y25A + RAB5/._8_Experiment-192_czi_66d19c1c7490f_hrm.ics.tiff
- SD figure 9/9A/Fig_9_A_Roi/Control KO/RABEX5 A58D and Y25A + RAB5/22_Experiment-192_czi_66d19c1c7490f_hrm.ics.tiff
- __MACOSX/SD figure 9/9A/Fig_9_A_Roi/Control KO/RABEX5 A58D and Y25A + RAB5/._22_Experiment-192_czi_66d19c1c7490f_hrm.ics.tiff
- SD figure 9/9A/Fig_9_A_Roi/Control KO/RABEX5 A58D and Y25A + RAB5/23_Experiment-192_czi_66d19c1c7490f_hrm.ics.tiff
- __MACOSX/SD figure 9/9A/Fig_9_A_Roi/Control KO/RABEX5 A58D and Y25A + RAB5/._23_Experiment-192_czi_66d19c1c7490f_hrm.ics.tiff
- SD figure 9/9A/Fig_9_A_Roi/Control KO/RABEX5 A58D and Y25A + RAB5/21_Experiment-192_czi_66d19c1c7490f_hrm.ics.tiff
- __MACOSX/SD figure 9/9A/Fig_9_A_Roi/Control KO/RABEX5 A58D and Y25A + RAB5/._21_Experiment-192_czi_66d19c1c7490f_hrm.ics.tiff
- SD figure 9/9A/Fig_9_A_Roi/Control KO/RABEX5 A58D + RAB5/4_Experiment-185_czi_66d19c1c7315a_hrm.ics.tiff
- __MACOSX/SD figure 9/9A/Fig_9_A_Roi/Control KO/RABEX5 A58D + RAB5/._4_Experiment-185_czi_66d19c1c7315a_hrm.ics.tiff
- SD figure 9/9A/Fig_9_A_Roi/Control KO/RABEX5 A58D + RAB5/5_Experiment-185_czi_66d19c1c7315a_hrm.ics.tiff
- __MACOSX/SD figure 9/9A/Fig_9_A_Roi/Control KO/RABEX5 A58D + RAB5/._5_Experiment-185_czi_66d19c1c7315a_hrm.ics.tiff
- SD figure 9/9A/Fig_9_A_Roi/Control KO/RABEX5 A58D + RAB5/20_Experiment-185_czi_66d19c1c7315a_hrm.ics.tiff
- __MACOSX/SD figure 9/9A/Fig_9_A_Roi/Control KO/RABEX5 A58D + RAB5/._20_Experiment-185_czi_66d19c1c7315a_hrm.ics.tiff
- SD figure 9/9A/Fig_9_A_Roi/Control KO/RABEX5 A58D + RAB5/18_Experiment-185_czi_66d19c1c7315a_hrm.ics.tiff
- __MACOSX/SD figure 9/9A/Fig_9_A_Roi/Control KO/RABEX5 A58D + RAB5/._18_Experiment-185_czi_66d19c1c7315a_hrm.ics.tiff
- SD figure 9/9A/Fig_9_A_Roi/Control KO/RABEX5 A58D + RAB5/19_Experiment-185_czi_66d19c1c7315a_hrm.ics.tiff
- __MACOSX/SD figure 9/9A/Fig_9_A_Roi/Control KO/RABEX5 A58D + RAB5/._19_Experiment-185_czi_66d19c1c7315a_hrm.ics.tiff
- SD figure 9/9A/Fig_9_A_Roi/Control KO/RABEX5 A58D + RAB5/3_Experiment-185_czi_66d19c1c7315a_hrm.ics.tiff
- __MACOSX/SD figure 9/9A/Fig_9_A_Roi/Control KO/RABEX5 A58D + RAB5/._3_Experiment-185_czi_66d19c1c7315a_hrm.ics.tiff
- SD figure 9/9A/Fig_9_A_data/CCZ1 KO/RABEX5 WT + RAB5/9_Experiment-203_czi_66d19c1c76e5d_hrm.ics.tiff
- __MACOSX/SD figure 9/9A/Fig_9_A_data/CCZ1 KO/RABEX5 WT + RAB5/._9_Experiment-203_czi_66d19c1c76e5d_hrm.ics.tiff
- SD figure 9/9A/Fig_9_A_data/CCZ1 KO/RABEX5 WT + RAB5/11_Experiment-203_czi_66d19c1c76e5d_hrm.ics.tiff
- __MACOSX/SD figure 9/9A/Fig_9_A_data/CCZ1 KO/RABEX5 WT + RAB5/._11_Experiment-203_czi_66d19c1c76e5d_hrm.ics.tiff
- SD figure 9/9A/Fig_9_A_data/CCZ1 KO/RABEX5 WT + RAB5/10_Experiment-203_czi_66d19c1c76e5d_hrm.ics.tiff
- __MACOSX/SD figure 9/9A/Fig_9_A_data/CCZ1 KO/RABEX5 WT + RAB5/._10_Experiment-203_czi_66d19c1c76e5d_hrm.ics.tiff
- SD figure 9/9A/Fig_9_A_data/CCZ1 KO/RABEX5 A58D and Y25A + RAB5/33_Experiment-224_czi_66d19c1c7b86f_hrm.ics.tiff
- __MACOSX/SD figure 9/9A/Fig_9_A_data/CCZ1 KO/RABEX5 A58D and Y25A + RAB5/._33_Experiment-224_czi_66d19c1c7b86f_hrm.ics.tiff
- SD figure 9/9A/Fig_9_A_data/CCZ1 KO/RABEX5 A58D and Y25A + RAB5/35_Experiment-224_czi_66d19c1c7b86f_hrm.ics.tiff
- __MACOSX/SD figure 9/9A/Fig_9_A_data/CCZ1 KO/RABEX5 A58D and Y25A + RAB5/._35_Experiment-224_czi_66d19c1c7b86f_hrm.ics.tiff
- SD figure 9/9A/Fig_9_A_data/CCZ1 KO/RABEX5 A58D and Y25A + RAB5/34_Experiment-224_czi_66d19c1c7b86f_hrm.ics.tiff
- __MACOSX/SD figure 9/9A/Fig_9_A_data/CCZ1 KO/RABEX5 A58D and Y25A + RAB5/._34_Experiment-224_czi_66d19c1c7b86f_hrm.ics.tiff
- SD figure 9/9A/Fig_9_A_data/CCZ1 KO/RABEX5 A58D + RAB5/.DS_Store
- __MACOSX/SD figure 9/9A/Fig_9_A_data/CCZ1 KO/RABEX5 A58D + RAB5/._.DS_Store
- SD figure 9/9A/Fig_9_A_data/CCZ1 KO/RABEX5 A58D + RAB5/14_Experiment-212_czi_66d19c1c789b1_hrm.ics.tiff
- __MACOSX/SD figure 9/9A/Fig_9_A_data/CCZ1 KO/RABEX5 A58D + RAB5/._14_Experiment-212_czi_66d19c1c789b1_hrm.ics.tiff
- SD figure 9/9A/Fig_9_A_data/CCZ1 KO/RABEX5 A58D + RAB5/13_Experiment-212_czi_66d19c1c789b1_hrm.ics.tiff
- __MACOSX/SD figure 9/9A/Fig_9_A_data/CCZ1 KO/RABEX5 A58D + RAB5/._13_Experiment-212_czi_66d19c1c789b1_hrm.ics.tiff
- SD figure 9/9A/Fig_9_A_data/CCZ1 KO/RABEX5 A58D + RAB5/12_Experiment-212_czi_66d19c1c789b1_hrm.ics.tiff
- __MACOSX/SD figure 9/9A/Fig_9_A_data/CCZ1 KO/RABEX5 A58D + RAB5/._12_Experiment-212_czi_66d19c1c789b1_hrm.ics.tiff
- SD figure 9/9A/Fig_9_A_data/Control KO/RABEX5 WT + RAB5/2_Experiment-173_czi_66d19c1c70998_hrm.ics.tiff
- __MACOSX/SD figure 9/9A/Fig_9_A_data/Control KO/RABEX5 WT + RAB5/._2_Experiment-173_czi_66d19c1c70998_hrm.ics.tiff
- SD figure 9/9A/Fig_9_A_data/Control KO/RABEX5 WT + RAB5/0_Experiment-173_czi_66d19c1c70998_hrm.ics.tiff
- __MACOSX/SD figure 9/9A/Fig_9_A_data/Control KO/RABEX5 WT + RAB5/._0_Experiment-173_czi_66d19c1c70998_hrm.ics.tiff
- SD figure 9/9A/Fig_9_A_data/Control KO/RABEX5 WT + RAB5/1_Experiment-173_czi_66d19c1c70998_hrm.ics.tiff
- __MACOSX/SD figure 9/9A/Fig_9_A_data/Control KO/RABEX5 WT + RAB5/._1_Experiment-173_czi_66d19c1c70998_hrm.ics.tiff
- SD figure 9/9A/Fig_9_A_data/Control KO/RABEX5 A58D and Y25A + RAB5/6_Experiment-192_czi_66d19c1c7490f_hrm.ics.tiff
- __MACOSX/SD figure 9/9A/Fig_9_A_data/Control KO/RABEX5 A58D and Y25A + RAB5/._6_Experiment-192_czi_66d19c1c7490f_hrm.ics.tiff
- SD figure 9/9A/Fig_9_A_data/Control KO/RABEX5 A58D and Y25A + RAB5/7_Experiment-192_czi_66d19c1c7490f_hrm.ics.tiff
- __MACOSX/SD figure 9/9A/Fig_9_A_data/Control KO/RABEX5 A58D and Y25A + RAB5/._7_Experiment-192_czi_66d19c1c7490f_hrm.ics.tiff
- SD figure 9/9A/Fig_9_A_data/Control KO/RABEX5 A58D and Y25A + RAB5/8_Experiment-192_czi_66d19c1c7490f_hrm.ics.tiff
- __MACOSX/SD figure 9/9A/Fig_9_A_data/Control KO/RABEX5 A58D and Y25A + RAB5/._8_Experiment-192_czi_66d19c1c7490f_hrm.ics.tiff
- SD figure 9/9A/Fig_9_A_data/Control KO/RABEX5 A58D + RAB5/4_Experiment-185_czi_66d19c1c7315a_hrm.ics.tiff
- __MACOSX/SD figure 9/9A/Fig_9_A_data/Control KO/RABEX5 A58D + RAB5/._4_Experiment-185_czi_66d19c1c7315a_hrm.ics.tiff
- SD figure 9/9A/Fig_9_A_data/Control KO/RABEX5 A58D + RAB5/5_Experiment-185_czi_66d19c1c7315a_hrm.ics.tiff
- __MACOSX/SD figure 9/9A/Fig_9_A_data/Control KO/RABEX5 A58D + RAB5/._5_Experiment-185_czi_66d19c1c7315a_hrm.ics.tiff
- SD figure 9/9A/Fig_9_A_data/Control KO/RABEX5 A58D + RAB5/3_Experiment-185_czi_66d19c1c7315a_hrm.ics.tiff
- __MACOSX/SD figure 9/9A/Fig_9_A_data/Control KO/RABEX5 A58D + RAB5/._3_Experiment-185_czi_66d19c1c7315a_hrm.ics.tiff
