# Supplementary material for: Coordination between ESCRT function and Rab conversion during endosome maturation
Source: EMBO J. 2025 Feb 5;44(6):1574–607. doi: 10.1038/s44318-025-00367-7 (PMC11914609; doi:10.1038/s44318-025-00367-7)
Supplement: Supplementary file 11 — Source data Fig. 9 [file 44318_2025_367_MOESM11_ESM.zip › SD figure 9/9B/Size of RAB5 in RABEX5 mutants.csv]

RABEX5 WT	RABEX5 A58D	RABEX5 Y25A / A58D	RABEX5 WT	RABEX5 A58D	RABEX5 Y25A / A58D
0.078257162	0.316038534	0.443370006	0.382070750	0.680284421	0.714521906
0.124803163	0.269930504	0.284107524	0.387032702	0.401918582	0.771088235
0.414972339	0.206913640	0.336846053	0.436291409	0.111508726	0.097254372
0.403979694	0.238173974	0.103605680	0.325199080	0.516043606	0.214356576
0.844666996	0.185435451	0.500165340	0.429795768	0.202447875	1.033079642
0.239875218	0.063796600	0.295552253	0.597419716	0.130995684	0.183923231
0.854678156	0.278663545	0.309626160	0.710552343	0.309626171	0.328150808
0.173668522	0.514876090	0.253059850	1.451160030	0.382269227	0.613297975
0.580879851	0.262785286	0.376747920	1.315911189	0.931855694	0.195642908
0.427011913	0.197684397	0.174660913	0.150482646	0.331458788	0.247105497
0.883625437	0.301119949	0.154068788	0.605178402	0.300694643	0.121733366
0.352795211	0.203771067	0.095970102	0.354127085	0.318132378	0.137263422
0.793119329	0.109343507	0.096185644	0.452530539	0.141821776	0.180795698
0.861395854	0.155439855	0.209593096	0.524833361	0.255186397	0.089315241
0.250082680	0.237473458	0.183734207	0.235792235	0.203363929	0.169228876
1.076546340	0.254189121	0.480813709	1.721657579	0.170532564	0.253059844
0.349739677	0.163219222	0.329473993	0.375520960	0.282306212	0.078895129
0.308137581	0.300552870	0.236983110	0.859978157	0.518028387	0.321534853
0.538273174	0.623221904	0.141581196	0.293747895	0.129163578	1.007135671
0.356007411	0.220310927	0.245319193	0.593053176	0.368253602	0.632484225
0.455507721	0.202447882	0.300099203	0.161618055	0.509692305	0.993185457
0.363565571	0.109343506	0.115684501	1.203770937	0.148858731	0.178630479
0.196752416	0.389322839	0.300965291	0.287793542	0.372146844	0.643069726
0.159916811	0.506970319	0.234926144	0.734369742	0.847218866	0.875289353
0.331061818	0.128349309	0.186569615	0.652813202	0.607343642	0.206417448
0.328150815	0.462274029	0.023817398	1.243268164	0.567953330	0.109560030
0.510750850	0.307244419	0.106327667	0.632351905	0.281343003	0.188157440
0.714521931	0.696117559	0.438637065	0.451786261	0.287793553	0.235196801
0.254052237	0.186569613	0.272198826	1.049048097	0.254413103	0.421567930
0.586928733	0.203530488	0.192163092	0.814895248	0.278103141	0.387883337
1.099002759	0.120674814	0.144227574	0.408865317	0.189050597	0.311791383
0.377675883	0.170691350	0.168553891	0.817730648	0.156136274	0.483152923
0.244128318	0.406218950	0.133743849	0.488256664	0.328339833	0.173866998
0.684208877	0.231624187	0.365200105	0.552903875	0.271915286	0.158060911
0.569452323	0.150843517	0.378696606	0.763645307	0.251571258	0.235425810
1.098577461	0.452530545	0.644770962	0.841548035	0.250082675	0.297717464
0.551769703	0.110426115	0.154813085	0.608666813	0.175882316	0.316121817
0.887859634	0.647400160	0.152580201	0.717168305	0.796181580	0.440621857
0.787958891	0.242937447	0.692405781	0.460186144	0.288455140	0.228647012
0.389739221	0.349818034	0.264373112	0.546476949	0.414819680	0.191862367
0.684750169	0.198783662	0.177714427	0.617551078	0.451614498	0.541845782
0.330466391	0.376314870	0.419186187	0.703804103	0.288785942	0.169368157
0.491432291	0.495699582	0.072705738	1.762487449	0.270327466	0.077406544
0.333443572	0.184584831	0.264968548	0.628183858	0.300694633	0.893152413
0.544822964	0.425735986	0.787056702	1.702943875	0.240158760	0.111381358
0.723453462	0.506781291	0.409659233	1.242474240	0.364065935	0.473701577
0.300363848	0.134243513	0.319833624	1.146807661	0.311327405	0.221251085
0.221055222	0.491504463	0.205654064	0.195831937	0.247105497	0.190539181
0.475157063	0.385047923	0.453097627	0.428713146	0.222692662	0.297717464
0.641581146	0.378913140	0.302480948	0.673692078	0.092292416	0.169273647
0.113132641	0.243466731	0.345352262	0.343367478	0.427630537	0.080979151
0.325504428	0.322788410	0.440621852	0.371917825	0.361230533	0.394819159
0.230518378	0.234204409	0.284320183	0.167804391	0.440621843	0.286724823
0.592457771	0.181012220	0.223288096	0.518028386	0.326000622	0.229471464
0.595434936	0.406997293	0.163473954	0.344161396	0.224100058	0.276877247
0.399482707	0.353291389	0.363876893	0.382666181	0.535891441	0.223017448
0.588488196	0.209725417	0.113132637	0.308925649	0.459146496	0.119086986
0.586172623	0.326298348	0.179953668	1.560039581	0.231369002	0.250082673
0.366787920	0.527555355	0.343651016	1.036056764	0.468408821	0.179481106
0.264968543	0.199699716	0.185246424	0.235941094	0.241151151	0.354554438
0.510883180	0.255495720	0.225074403	0.669268868	0.276877249	0.139927209
0.781508338	0.288041655	0.129913078	0.496917507	0.244128330	0.202447883
0.695467989	0.448560987	0.246510058	0.404195233	0.232677647	0.229242453
0.221055217	0.265655581	0.218326146	0.296526599	0.426480277	0.154813081
0.331061818	0.126033728	0.374273387	0.913992645	0.343651021	0.404895756
1.372477540	0.185524987	0.162256015	1.506450334	0.103208721	0.141581196
0.580278409	0.218326142	0.132980471	0.549901678	0.450545764	0.119086984
0.398279819	0.457634265	0.103930460	1.917300457	0.129407861	0.142110472
0.418636555	0.304068774	0.309626173	0.914985019	0.486091434	0.365200082
0.577571884	0.209146522	0.146873951	1.627522101	0.154813085	0.304522436
0.547800156	0.362674010	0.263479959	1.742639579	0.367468419	0.321534866
0.735957582	0.263314556	0.652001241	0.507310554	0.181012221	0.142904387
1.298048147	0.117102204	0.204432666	0.136323260	0.170974888	0.494210988
0.366787915	0.197684402	0.402514011	0.303671818	0.205425053	0.289778339
0.136235513	0.084105183	0.387883315	0.307924919	0.342970521	0.072534801
0.633712889	0.305656604	0.369169659	1.857756993	0.286999631	0.267945721
0.342604102	0.598081298	0.315580514	1.859741768	0.152011037	0.365767168
0.230595709	0.255375422	0.290274533	0.506516648	0.216521791	0.228911656
0.739331704	0.838712616	0.168210372	0.276065288	0.267945720	0.240006080
1.180945925	0.154813084	0.234926147	1.430745053	0.176078615	0.149798895
0.889749898	0.142160089	0.023817398	0.295885355	0.335144800	0.132696930
0.903359834	0.197982118	0.239761799	0.859411075	0.146038251	0.156797863
0.480928206	0.553754491	0.197816715	0.449553372	0.251075066	0.154813085
0.224478969	0.301970571	0.365921831	0.681772985	0.418969673	0.148858734
0.421134889	0.306223688	0.287209789	0.548716179	0.630078437	0.161308736
0.305045892	0.260290127	0.165233198	1.073271497	0.285808769	0.641368471
0.229013438	0.202447874	0.303671820	0.576381017	0.545418393	0.341382694
0.931855673	0.262785281	0.216672155	0.680284416	0.312272544	0.196493528
0.383460095	0.405978360	0.372742273	1.313359345	0.091300023	0.533906666
0.653489836	0.490241429	0.474363161	2.298378812	0.241576462	0.321534868
