# Supplementary material for: Coordination between ESCRT function and Rab conversion during endosome maturation
Source: EMBO J. 2025 Feb 5;44(6):1574–607. doi: 10.1038/s44318-025-00367-7 (PMC11914609; doi:10.1038/s44318-025-00367-7)
Supplement: Supplementary file 11 — Source data Fig. 9 [file 44318_2025_367_MOESM11_ESM.zip › SD figure 9/9B/Kruskal-Wallis test of size of RAB5 in RABEX5 mutants.csv]

Table Analyzed	Size of Rab5 in RBX5 mutants
Kruskal-Wallis test
P value	<0.0001
Exact or approximate P value?	Approximate
P value summary	****
Do the medians vary signif. (P < 0.05)?	Yes
Number of groups	6
Kruskal-Wallis statistic	138.5
Data summary
Number of treatments (columns)	6
Number of values (total)	540
