# Supplementary material for: Coordination between ESCRT function and Rab conversion during endosome maturation
Source: EMBO J. 2025 Feb 5;44(6):1574–607. doi: 10.1038/s44318-025-00367-7 (PMC11914609; doi:10.1038/s44318-025-00367-7)
Supplement: Supplementary file 11 — Source data Fig. 9 [file 44318_2025_367_MOESM11_ESM.zip › SD figure 9/9B/Kruskal-Wallis test multiple comparisons of size of RAB5 in RABEX5 mutants.xlsx]

## Sheet: Sheet1
	Number of families	1
	Number of comparisons per family	15
	Alpha	0.05
	Dunn's multiple comparisons test	Mean rank diff.	Significant?	Summary	Adjusted P Value
	RABEX5 WT vs. RABEX5 A58D	132.3	Yes	****	<0.0001	A-B
	RABEX5 WT vs. RABEX5 Y25A / A58D	153	Yes	****	<0.0001	A-C
	RABEX5 WT vs. RABEX5 WT	-51.43	No	ns	0.4052	A-D
	RABEX5 WT vs. RABEX5 A58D	112.6	Yes	****	<0.0001	A-E
	RABEX5 WT vs. RABEX5 Y25A / A58D	148.5	Yes	****	<0.0001	A-F
	RABEX5 A58D vs. RABEX5 Y25A / A58D	20.64	No	ns	>0.9999	B-C
	RABEX5 A58D vs. RABEX5 WT	-183.8	Yes	****	<0.0001	B-D
	RABEX5 A58D vs. RABEX5 A58D	-19.73	No	ns	>0.9999	B-E
	RABEX5 A58D vs. RABEX5 Y25A / A58D	16.17	No	ns	>0.9999	B-F
	RABEX5 Y25A / A58D vs. RABEX5 WT	-204.4	Yes	****	<0.0001	C-D
	RABEX5 Y25A / A58D vs. RABEX5 A58D	-40.37	No	ns	>0.9999	C-E
	RABEX5 Y25A / A58D vs. RABEX5 Y25A / A58D	-4.472	No	ns	>0.9999	C-F
	RABEX5 WT vs. RABEX5 A58D	164	Yes	****	<0.0001	D-E
	RABEX5 WT vs. RABEX5 Y25A / A58D	199.9	Yes	****	<0.0001	D-F
	RABEX5 A58D vs. RABEX5 Y25A / A58D	35.89	No	ns	>0.9999	E-F
	Test details	Mean rank 1	Mean rank 2	Mean rank diff.	n1	n2	Z
	RABEX5 WT vs. RABEX5 A58D	353	220.7	132.3	90	90	5.689
	RABEX5 WT vs. RABEX5 Y25A / A58D	353	200	153	90	90	6.576
	RABEX5 WT vs. RABEX5 WT	353	404.4	-51.43	90	90	2.211
	RABEX5 WT vs. RABEX5 A58D	353	240.4	112.6	90	90	4.841
	RABEX5 WT vs. RABEX5 Y25A / A58D	353	204.5	148.5	90	90	6.384
	RABEX5 A58D vs. RABEX5 Y25A / A58D	220.7	200	20.64	90	90	0.8873
	RABEX5 A58D vs. RABEX5 WT	220.7	404.4	-183.8	90	90	7.9
	RABEX5 A58D vs. RABEX5 A58D	220.7	240.4	-19.73	90	90	0.8482
	RABEX5 A58D vs. RABEX5 Y25A / A58D	220.7	204.5	16.17	90	90	0.6951
	RABEX5 Y25A / A58D vs. RABEX5 WT	200	404.4	-204.4	90	90	8.788
	RABEX5 Y25A / A58D vs. RABEX5 A58D	200	240.4	-40.37	90	90	1.735
	RABEX5 Y25A / A58D vs. RABEX5 Y25A / A58D	200	204.5	-4.472	90	90	0.1923
	RABEX5 WT vs. RABEX5 A58D	404.4	240.4	164	90	90	7.052
	RABEX5 WT vs. RABEX5 Y25A / A58D	404.4	204.5	199.9	90	90	8.595
	RABEX5 A58D vs. RABEX5 Y25A / A58D	240.4	204.5	35.89	90	90	1.543
	Compact letter display
	RABEX5 WT	A
	RABEX5 WT	A
	RABEX5 A58D	B
	RABEX5 Y25A / A58D	B
	RABEX5 A58D	B
	RABEX5 Y25A / A58D	B
