# Supplementary material for: Coordination between ESCRT function and Rab conversion during endosome maturation
Source: EMBO J. 2025 Feb 5;44(6):1574–607. doi: 10.1038/s44318-025-00367-7 (PMC11914609; doi:10.1038/s44318-025-00367-7)
Supplement: Supplementary file 11 — Source data Fig. 9 [file 44318_2025_367_MOESM11_ESM.zip › SD figure 9/9B/Overexpression of Rabex 5 and rab5 in CCZ1 ko ExP.xlsx]

## Sheet: Sheet1
Number of families	1
Number of comparisons per family	15
Alpha	0.05
Dunn's multiple comparisons test	Mean rank diff.	Significant?	Summary	Adjusted P Value
RABEX5 WT vs. RABEX5 A58D	132.3	Yes	****	1.91703e-07	A-B
RABEX5 WT vs. RABEX5 Y25A / A58D	153	Yes	****	7.23386e-10	A-C
RABEX5 WT vs. RABEX5 WT	-51.43	No	ns	0.405234	A-D
RABEX5 WT vs. RABEX5 A58D	112.6	Yes	****	1.93962e-05	A-E
RABEX5 WT vs. RABEX5 Y25A / A58D	148.5	Yes	****	2.58719e-09	A-F
RABEX5 A58D vs. RABEX5 Y25A / A58D	20.64	No	ns	>0.999999999999999	B-C
RABEX5 A58D vs. RABEX5 WT	-183.8	Yes	****	4.2e-14	B-D
RABEX5 A58D vs. RABEX5 A58D	-19.73	No	ns	>0.999999999999999	B-E
RABEX5 A58D vs. RABEX5 Y25A / A58D	16.17	No	ns	>0.999999999999999	B-F
RABEX5 Y25A / A58D vs. RABEX5 WT	-204.4	Yes	****	<0.000000000000001	C-D
RABEX5 Y25A / A58D vs. RABEX5 A58D	-40.37	No	ns	>0.999999999999999	C-E
RABEX5 Y25A / A58D vs. RABEX5 Y25A / A58D	-4.472	No	ns	>0.999999999999999	C-F
RABEX5 WT vs. RABEX5 A58D	164	Yes	****	2.6434e-11	D-E
RABEX5 WT vs. RABEX5 Y25A / A58D	199.9	Yes	****	<0.000000000000001	D-F
RABEX5 A58D vs. RABEX5 Y25A / A58D	35.89	No	ns	>0.999999999999999	E-F
Test details	Mean rank 1	Mean rank 2	Mean rank diff.	n1	n2	Z
RABEX5 WT vs. RABEX5 A58D	353	220.7	132.3	90	90	5.689
RABEX5 WT vs. RABEX5 Y25A / A58D	353	200	153	90	90	6.576
RABEX5 WT vs. RABEX5 WT	353	404.4	-51.43	90	90	2.211
RABEX5 WT vs. RABEX5 A58D	353	240.4	112.6	90	90	4.841
RABEX5 WT vs. RABEX5 Y25A / A58D	353	204.5	148.5	90	90	6.384
RABEX5 A58D vs. RABEX5 Y25A / A58D	220.7	200	20.64	90	90	0.8873
RABEX5 A58D vs. RABEX5 WT	220.7	404.4	-183.8	90	90	7.9
RABEX5 A58D vs. RABEX5 A58D	220.7	240.4	-19.73	90	90	0.8482
RABEX5 A58D vs. RABEX5 Y25A / A58D	220.7	204.5	16.17	90	90	0.6951
RABEX5 Y25A / A58D vs. RABEX5 WT	200	404.4	-204.4	90	90	8.788
RABEX5 Y25A / A58D vs. RABEX5 A58D	200	240.4	-40.37	90	90	1.735
RABEX5 Y25A / A58D vs. RABEX5 Y25A / A58D	200	204.5	-4.472	90	90	0.1923
RABEX5 WT vs. RABEX5 A58D	404.4	240.4	164	90	90	7.052
RABEX5 WT vs. RABEX5 Y25A / A58D	404.4	204.5	199.9	90	90	8.595
RABEX5 A58D vs. RABEX5 Y25A / A58D	240.4	204.5	35.89	90	90	1.543
Compact letter display
RABEX5 WT	A
RABEX5 WT	A
RABEX5 A58D	B
RABEX5 Y25A / A58D	B
RABEX5 A58D	B
RABEX5 Y25A / A58D	B
