# Supplementary material for: Coordination between ESCRT function and Rab conversion during endosome maturation
Source: EMBO J. 2025 Feb 5;44(6):1574–607. doi: 10.1038/s44318-025-00367-7 (PMC11914609; doi:10.1038/s44318-025-00367-7)
Supplement: Supplementary file 12 — Figure EV Source Data [file 44318_2025_367_MOESM12_ESM.zip]

Archive with 1,050 entries (891 files):
- SD EV files/
- __MACOSX/._SD EV files
- SD EV files/SD figure EV4/
- __MACOSX/SD EV files/._SD figure EV4
- SD EV files/.DS_Store
- __MACOSX/SD EV files/._.DS_Store
- SD EV files/SD figure EV5/
- __MACOSX/SD EV files/._SD figure EV5
- SD EV files/SD figure EV1/
- __MACOSX/SD EV files/._SD figure EV1
- SD EV files/SD figure EV3/
- __MACOSX/SD EV files/._SD figure EV3
- SD EV files/SD figure EV4/.DS_Store
- __MACOSX/SD EV files/SD figure EV4/._.DS_Store
- SD EV files/SD figure EV4/EV4B-E/
- __MACOSX/SD EV files/SD figure EV4/._EV4B-E
- SD EV files/SD figure EV4/EV4F/
- __MACOSX/SD EV files/SD figure EV4/._EV4F
- SD EV files/SD figure EV4/EV4G/
- __MACOSX/SD EV files/SD figure EV4/._EV4G
- SD EV files/SD figure EV4/EV4H and I/
- __MACOSX/SD EV files/SD figure EV4/._EV4H and I
- SD EV files/SD figure EV5/EV5A/
- __MACOSX/SD EV files/SD figure EV5/._EV5A
- SD EV files/SD figure EV5/.DS_Store
- __MACOSX/SD EV files/SD figure EV5/._.DS_Store
- SD EV files/SD figure EV5/EV5C/
- __MACOSX/SD EV files/SD figure EV5/._EV5C
- SD EV files/SD figure EV1/.DS_Store
- __MACOSX/SD EV files/SD figure EV1/._.DS_Store
- SD EV files/SD figure EV1/EV1A/
- __MACOSX/SD EV files/SD figure EV1/._EV1A
- SD EV files/SD figure EV1/EV1B/
- __MACOSX/SD EV files/SD figure EV1/._EV1B
- SD EV files/SD figure EV3/EV3A/
- __MACOSX/SD EV files/SD figure EV3/._EV3A
- SD EV files/SD figure EV3/EV3B/
- __MACOSX/SD EV files/SD figure EV3/._EV3B
- SD EV files/SD figure EV3/.DS_Store
- __MACOSX/SD EV files/SD figure EV3/._.DS_Store
- SD EV files/SD figure EV3/EV3C/
- __MACOSX/SD EV files/SD figure EV3/._EV3C
- SD EV files/SD figure EV3/EV3D/
- __MACOSX/SD EV files/SD figure EV3/._EV3D
- SD EV files/SD figure EV4/EV4B-E/Area localization LMP-1 RAB-7 sand-1 ko exp. 1 summary graphical adjusted vers. 5.xlsx
- __MACOSX/SD EV files/SD figure EV4/EV4B-E/._Area localization LMP-1 RAB-7 sand-1 ko exp. 1 summary graphical adjusted vers. 5.xlsx
- SD EV files/SD figure EV4/EV4F/Area localization RAB-5 RAB-7 sand-1 ko exp. 1 summary graphical adjusted vers. 6.xlsx
- __MACOSX/SD EV files/SD figure EV4/EV4F/._Area localization RAB-5 RAB-7 sand-1 ko exp. 1 summary graphical adjusted vers. 6.xlsx
- SD EV files/SD figure EV4/EV4G/RAB-5_RAB-7_OExprQuantWorms.xlsx
- __MACOSX/SD EV files/SD figure EV4/EV4G/._RAB-5_RAB-7_OExprQuantWorms.xlsx
- SD EV files/SD figure EV4/EV4H and I/QUANTIFICATION OF OE western blots.xlsx
- __MACOSX/SD EV files/SD figure EV4/EV4H and I/._QUANTIFICATION OF OE western blots.xlsx
- SD EV files/SD figure EV5/EV5A/EV_5_A_data /
- __MACOSX/SD EV files/SD figure EV5/EV5A/._EV_5_A_data 
- SD EV files/SD figure EV5/EV5A/EV_5_A_Roi /
- __MACOSX/SD EV files/SD figure EV5/EV5A/._EV_5_A_Roi 
- SD EV files/SD figure EV5/EV5A/.DS_Store
- __MACOSX/SD EV files/SD figure EV5/EV5A/._.DS_Store
- SD EV files/SD figure EV5/EV5C/EV_5_C_data/
- __MACOSX/SD EV files/SD figure EV5/EV5C/._EV_5_C_data
- SD EV files/SD figure EV5/EV5C/EV_5_C_Roi/
- __MACOSX/SD EV files/SD figure EV5/EV5C/._EV_5_C_Roi
- SD EV files/SD figure EV5/EV5C/.DS_Store
- __MACOSX/SD EV files/SD figure EV5/EV5C/._.DS_Store
- SD EV files/SD figure EV1/EV1A/EV_1_A_data/
- __MACOSX/SD EV files/SD figure EV1/EV1A/._EV_1_A_data
- SD EV files/SD figure EV1/EV1A/EV_1_A_Roi/
- __MACOSX/SD EV files/SD figure EV1/EV1A/._EV_1_A_Roi
- SD EV files/SD figure EV1/EV1A/.DS_Store
- __MACOSX/SD EV files/SD figure EV1/EV1A/._.DS_Store
- SD EV files/SD figure EV1/EV1B/EV_1_B_data/
- __MACOSX/SD EV files/SD figure EV1/EV1B/._EV_1_B_data
- SD EV files/SD figure EV1/EV1B/EV_1_B_Roi/
- __MACOSX/SD EV files/SD figure EV1/EV1B/._EV_1_B_Roi
- SD EV files/SD figure EV1/EV1B/.DS_Store
- __MACOSX/SD EV files/SD figure EV1/EV1B/._.DS_Store
- SD EV files/SD figure EV3/EV3A/EV_3_A_data/
- __MACOSX/SD EV files/SD figure EV3/EV3A/._EV_3_A_data
- SD EV files/SD figure EV3/EV3A/EV_3_A_Roi/
- __MACOSX/SD EV files/SD figure EV3/EV3A/._EV_3_A_Roi
- SD EV files/SD figure EV3/EV3A/.DS_Store
- __MACOSX/SD EV files/SD figure EV3/EV3A/._.DS_Store
- SD EV files/SD figure EV3/EV3B/EV_3_B_data/
- __MACOSX/SD EV files/SD figure EV3/EV3B/._EV_3_B_data
- SD EV files/SD figure EV3/EV3B/EV_3_B_Roi/
- __MACOSX/SD EV files/SD figure EV3/EV3B/._EV_3_B_Roi
- SD EV files/SD figure EV3/EV3B/.DS_Store
- __MACOSX/SD EV files/SD figure EV3/EV3B/._.DS_Store
- SD EV files/SD figure EV3/EV3C/UBQ structure size.xlsx
- __MACOSX/SD EV files/SD figure EV3/EV3C/._UBQ structure size.xlsx
- SD EV files/SD figure EV3/EV3C/Kruskal-Wallis test of Summary (individual particles) 1.xlsx
- __MACOSX/SD EV files/SD figure EV3/EV3C/._Kruskal-Wallis test of Summary (individual particles) 1.xlsx
- SD EV files/SD figure EV3/EV3C/Kruskal-Wallis test of Summary multiple comparisons (individual particles) 2.csv
- __MACOSX/SD EV files/SD figure EV3/EV3C/._Kruskal-Wallis test of Summary multiple comparisons (individual particles) 2.csv
- SD EV files/SD figure EV3/EV3C/UBQ structure size Summary + single particles ExP.xlsx
- __MACOSX/SD EV files/SD figure EV3/EV3C/._UBQ structure size Summary + single particles ExP.xlsx
- SD EV files/SD figure EV3/EV3D/EV_3_D_data/
- __MACOSX/SD EV files/SD figure EV3/EV3D/._EV_3_D_data
- SD EV files/SD figure EV3/EV3D/EV_3_D_Roi/
- __MACOSX/SD EV files/SD figure EV3/EV3D/._EV_3_D_Roi
- SD EV files/SD figure EV3/EV3D/.DS_Store
- __MACOSX/SD EV files/SD figure EV3/EV3D/._.DS_Store
- SD EV files/SD figure EV5/EV5A/EV_5_A_data /.DS_Store
- __MACOSX/SD EV files/SD figure EV5/EV5A/EV_5_A_data /._.DS_Store
- SD EV files/SD figure EV5/EV5A/EV_5_A_data /Mock/
- __MACOSX/SD EV files/SD figure EV5/EV5A/EV_5_A_data /._Mock
- SD EV files/SD figure EV5/EV5A/EV_5_A_data /usp-50 (RNAi)/
- __MACOSX/SD EV files/SD figure EV5/EV5A/EV_5_A_data /._usp-50 (RNAi)
- SD EV files/SD figure EV5/EV5A/EV_5_A_data /ubq-1 and control (RNAi)/
- __MACOSX/SD EV files/SD figure EV5/EV5A/EV_5_A_data /._ubq-1 and control (RNAi)
- SD EV files/SD figure EV5/EV5A/EV_5_A_Roi /.DS_Store
- __MACOSX/SD EV files/SD figure EV5/EV5A/EV_5_A_Roi /._.DS_Store
- SD EV files/SD figure EV5/EV5A/EV_5_A_Roi /Mock/
- __MACOSX/SD EV files/SD figure EV5/EV5A/EV_5_A_Roi /._Mock
- SD EV files/SD figure EV5/EV5A/EV_5_A_Roi /usp-50 (RNAi)/
- __MACOSX/SD EV files/SD figure EV5/EV5A/EV_5_A_Roi /._usp-50 (RNAi)
- SD EV files/SD figure EV5/EV5A/EV_5_A_Roi /ubq-1 and control (RNAi)/
- __MACOSX/SD EV files/SD figure EV5/EV5A/EV_5_A_Roi /._ubq-1 and control (RNAi)
- SD EV files/SD figure EV5/EV5C/EV_5_C_data/.DS_Store
- __MACOSX/SD EV files/SD figure EV5/EV5C/EV_5_C_data/._.DS_Store
- SD EV files/SD figure EV5/EV5C/EV_5_C_data/Mock/
- __MACOSX/SD EV files/SD figure EV5/EV5C/EV_5_C_data/._Mock
- SD EV files/SD figure EV5/EV5C/EV_5_C_data/usp-50 (RNAi)/
- __MACOSX/SD EV files/SD figure EV5/EV5C/EV_5_C_data/._usp-50 (RNAi)
- SD EV files/SD figure EV5/EV5C/EV_5_C_data/ubq-1 and control (RNAi)/
- __MACOSX/SD EV files/SD figure EV5/EV5C/EV_5_C_data/._ubq-1 and control (RNAi)
- SD EV files/SD figure EV5/EV5C/EV_5_C_Roi/.DS_Store
- __MACOSX/SD EV files/SD figure EV5/EV5C/EV_5_C_Roi/._.DS_Store
- SD EV files/SD figure EV5/EV5C/EV_5_C_Roi/Mock/
- __MACOSX/SD EV files/SD figure EV5/EV5C/EV_5_C_Roi/._Mock
- SD EV files/SD figure EV5/EV5C/EV_5_C_Roi/usp-50 (RNAi)/
- __MACOSX/SD EV files/SD figure EV5/EV5C/EV_5_C_Roi/._usp-50 (RNAi)
- SD EV files/SD figure EV5/EV5C/EV_5_C_Roi/ubq-1 and control (RNAi)/
- __MACOSX/SD EV files/SD figure EV5/EV5C/EV_5_C_Roi/._ubq-1 and control (RNAi)
- SD EV files/SD figure EV1/EV1A/EV_1_A_data/vps-32.1 (RNAi)/
- __MACOSX/SD EV files/SD figure EV1/EV1A/EV_1_A_data/._vps-32.1 (RNAi)
- SD EV files/SD figure EV1/EV1A/EV_1_A_data/.DS_Store
- __MACOSX/SD EV files/SD figure EV1/EV1A/EV_1_A_data/._.DS_Store
- SD EV files/SD figure EV1/EV1A/EV_1_A_data/Mock/
- __MACOSX/SD EV files/SD figure EV1/EV1A/EV_1_A_data/._Mock
- SD EV files/SD figure EV1/EV1A/EV_1_A_data/vps-28 (RNAi)/
- __MACOSX/SD EV files/SD figure EV1/EV1A/EV_1_A_data/._vps-28 (RNAi)
- SD EV files/SD figure EV1/EV1A/EV_1_A_data/vps-24 (RNAi)/
- __MACOSX/SD EV files/SD figure EV1/EV1A/EV_1_A_data/._vps-24 (RNAi)
- SD EV files/SD figure EV1/EV1A/EV_1_A_data/vps-60 (RNAi)/
- __MACOSX/SD EV files/SD figure EV1/EV1A/EV_1_A_data/._vps-60 (RNAi)
- SD EV files/SD figure EV1/EV1A/EV_1_A_data/did-2 (RNAi)/
- __MACOSX/SD EV files/SD figure EV1/EV1A/EV_1_A_data/._did-2 (RNAi)
- SD EV files/SD figure EV1/EV1A/EV_1_A_data/vps-37 (RNAi)/
- __MACOSX/SD EV files/SD figure EV1/EV1A/EV_1_A_data/._vps-37 (RNAi)
- SD EV files/SD figure EV1/EV1A/EV_1_A_Roi/vps-32.1 (RNAi)/
- __MACOSX/SD EV files/SD figure EV1/EV1A/EV_1_A_Roi/._vps-32.1 (RNAi)
- SD EV files/SD figure EV1/EV1A/EV_1_A_Roi/.DS_Store
- __MACOSX/SD EV files/SD figure EV1/EV1A/EV_1_A_Roi/._.DS_Store
- SD EV files/SD figure EV1/EV1A/EV_1_A_Roi/Mock/
- __MACOSX/SD EV files/SD figure EV1/EV1A/EV_1_A_Roi/._Mock
- SD EV files/SD figure EV1/EV1A/EV_1_A_Roi/vps-28 (RNAi)/
- __MACOSX/SD EV files/SD figure EV1/EV1A/EV_1_A_Roi/._vps-28 (RNAi)
- SD EV files/SD figure EV1/EV1A/EV_1_A_Roi/vps-24 (RNAi)/
- __MACOSX/SD EV files/SD figure EV1/EV1A/EV_1_A_Roi/._vps-24 (RNAi)
- SD EV files/SD figure EV1/EV1A/EV_1_A_Roi/vps-60 (RNAi)/
- __MACOSX/SD EV files/SD figure EV1/EV1A/EV_1_A_Roi/._vps-60 (RNAi)
- SD EV files/SD figure EV1/EV1A/EV_1_A_Roi/did-2 (RNAi)/
- __MACOSX/SD EV files/SD figure EV1/EV1A/EV_1_A_Roi/._did-2 (RNAi)
- SD EV files/SD figure EV1/EV1A/EV_1_A_Roi/vps-37 (RNAi)/
- __MACOSX/SD EV files/SD figure EV1/EV1A/EV_1_A_Roi/._vps-37 (RNAi)
- SD EV files/SD figure EV1/EV1B/EV_1_B_data/.DS_Store
- __MACOSX/SD EV files/SD figure EV1/EV1B/EV_1_B_data/._.DS_Store
- SD EV files/SD figure EV1/EV1B/EV_1_B_data/did-2 (RNAi) pre fed/
- __MACOSX/SD EV files/SD figure EV1/EV1B/EV_1_B_data/._did-2 (RNAi) pre fed
- SD EV files/SD figure EV1/EV1B/EV_1_B_data/Mock/
- __MACOSX/SD EV files/SD figure EV1/EV1B/EV_1_B_data/._Mock
- SD EV files/SD figure EV1/EV1B/EV_1_B_data/vps-28 (RNAi)/
- __MACOSX/SD EV files/SD figure EV1/EV1B/EV_1_B_data/._vps-28 (RNAi)
- SD EV files/SD figure EV1/EV1B/EV_1_B_data/vps-24 (RNAi)/
- __MACOSX/SD EV files/SD figure EV1/EV1B/EV_1_B_data/._vps-24 (RNAi)
- SD EV files/SD figure EV1/EV1B/EV_1_B_data/vps-32.1 (RNAi) pre fed/
- __MACOSX/SD EV files/SD figure EV1/EV1B/EV_1_B_data/._vps-32.1 (RNAi) pre fed
- SD EV files/SD figure EV1/EV1B/EV_1_B_data/vps-60 (RNAi)/
- __MACOSX/SD EV files/SD figure EV1/EV1B/EV_1_B_data/._vps-60 (RNAi)
- SD EV files/SD figure EV1/EV1B/EV_1_B_data/vps-37 (RNAi)/
- __MACOSX/SD EV files/SD figure EV1/EV1B/EV_1_B_data/._vps-37 (RNAi)
- SD EV files/SD figure EV1/EV1B/EV_1_B_Roi/.DS_Store
- __MACOSX/SD EV files/SD figure EV1/EV1B/EV_1_B_Roi/._.DS_Store
- SD EV files/SD figure EV1/EV1B/EV_1_B_Roi/did-2 (RNAi) pre fed/
- __MACOSX/SD EV files/SD figure EV1/EV1B/EV_1_B_Roi/._did-2 (RNAi) pre fed
- SD EV files/SD figure EV1/EV1B/EV_1_B_Roi/Mock/
- __MACOSX/SD EV files/SD figure EV1/EV1B/EV_1_B_Roi/._Mock
- SD EV files/SD figure EV1/EV1B/EV_1_B_Roi/vps-28 (RNAi)/
- __MACOSX/SD EV files/SD figure EV1/EV1B/EV_1_B_Roi/._vps-28 (RNAi)
- SD EV files/SD figure EV1/EV1B/EV_1_B_Roi/vps-24 (RNAi)/
- __MACOSX/SD EV files/SD figure EV1/EV1B/EV_1_B_Roi/._vps-24 (RNAi)
- SD EV files/SD figure EV1/EV1B/EV_1_B_Roi/vps-32.1 (RNAi) pre fed/
- __MACOSX/SD EV files/SD figure EV1/EV1B/EV_1_B_Roi/._vps-32.1 (RNAi) pre fed
- SD EV files/SD figure EV1/EV1B/EV_1_B_Roi/vps-60 (RNAi)/
- __MACOSX/SD EV files/SD figure EV1/EV1B/EV_1_B_Roi/._vps-60 (RNAi)
- SD EV files/SD figure EV1/EV1B/EV_1_B_Roi/vps-37 (RNAi)/
- __MACOSX/SD EV files/SD figure EV1/EV1B/EV_1_B_Roi/._vps-37 (RNAi)
- SD EV files/SD figure EV3/EV3A/EV_3_A_data/.DS_Store
- __MACOSX/SD EV files/SD figure EV3/EV3A/EV_3_A_data/._.DS_Store
- SD EV files/SD figure EV3/EV3A/EV_3_A_data/Mock/
- __MACOSX/SD EV files/SD figure EV3/EV3A/EV_3_A_data/._Mock
- SD EV files/SD figure EV3/EV3A/EV_3_A_data/usp-50 (RNAi)/
- __MACOSX/SD EV files/SD figure EV3/EV3A/EV_3_A_data/._usp-50 (RNAi)
- SD EV files/SD figure EV3/EV3A/EV_3_A_data/did-2 (RNAi)/
- __MACOSX/SD EV files/SD figure EV3/EV3A/EV_3_A_data/._did-2 (RNAi)
- SD EV files/SD figure EV3/EV3A/EV_3_A_Roi/.DS_Store
- __MACOSX/SD EV files/SD figure EV3/EV3A/EV_3_A_Roi/._.DS_Store
- SD EV files/SD figure EV3/EV3A/EV_3_A_Roi/Mock/
- __MACOSX/SD EV files/SD figure EV3/EV3A/EV_3_A_Roi/._Mock
- SD EV files/SD figure EV3/EV3A/EV_3_A_Roi/usp-50 (RNAi)/
- __MACOSX/SD EV files/SD figure EV3/EV3A/EV_3_A_Roi/._usp-50 (RNAi)
- SD EV files/SD figure EV3/EV3A/EV_3_A_Roi/did-2 (RNAi)/
- __MACOSX/SD EV files/SD figure EV3/EV3A/EV_3_A_Roi/._did-2 (RNAi)
- SD EV files/SD figure EV3/EV3B/EV_3_B_data/vps-20 (RNAi)/
- __MACOSX/SD EV files/SD figure EV3/EV3B/EV_3_B_data/._vps-20 (RNAi)
- SD EV files/SD figure EV3/EV3B/EV_3_B_data/vps-4 (RNAi) /
- __MACOSX/SD EV files/SD figure EV3/EV3B/EV_3_B_data/._vps-4 (RNAi) 
- SD EV files/SD figure EV3/EV3B/EV_3_B_data/.DS_Store
- __MACOSX/SD EV files/SD figure EV3/EV3B/EV_3_B_data/._.DS_Store
- SD EV files/SD figure EV3/EV3B/EV_3_B_data/Mock/
- __MACOSX/SD EV files/SD figure EV3/EV3B/EV_3_B_data/._Mock
- SD EV files/SD figure EV3/EV3B/EV_3_B_data/vps-24 (RNAi)/
- __MACOSX/SD EV files/SD figure EV3/EV3B/EV_3_B_data/._vps-24 (RNAi)
- SD EV files/SD figure EV3/EV3B/EV_3_B_data/vps-2 (RNAi)/
- __MACOSX/SD EV files/SD figure EV3/EV3B/EV_3_B_data/._vps-2 (RNAi)
- SD EV files/SD figure EV3/EV3B/EV_3_B_data/hgrs-1 (RNAi)/
- __MACOSX/SD EV files/SD figure EV3/EV3B/EV_3_B_data/._hgrs-1 (RNAi)
- SD EV files/SD figure EV3/EV3B/EV_3_B_data/tsg-101 (RNAi)/
- __MACOSX/SD EV files/SD figure EV3/EV3B/EV_3_B_data/._tsg-101 (RNAi)
- SD EV files/SD figure EV3/EV3B/EV_3_B_Roi/vps-20 (RNAi)/
- __MACOSX/SD EV files/SD figure EV3/EV3B/EV_3_B_Roi/._vps-20 (RNAi)
- SD EV files/SD figure EV3/EV3B/EV_3_B_Roi/vps-4 (RNAi) /
- __MACOSX/SD EV files/SD figure EV3/EV3B/EV_3_B_Roi/._vps-4 (RNAi) 
- SD EV files/SD figure EV3/EV3B/EV_3_B_Roi/.DS_Store
- __MACOSX/SD EV files/SD figure EV3/EV3B/EV_3_B_Roi/._.DS_Store
- SD EV files/SD figure EV3/EV3B/EV_3_B_Roi/Mock/
- __MACOSX/SD EV files/SD figure EV3/EV3B/EV_3_B_Roi/._Mock
- SD EV files/SD figure EV3/EV3B/EV_3_B_Roi/vps-24 (RNAi)/
- __MACOSX/SD EV files/SD figure EV3/EV3B/EV_3_B_Roi/._vps-24 (RNAi)
- SD EV files/SD figure EV3/EV3B/EV_3_B_Roi/vps-2 (RNAi)/
- __MACOSX/SD EV files/SD figure EV3/EV3B/EV_3_B_Roi/._vps-2 (RNAi)
- SD EV files/SD figure EV3/EV3B/EV_3_B_Roi/hgrs-1 (RNAi)/
- __MACOSX/SD EV files/SD figure EV3/EV3B/EV_3_B_Roi/._hgrs-1 (RNAi)
- SD EV files/SD figure EV3/EV3B/EV_3_B_Roi/tsg-101 (RNAi)/
- __MACOSX/SD EV files/SD figure EV3/EV3B/EV_3_B_Roi/._tsg-101 (RNAi)
- SD EV files/SD figure EV3/EV3D/EV_3_D_data/.DS_Store
- __MACOSX/SD EV files/SD figure EV3/EV3D/EV_3_D_data/._.DS_Store
- SD EV files/SD figure EV3/EV3D/EV_3_D_data/Mock/
- __MACOSX/SD EV files/SD figure EV3/EV3D/EV_3_D_data/._Mock
- SD EV files/SD figure EV3/EV3D/EV_3_D_data/usp-50 (RNAi)/
- __MACOSX/SD EV files/SD figure EV3/EV3D/EV_3_D_data/._usp-50 (RNAi)
- SD EV files/SD figure EV3/EV3D/EV_3_D_Roi/.DS_Store
- __MACOSX/SD EV files/SD figure EV3/EV3D/EV_3_D_Roi/._.DS_Store
- SD EV files/SD figure EV3/EV3D/EV_3_D_Roi/Mock/
- __MACOSX/SD EV files/SD figure EV3/EV3D/EV_3_D_Roi/._Mock
- SD EV files/SD figure EV3/EV3D/EV_3_D_Roi/usp-50 (RNAi)/
- __MACOSX/SD EV files/SD figure EV3/EV3D/EV_3_D_Roi/._usp-50 (RNAi)
- SD EV files/SD figure EV5/EV5A/EV_5_A_data /Mock/A Rab5GFP RAb7mCherrz control RNAi front_0010-1.tif
- __MACOSX/SD EV files/SD figure EV5/EV5A/EV_5_A_data /Mock/._A Rab5GFP RAb7mCherrz control RNAi front_0010-1.tif
- SD EV files/SD figure EV5/EV5A/EV_5_A_data /usp-50 (RNAi)/A Rab5GFP RAB7mCherrz usp50 RNAi front_0020-1.tif
- __MACOSX/SD EV files/SD figure EV5/EV5A/EV_5_A_data /usp-50 (RNAi)/._A Rab5GFP RAB7mCherrz usp50 RNAi front_0020-1.tif
- SD EV files/SD figure EV5/EV5A/EV_5_A_data /ubq-1 and control (RNAi)/A RAB5GFP RAB7mCherrz ubq1 and control RNAi 1 to 250 front_0004-1.tif
- __MACOSX/SD EV files/SD figure EV5/EV5A/EV_5_A_data /ubq-1 and control (RNAi)/._A RAB5GFP RAB7mCherrz ubq1 and control RNAi 1 to 250 front_0004-1.tif
- SD EV files/SD figure EV5/EV5A/EV_5_A_Roi /Mock/.DS_Store
- __MACOSX/SD EV files/SD figure EV5/EV5A/EV_5_A_Roi /Mock/._.DS_Store
- SD EV files/SD figure EV5/EV5A/EV_5_A_Roi /Mock/Gut close up/
- __MACOSX/SD EV files/SD figure EV5/EV5A/EV_5_A_Roi /Mock/._Gut close up
- SD EV files/SD figure EV5/EV5A/EV_5_A_Roi /Mock/Gut/
- __MACOSX/SD EV files/SD figure EV5/EV5A/EV_5_A_Roi /Mock/._Gut
- SD EV files/SD figure EV5/EV5A/EV_5_A_Roi /usp-50 (RNAi)/.DS_Store
- __MACOSX/SD EV files/SD figure EV5/EV5A/EV_5_A_Roi /usp-50 (RNAi)/._.DS_Store
- SD EV files/SD figure EV5/EV5A/EV_5_A_Roi /usp-50 (RNAi)/Gut close up/
- __MACOSX/SD EV files/SD figure EV5/EV5A/EV_5_A_Roi /usp-50 (RNAi)/._Gut close up
- SD EV files/SD figure EV5/EV5A/EV_5_A_Roi /usp-50 (RNAi)/Gut/
- __MACOSX/SD EV files/SD figure EV5/EV5A/EV_5_A_Roi /usp-50 (RNAi)/._Gut
- SD EV files/SD figure EV5/EV5A/EV_5_A_Roi /ubq-1 and control (RNAi)/.DS_Store
- __MACOSX/SD EV files/SD figure EV5/EV5A/EV_5_A_Roi /ubq-1 and control (RNAi)/._.DS_Store
- SD EV files/SD figure EV5/EV5A/EV_5_A_Roi /ubq-1 and control (RNAi)/Gut close up/
- __MACOSX/SD EV files/SD figure EV5/EV5A/EV_5_A_Roi /ubq-1 and control (RNAi)/._Gut close up
- SD EV files/SD figure EV5/EV5A/EV_5_A_Roi /ubq-1 and control (RNAi)/Gut/
- __MACOSX/SD EV files/SD figure EV5/EV5A/EV_5_A_Roi /ubq-1 and control (RNAi)/._Gut
- SD EV files/SD figure EV5/EV5C/EV_5_C_data/Mock/A RFPrab5 GFPubq control RNAi front_0013-1.tif
- __MACOSX/SD EV files/SD figure EV5/EV5C/EV_5_C_data/Mock/._A RFPrab5 GFPubq control RNAi front_0013-1.tif
- SD EV files/SD figure EV5/EV5C/EV_5_C_data/usp-50 (RNAi)/A RFPrab5 GFPubq usp50 RNAi  front_0007-1.tif
- __MACOSX/SD EV files/SD figure EV5/EV5C/EV_5_C_data/usp-50 (RNAi)/._A RFPrab5 GFPubq usp50 RNAi  front_0007-1.tif
- SD EV files/SD figure EV5/EV5C/EV_5_C_data/ubq-1 and control (RNAi)/A RFPrab5 GFPubq ubq1 and control RNAi 1 to 250  front_0010-1.tif
- __MACOSX/SD EV files/SD figure EV5/EV5C/EV_5_C_data/ubq-1 and control (RNAi)/._A RFPrab5 GFPubq ubq1 and control RNAi 1 to 250  front_0010-1.tif
- SD EV files/SD figure EV5/EV5C/EV_5_C_Roi/Mock/.DS_Store
- __MACOSX/SD EV files/SD figure EV5/EV5C/EV_5_C_Roi/Mock/._.DS_Store
- SD EV files/SD figure EV5/EV5C/EV_5_C_Roi/Mock/Gut close up/
- __MACOSX/SD EV files/SD figure EV5/EV5C/EV_5_C_Roi/Mock/._Gut close up
- SD EV files/SD figure EV5/EV5C/EV_5_C_Roi/Mock/Gut/
- __MACOSX/SD EV files/SD figure EV5/EV5C/EV_5_C_Roi/Mock/._Gut
- SD EV files/SD figure EV5/EV5C/EV_5_C_Roi/usp-50 (RNAi)/.DS_Store
- __MACOSX/SD EV files/SD figure EV5/EV5C/EV_5_C_Roi/usp-50 (RNAi)/._.DS_Store
- SD EV files/SD figure EV5/EV5C/EV_5_C_Roi/usp-50 (RNAi)/Gut close up/
- __MACOSX/SD EV files/SD figure EV5/EV5C/EV_5_C_Roi/usp-50 (RNAi)/._Gut close up
- SD EV files/SD figure EV5/EV5C/EV_5_C_Roi/usp-50 (RNAi)/Gut/
- __MACOSX/SD EV files/SD figure EV5/EV5C/EV_5_C_Roi/usp-50 (RNAi)/._Gut
[truncated: 750 more entries]
