# Supplementary material for: Coordination between ESCRT function and Rab conversion during endosome maturation
Source: EMBO J. 2025 Feb 5;44(6):1574–607. doi: 10.1038/s44318-025-00367-7 (PMC11914609; doi:10.1038/s44318-025-00367-7)
Supplement: Supplementary file 12 — Figure EV Source Data [file 44318_2025_367_MOESM12_ESM.zip › SD EV files/SD figure EV4/EV4G/RAB-5_RAB-7_OExprQuantWorms.xlsx]

## Sheet: Sheet1
BLOTS 1					BLOTS 2									BLOTS 3
RAB-5			OE Factor
1356.89	718.764				48.283	48.2812			1710.21	904.711				2751.04	720.115
5766.66	5128.53	0.14015			7.668	7.66625	6.2979		859.683	54.181	16.6979			3488.46	1457.54	0.494062
2123.97	1485.85				46.167	46.1652			1969.88	1164.38				3065.92	1035
3375.67	2737.55	0.542766	0.341458		8.948	8.94625	5.16029	5.72909	882	76.498	15.2211	15.9595		2695.12	664.201	1.55826	1.02616		All RAB-5:	4.93393
1900.32	1262.19				0.000504				880.018					2486.99
1390	751.868	1.67874			0.003	0.001752			730.986	805.502				1574.85	2030.92
2721.82	2083.69
1984.02	1345.89	1.54819	1.61346
720.806
555.451	638.129
RAB-7
802.037	40.8715								2186.24	878.982				4.081	2.8695				4	2.6185
17665.4	16904.3	0.00241782							42784.1	41476.8	0.0211921			78.235	77.0235	0.0372549			55.065	53.6835	0.0487766
824.033	62.8675								4932.43	3625.16				12.693	11.4815				5.382	4.0005
17720.7	16959.5	0.00370691	0.00306237						40142.5	38835.2	0.0933473	0.0572697		95.142	93.9305	0.122234	0.0797444		63.354	61.9725	0.0645528	0.0566647		All RAB-7:	0.0491853
782.864									1241.88					1.011					0.885
739.467	761.166								1372.65	1307.26				1.412	1.2115				1.878	1.3815
