# Supplementary material for: Coordination between ESCRT function and Rab conversion during endosome maturation
Source: EMBO J. 2025 Feb 5;44(6):1574–607. doi: 10.1038/s44318-025-00367-7 (PMC11914609; doi:10.1038/s44318-025-00367-7)
Supplement: Supplementary file 12 — Figure EV Source Data [file 44318_2025_367_MOESM12_ESM.zip › SD EV files/SD figure EV4/EV4H and I/QUANTIFICATION OF OE western blots.xlsx]

## Sheet: A5G7
	rep1			rep2			rep3
	Plain hela	A5G7		Plain hela	A5G7		Plain hela	A5G7
rab5 endo	53.1191	76.7149		30.1458	33.9597		51.3268	66.1033
rab5 mapple		169.652			139.643			207.547
rab7 endo	186.3	183.864		203.128	215.203		108.013	122.692
rab7 gfp		29.0546			142.403			30.2717
tubulin	166.54	189.111		96.7988	93.3667		146.618	128.715
Ratio of Rab5mApple to rab5 endogenous in A5G7
rep1	rep2	rep3		Average
2.21147	4.11202	3.13974		3.15441
Ratio of Rab7GFP to Rab7 endogenous in A5G7
rep1	rep2	rep3		Average
0.158022	0.661713	0.246728		0.355487
Expression of tagged Rabs compared to the endogenbous Rabs was estimated in the stable cell line
rep stands for replicates - 3 replicates in total was done and intensity of the band on WB was mentioned in the respective columns
the average of ratio between tagged rabs abd endogenous rabs is mentioned in bold (also in figure

## Sheet: OE IN CCZ1 KO
		REP1		RATIO				REP1		RATIO
CCZ1 CONTROL	RAB5	RAB5 OE	128.55	0.680731		CCZ1 KO	RAB5	RAB5 OE	55.1697	0.286557
		RAB5	188.842					RAB5	192.526
		RAB5+7	122.597	0.621836				RAB5+7	23.9355	0.12885
		RAB5+7	197.154					RAB5+7	185.763
CCZ1 CONTROL	RAB7	RAB5+7 (GFP)	177.098	1.08586		CCZ1 KO	RAB7	RAB5+7 (GFP)	53.4198	0.284784
		RAB5+7 (ENDO)	163.094					RAB5+7 (ENDO)	187.58
		REP2						REP2
CCZ1 CONTROL	RAB5	RAB5 OE	132.585	0.755466		CCZ1 KO	RAB5	RAB5 OE	30.8069	0.184013
		RAB5	175.501					RAB5	167.417
		RAB5+7	81.6426	0.471754				RAB5+7	25.1194	0.148189
		RAB5+7	173.062					RAB5+7	169.509
CCZ1 CONTROL	RAB7	RAB5+7 (GFP)	136.891	0.792209		CCZ1 KO	RAB7	RAB5+7 (GFP)	31.5622	0.179106
		RAB5+7 (ENDO)	172.797					RAB5+7 (ENDO)	176.221
		REP3						REP3
CCZ1 CONTROL	RAB5	RAB5 OE	113.734	0.972293		CCZ1 KO	RAB5	RAB5 OE	50.6801	0.318954
		RAB5	116.975					RAB5	158.895
		RAB5+7	100.175	0.927138				RAB5+7	44.7258	0.283878
		RAB5+7	108.047					RAB5+7	157.553
CCZ1 CONTROL	RAB7	RAB5+7 (GFP)	189.532	1.25411		CCZ1 KO	RAB7	RAB5+7 (GFP)	64.0234	0.358111
		RAB5+7 (ENDO)	151.128					RAB5+7 (ENDO)	178.781
			AVERAGE
									AVERAGE
RAB5	ONLY RAB5	0.680731	0.80283			RAB5	ONLY RAB5	0.286557	0.263175
		0.755466						0.184013
		0.972293						0.318954
	RAB5+RAB7	0.621836	0.673576				RAB5+RAB7	0.12885	0.186972
		0.471754						0.148189
		0.927138						0.283878
RAB7	RAB5+RAB7	1.08586	1.04406			RAB7	RAB5+RAB7	0.284784	0.274
		0.792209						0.179106
		1.25411						0.358111
Expression of transfected Rabs compared to the endogenbous Rabs was estimated in control and CCZ1 KO cell line.
above colums represent the raw value if intensities obtained from WB anlysis of the same (Rep stands for replicate)
further the ration between transfected rab to the endogenous rab was mentioned at the right most colums on the table.
lower two tables represents all three ratios of either RAB5 OR RAB7 and the average of each ratio with is nmentioned in bold and shown in the figure

## Sheet: Sheet1
REP1
					RAW DATA FOR RAB5/RAB7
1	0.0116667	128.55	0.446667
2	0.0119444	188.842	0.453333
3	0.00844444	122.597	0.393333
4	0.00844444	197.154	0.393333
5	0.00844444	55.1697	0.393333
6	0.00844444	192.526	0.393333
7	0.00844444	23.9355	0.393333
8	0.00844444	185.763	0.393333
9	0.00831111	177.098	0.373333
10	0.00831111	163.094	0.373333
11	0.00831111	53.4198	0.373333
12	0.00831111	187.58	0.373333
REP2
1	0.0138667	132.585	0.493333
2	0.0138667	175.501	0.493333
3	0.0138667	81.6426	0.493333
4	0.0138667	173.062	0.493333
5	0.0138667	30.8069	0.493333
6	0.0138667	167.417	0.493333
7	0.0138667	25.1194	0.493333
8	0.0138667	169.509	0.493333
9	0.01	136.891	0.433333
10	0.01	172.797	0.433333
11	0.01	31.5622	0.433333
12	0.01	176.221	0.433333
REP3
1	0.00802222	113.734	0.38
2	0.00802222	116.975	0.38
3	0.00802222	100.175	0.38
4	0.00802222	108.047	0.38
5	0.00802222	50.6801	0.38
6	0.00802222	158.895	0.38
7	0.00802222	44.7258	0.38
8	0.00802222	157.553	0.38
9	0.00616667	189.532	0.346667
10	0.00616667	151.128	0.346667
11	0.00616667	64.0234	0.346667
12	0.00933333	178.781	0.393333
