# Supplementary material for: Coordination between ESCRT function and Rab conversion during endosome maturation
Source: EMBO J. 2025 Feb 5;44(6):1574–607. doi: 10.1038/s44318-025-00367-7 (PMC11914609; doi:10.1038/s44318-025-00367-7)
Supplement: Supplementary file 12 — Figure EV Source Data [file 44318_2025_367_MOESM12_ESM.zip › SD EV files/SD figure EV3/EV3C/UBQ structure size.xlsx]

## Sheet: Sheet1
RNAi	Control													hgrs-1													tsg-101													vps-20
Worm		T1 control 2	T1 control 11	T1 control front	T2 control 6	T2 control 10	T3 control 2	T3 control 3	T3 control 6	T3 control 8	T3 control 3				T1 hgrs-1 6	T1 hgrs-1 13	T1 hgrs-1 14	T2 hgrs-1 4	T2 hgrs-1 7	T2 hgrs-1 16	T2 hgrs-1 17	T3 hgrs-1 6	T3 hgrs-1 14	T3 hgrs-1 16				T1 tsg-101 15	T1 tsg-101 18	T2 tsg-101 3	T2 tsg-101 8	T2 tsg-101 18	T2 tsg-101 19	T2 tsg-101 22	T3 tsg-101 13	T3 tsg-101 15	T3 tsg-101 19				T1 vps-20 4	T1 vps-20 6	T2 vps-20 4	T2 vps-20 5	T2 vps-20 front	T3 vps-20 1	T3 vps-20 3	T3 vps-20 5	T3 vps-20 11
Measured particles		73	51	91	80	74	69	82	71	100	70				128	180	115	128	198	45	156	54	102	70				82	136	127	110	61	38	102	82	100	110				103	114	95	139	101	279	245	109	88
Sum of particles		32.135	21.8353	35.0533	54.6776	35.5408	27.5963	22.11	55.8861	42.8123	28.6057				115.157	121.117	98.1697	80.3787	133.793	36.8729	86.4212	86.0847	92.6834	73.6565				60.7544	58.8867	56.5933	41.803	34.2155	48.0446	44.8448	54.5952	64.2357	68.7744				49.2188	63.3842	58.9966	68.7263	50.7019	87.7808	133.175	58.4747	37.0857
Mean size of the particles		0.440206	0.428144	0.385201	0.68347	0.480281	0.399946	0.269634	0.787128	0.428123	0.408652				0.899667	0.672874	0.85365	0.627959	0.675722	0.819397	0.553982	1.59416	0.908661	1.05224				0.740907	0.432991	0.445617	0.380027	0.560911	1.26433	0.439655	0.665795	0.642357	0.625222				0.477852	0.556002	0.621017	0.494434	0.501999	0.314626	0.543571	0.536465	0.421429
Individual particle sizes ▽															1.59988	0.63858	0.11673	0.0823975	0.171661	0.0617981	0.192261	0.377655	0.0823975	0.274658				9.64737	0.295258	0.350189	0.0617981	1.27716	0.98877	0.556183	0.535583	0.123596	0.370789				1.46255	0.54245	0.0617981	0.157928	0.144196	0.254059	1.1879	0.0823975	1.13297
		0.151062	3.10364	0.405121	0.0480652	0.920105	0.0823975	0.130463	0.0823975	0.666046	0.109863				2.41013	0.0823975	0.102997	1.05057	0.535583	0.144196	0.247192	0.21286	0.858307	0.151062				0.0823975	0.652313	0.0892639	0.0823975	0.137329	0.0617981	0.315857	0.226593	0.734711	0.109863				0.102997	0.130463	1.55869	0.0823975	0.384521	0.192261	0.920105	0.494385	1.68228
		0.240326	0.21286	0.0823975	6.00815	0.693512	0.151062	0.63858	0.281525	0.288391	0.0617981				0.363922	0.775909	0.0823975	1.31836	1.2085	2.08054	0.219727	0.130463	1.64108	0.42572				0.144196	0.192261	0.0823975	0.350189	0.157928	1.09177	0.185394	0.102997	0.44632	0.199127				0.274658	0.171661	0.254059	0.556183	0.102997	0.686646	0.123596	0.185394	0.164795
		0.102997	0.0823975	0.102997	0.0617981	0.0823975	0.42572	0.0617981	0.137329	0.144196	0.185394				1.83334	0.42572	1.96381	0.796509	0.0617981	5.16357	0.247192	0.631714	0.267792	0.885773				4.59366	0.254059	0.123596	0.384521	0.171661	0.940704	0.219727	1.22223	0.343323	0.569916				0.226593	0.844574	0.652313	1.55869	0.30899	0.295258	0.0617981	0.0617981	0.322723
		1.1261	2.37579	0.199127	2.96631	1.34583	0.102997	0.281525	0.466919	0.11673	0.343323				0.11673	2.23846	0.624847	1.45569	2.44446	0.288391	0.775909	1.92261	1.27716	0.714111				0.411987	0.233459	0.0617981	0.260925	0.844574	0.769043	0.0823975	0.624847	0.295258	1.1879				0.254059	0.631714	0.267792	0.714111	0.775909	0.32959	0.164795	0.144196	0.109863
		0.109863	2.1698	0.528717	0.975037	0.123596	0.65918	0.102997	3.1723	0.151062	0.102997				1.48315	3.13797	0.398254	1.59302	0.357056	0.631714	0.295258	0.0617981	0.885773	0.377655				0.0823975	0.563049	0.164795	0.32959	0.164795	0.391388	0.44632	0.274658	0.0961304	5.10178				1.02997	0.0480652	1.48315	0.0617981	0.487518	0.240326	0.247192	0.109863	0.823975
		0.0617981	2.22473	0.0961304	0.384521	0.453186	0.0823975	0.192261	0.178528	0.0617981	0.226593				0.274658	0.363922	0.0617981	0.144196	0.102997	0.0823975	0.0617981	0.32959	0.631714	0.219727				0.734711	0.102997	0.157928	0.645447	0.199127	0.0823975	0.0617981	0.247192	0.30899	1.1055				0.219727	0.700378	0.192261	0.405121	2.98691	0.460052	0.11673	0.123596	0.631714
		0.672913	0.192261	0.171661	0.384521	0.734711	0.102997	0.0823975	1.59988	0.109863	0.775909				0.803375	0.0823975	0.892639	0.0617981	0.288391	0.0617981	0.0617981	0.295258	0.411987	0.30899				1.01624	0.0823975	0.0823975	0.432587	2.51999	0.219727	0.926971	0.102997	0.714111	0.0617981				0.0617981	0.254059	0.411987	0.418854	0.164795	0.151062	0.102997	0.192261	0.109863
		0.267792	0.521851	0.267792	2.86331	0.192261	0.157928	0.233459	0.0617981	0.521851	0.281525				0.315857	1.13983	0.205994	2.1698	0.0823975	0.0617981	0.44632	1.41449	0.44632	1.66855				0.102997	1.98441	0.398254	0.981903	0.769043	0.920105	0.178528	0.363922	1.96381	0.199127				0.418854	0.233459	0.30899	0.0823975	0.0617981	0.240326	0.762177	0.0411987	1.02997
		0.0617981	0.157928	0.30899	1.73721	0.102997	0.0617981	0.185394	2.54059	0.164795	0.0617981				0.521851	0.109863	13.5681	0.102997	2.65045	6.08368	0.260925	0.720978	1.2291	0.42572				0.322723	1.48315	0.0617981	0.508118	0.109863	0.164795	0.288391	0.336456	0.144196	2.20413				0.109863	0.254059	0.240326	0.102997	0.11673	0.0617981	0.617981	0.102997	0.85144
		0.0617981	0.453186	0.130463	1.30463	0.707245	0.0617981	0.0549316	0.734711	0.0617981	0.453186				2.69165	0.151062	0.233459	1.90201	0.0823975	0.185394	0.810242	0.322723	0.260925	1.90201				0.254059	0.102997	0.0823975	0.0617981	0.0617981	0.85144	0.130463	0.343323	0.130463	0.164795				1.49002	0.240326	1.94321	0.288391	0.226593	0.11673	0.44632	0.0549316	0.0617981
		0.411987	0.0961304	0.267792	1.20163	0.0411987	0.480652	0.0823975	1.13983	0.32959	0.0617981				1.87454	3.98254	1.27716	0.961304	1.76468	4.53186	0.151062	1.01624	0.247192	0.384521				0.322723	0.0617981	0.439453	1.70288	0.102997	0.769043	0.42572	0.226593	0.63858	0.350189				0.144196	0.0549316	0.233459	0.748444	0.65918	0.0823975	0.576782	0.0617981	0.102997
		0.164795	0.0823975	0.164795	1.86768	0.405121	0.679779	0.0823975	0.823975	1.09177	0.192261				0.0823975	0.130463	0.192261	0.590515	0.0411987	0.0686646	0.178528	0.109863	0.322723	0.185394				0.185394	0.556183	0.0617981	0.913239	0.611115	3.41263	0.494385	0.995636	0.233459	0.164795				0.0961304	0.233459	0.85144	0.460052	0.0411987	0.157928	1.05743	0.350189	0.576782
		0.0617981	0.171661	0.0617981	0.123596	1.32523	0.384521	0.0823975	0.933838	0.226593	0.0823975				2.18353	0.185394	0.164795	2.0874	0.666046	0.240326	0.418854	0.233459	0.185394	0.0617981				0.21286	0.30899	0.405121	0.597382	0.109863	1.39389	0.0961304	0.631714	0.157928	0.0480652				0.164795	0.878906	0.514984	0.151062	0.123596	0.624847	0.995636	0.164795	0.0823975
		0.0411987	0.102997	0.85144	0.0823975	0.0617981	0.123596	0.102997	7.50504	0.240326	0.549316				0.501251	0.247192	0.164795	4.61426	0.0823975	0.741577	0.460052	2.12173	0.0617981	0.0617981				0.556183	0.611115	0.302124	0.144196	0.0617981	0.205994	0.233459	0.357056	0.0617981	0.226593				0.865173	4.81339	0.295258	0.185394	1.24283	0.260925	1.62735	0.102997	0.439453
		0.631714	0.199127	0.0823975	1.13297	0.0617981	0.0617981	0.151062	0.102997	0.975037	0.0823975				1.05743	1.59302	0.164795	0.157928	0.205994	0.0617981	0.590515	0.260925	0.769043	0.357056				0.693512	0.11673	0.288391	0.54245	0.350189	0.920105	0.363922	0.247192	0.102997	1.73035				0.0617981	0.693512	0.611115	0.130463	0.0617981	0.130463	0.0617981	0.411987	0.0617981
		0.274658	0.137329	0.0617981	0.0823975	0.247192	0.0617981	0.350189	4.22287	0.624847	0.109863				0.185394	0.0823975	1.15356	0.0617981	2.01187	0.666046	0.995636	3.48816	0.0823975	0.652313				0.0549316	0.151062	0.405121	0.480652	0.102997	0.233459	0.0823975	0.666046	0.0961304	1.21536				0.32959	0.302124	0.466919	0.617981	0.226593	0.199127	0.563049	0.432587	0.810242
		0.109863	0.0617981	0.205994	0.0617981	0.96817	0.837708	0.226593	0.0617981	0.123596	0.315857				3.30276	0.0617981	0.302124	1.07117	0.885773	5.10178	0.219727	1.00937	0.240326	0.0617981				0.185394	0.357056	1.05743	0.878906	0.0823975	0.123596	0.102997	0.0823975	0.0480652	0.926971				0.123596	0.487518	0.075531	0.0823975	0.178528	0.0823975	0.157928	0.109863	0.370789
		0.151062	0.0617981	0.144196	0.810242	0.171661	0.0823975	0.439453	0.157928	0.281525	0.604248				0.590515	0.219727	0.109863	0.796509	0.569916	4.1954	0.0617981	10.1967	0.102997	0.350189				0.137329	0.700378	0.844574	0.487518	0.123596	11.9682	0.432587	1.40076	0.357056	0.940704				0.487518	0.137329	0.405121	0.0617981	0.32959	0.137329	0.109863	0.350189	0.21286
		0.0823975	0.0617981	0.219727	0.796509	0.185394	0.123596	0.274658	0.123596	1.42822	0.54245				0.686646	0.0823975	0.157928	0.501251	2.43759	0.954437	1.36642	7.27158	0.65918	0.85144				0.171661	0.0823975	0.858307	0.0617981	1.53122	0.357056	0.535583	0.727844	5.19791	0.102997				0.439453	0.611115	0.171661	0.219727	0.0823975	0.164795	0.0617981	0.940704	0.377655
		1.21536	0.0617981	0.0823975	0.102997	0.0823975	0.288391	0.501251	3.06931	0.741577	0.30899				0.405121	0.102997	0.0617981	0.157928	0.0411987	0.604248	0.357056	3.3577	2.91138	0.803375				0.151062	0.185394	0.254059	0.254059	0.157928	0.226593	0.0823975	0.11673	1.23596	2.01187				0.137329	0.714111	0.865173	0.137329	0.343323	0.0617981	0.144196	0.693512	0.0823975
		0.0823975	0.102997	0.164795	0.254059	0.0823975	0.0617981	0.171661	0.0823975	0.0823975	0.44632				0.32959	0.0617981	1.71661	0.645447	0.260925	0.178528	1.22223	2.01187	0.521851	4.49066				0.432587	0.42572	0.137329	0.0617981	0.0617981	0.240326	0.720978	0.501251	1.15356	2.95944				0.21286	1.24283	1.05743	0.130463	0.686646	0.288391	0.192261	0.0823975	0.102997
		1.46255	0.21286	0.315857	0.54245	1.31836	0.0617981	0.54245	7.32651	0.418854	0.418854				1.59988	0.130463	0.0617981	4.3602	0.617981	0.727844	0.260925	0.0617981	0.123596	0.178528				0.144196	0.933838	0.157928	0.102997	0.171661	2.55432	0.0823975	0.508118	0.199127	0.576782				0.0617981	0.0823975	0.96817	0.267792	0.0411987	0.0617981	0.315857	0.762177	0.0617981
		0.164795	0.0617981	0.123596	4.73099	0.21286	0.0823975	0.274658	0.0411987	0.109863	0.219727				1.09863	0.913239	1.15356	0.11673	0.144196	0.102997	1.09863	0.645447	0.878906	1.68915				3.76282	0.460052	0.913239	0.157928	0.501251	0.590515	0.130463	0.350189	0.480652	2.69852				0.178528	0.322723	0.267792	0.487518	0.666046	0.199127	0.926971	0.157928	0.837708
		0.267792	0.164795	1.39389	1.73721	0.0823975	0.0480652	0.0823975	0.466919	1.41449	0.514984				0.514984	0.823975	0.0343323	0.0823975	0.0617981	0.460052	0.0549316	0.0617981	0.0617981	0.357056				2.1904	0.171661	0.343323	0.102997	0.130463	0.295258	0.0617981	2.18353	1.40076	0.44632				0.157928	2.2522	0.281525	0.219727	0.439453	0.11673	0.30899	0.322723	0.336456
		0.0823975	0.192261	0.102997	0.631714	0.411987	0.0617981	0.0823975	0.576782	0.0617981	0.0617981				0.102997	0.137329	1.78528	1.00937	0.0823975	0.480652	0.281525	0.679779	0.0823975	0.98877				1.59302	0.514984	0.164795	0.109863	0.102997	2.17667	0.590515	0.0961304	0.0823975	0.151062				0.240326	0.652313	3.34396	0.0617981	0.199127	0.123596	0.288391	0.0823975	0.645447
		0.0617981	0.123596	0.151062	0.0617981	0.164795	0.0823975	0.357056	2.01187	0.205994	0.185394				0.0617981	3.56369	0.865173	1.64108	1.36642	0.0617981	0.0617981	0.0617981	0.377655	0.123596				0.576782	1.37329	1.19476	0.102997	0.405121	6.12488	1.0643	0.21286	0.357056	0.274658				0.42572	0.336456	0.878906	0.288391	0.21286	0.144196	0.487518	0.130463	0.521851
		0.274658	0.0617981	0.144196	0.247192	0.219727	1.99127	1.66168	0.267792	0.205994	0.0480652				0.0617981	10.9314	0.350189	1.47629	0.0686646	0.0823975	0.377655	2.24533	3.70102	0.0617981				0.432587	0.192261	0.666046	0.260925	1.11237	0.267792	1.99127	0.109863	3.3165	0.0480652				0.398254	1.45569	0.102997	0.260925	0.130463	0.123596	0.920105	0.274658	1.54495
		0.0617981	0.315857	0.11673	0.102997	0.0617981	1.30463	0.164795	1.22223	0.0480652	0.384521				0.0823975	1.27029	2.005	2.01187	0.302124	0.178528	0.405121	0.480652	0.102997	0.226593				0.151062	0.384521	2.80838	0.514984	0.0617981	1.40762	0.439453	0.322723	0.144196	0.604248				0.233459	0.130463	0.315857	2.1286	0.926971	0.11673	0.0617981	0.109863	0.205994
		0.0411987	0.597382	0.556183	1.18103	0.85144	0.164795	0.109863	0.0617981	0.192261	0.30899				0.693512	0.0617981	0.21286	0.885773	2.75345	0.151062	0.384521	0.0617981	2.93198	1.87454				0.604248	0.762177	0.0617981	0.21286	0.810242	0.185394	1.48315	0.0617981	0.102997	0.0617981				0.178528	1.51749	0.302124	0.157928	0.42572	0.0617981	1.02997	0.21286	0.240326
		0.0480652	1.02997	0.411987	0.164795	0.322723	1.11923	0.357056	0.178528	1.07117	0.363922				0.130463	1.24969	0.123596	0.164795	0.0617981	0.0617981	0.0617981	0.0617981	0.645447	0.30899				0.995636	0.109863	0.0617981	0.137329	3.26843	0.720978	0.906372	0.178528	0.102997	0.411987				0.521851	0.30899	0.144196	0.21286	4.20914	0.769043	0.508118	0.0823975	0.185394
		1.29776	0.157928	0.0411987	0.219727	0.0617981	0.295258	0.205994	0.363922	0.0617981	0.0617981				0.205994	0.0617981	0.240326	0.130463	0.32959	0.0617981	1.28403	0.123596	6.92825	1.00937				0.741577	0.0823975	0.65918	0.398254	1.51062	0.137329	0.130463	0.102997	0.144196	1.97754				0.233459	0.164795	0.151062	0.0617981	0.363922	0.87204	0.219727	6.5094	0.260925
		0.865173	0.961304	0.267792	0.583649	1.31149	1.55869	0.260925	0.391388	0.343323	0.98877				0.0617981	1.1673	0.0823975	0.466919	0.123596	0.0617981	0.102997	0.830841	0.123596	2.40326				0.157928	0.130463	0.157928	1.16043	1.11923	4.12674	1.29089	0.164795	0.411987	0.102997				0.0617981	0.940704	0.391388	0.226593	0.0823975	0.123596	0.151062	0.528717	0.0617981
		0.288391	0.0617981	0.0823975	0.0961304	2.10114	0.0480652	0.288391	0.0686646	1.90887	0.102997				1.27716	0.501251	0.652313	0.0686646	1.29776	0.0617981	0.98877	0.164795	0.178528	0.137329				0.0617981	0.302124	0.281525	0.0617981	0.130463	0.583649	0.391388	0.508118	2.47192	0.0617981				0.267792	0.151062	0.199127	0.501251	0.219727	0.0823975	0.377655	0.075531	0.123596
		0.796509	0.0823975	0.233459	0.0823975	0.473785	0.672913	0.274658	0.0617981	0.357056	0.0617981				0.164795	1.88828	0.398254	0.0823975	0.11673	0.514984	0.274658	1.59302	0.0617981	0.906372				0.144196	0.199127	0.858307	0.336456	0.0961304	0.686646	0.75531	0.123596	2.78778	1.05743				0.0617981	0.0617981	0.123596	0.0823975	0.315857	0.247192	0.0823975	0.0823975	0.940704
		0.343323	0.0617981	0.398254	0.810242	0.926971	0.0617981	0.769043	0.418854	0.899506	0.336456				0.226593	1.0025	0.521851	0.576782	0.645447	0.0617981	1.68915	0.171661	0.199127	7.82089				2.55432	0.720978	0.102997	0.693512	0.734711	0.199127	0.391388	0.109863	0.130463	0.350189				0.151062	0.0823975	0.164795	0.144196	0.42572	0.0617981	0.178528	0.219727	0.219727
		0.0617981	0.247192	0.0823975	0.782776	0.336456	0.0617981	0.590515	0.693512	0.377655	2.85645				0.185394	0.164795	0.652313	0.803375	1.0025	0.42572	0.0823975	4.2778	2.41699	1.94321				0.192261	0.171661	0.0617981	0.11673	1.36642	0.0617981	0.87204	2.2522	1.61362	0.0617981				0.137329	0.151062	0.693512	0.151062	0.975037	1.81961	0.549316	0.102997	0.185394
		0.0617981	0.0617981	0.123596	0.226593	0.0617981	0.109863	0.102997	0.157928	3.1517	0.343323				0.0823975	0.102997	2.62985	0.21286	1.35269	0.0411987	1.24283	0.102997	0.727844	2.89764				0.391388	0.144196	0.144196	0.199127	1.90201	1.59302	0.315857	0.0961304	0.453186	1.68228				0.137329	0.123596	0.144196	0.693512	0.102997	0.185394	0.0961304	0.185394	0.439453
		0.0823975	0.0823975	1.05057	2.86331	0.102997	0.54245	0.21286	0.0411987	0.109863	0.789642				1.65482	0.514984	4.71039	0.302124	0.830841	0.102997	0.0617981	2.44446	1.21536	0.178528				0.569916	0.288391	0.0961304	0.714111	0.171661		0.473785	0.0823975	0.102997	1.0025				0.0617981	0.0617981	0.563049	0.363922	0.652313	0.164795	0.102997	0.981903	1.00937
		1.64795	0.123596	0.226593	0.164795	0.219727	0.44632	0.0549316	0.0617981	0.899506	0.782776				0.0617981	2.108	1.02997	0.823975	0.0617981	0.0617981	1.28403	0.0617981	0.514984	1.58615				0.357056	0.123596	0.357056	1.02997	0.0961304		0.98877	0.109863	0.0617981	0.0823975				0.0823975	0.336456	4.32587	0.199127	0.247192	0.247192	0.514984	0.185394	0.30899
		0.11673	0.384521	0.144196	1.73721	0.391388	0.21286	0.123596	0.672913	0.322723	0.123596				0.178528	5.88455	0.130463	2.48566	0.418854	0.0823975	0.11673	1.39389	0.878906	0.21286				0.940704	0.226593	0.205994	0.940704	0.123596		0.0823975	0.0617981	0.164795	0.302124				0.102997	1.0849	0.240326	1.07803	0.597382	0.157928	0.164795	0.0823975	0.240326
		0.521851	0.288391	0.144196	0.21286	0.0823975	0.0823975	0.549316	0.0617981	0.0617981	0.267792				1.70975	0.508118	2.2728	0.151062	0.0823975	0.254059	1.16043	0.240326	0.336456	4.73099				0.178528	0.151062	0.185394	0.178528	0.254059		0.151062	0.192261	0.0823975	0.63858				0.0617981	0.123596	0.672913	0.686646	0.0823975	0.151062	0.123596	0.858307	0.0823975
		0.0411987	0.123596	0.295258	0.0411987	0.940704	0.336456	0.0823975	0.144196	0.42572	0.604248				0.0480652	0.171661	0.178528	0.741577	0.205994	0.219727	0.343323	0.205994	0.734711	0.494385				0.830841	1.02997	0.260925	1.81274	0.109863		0.885773	0.0617981	0.322723	0.164795				0.315857	0.123596	0.102997	0.0823975	0.803375	0.260925	0.102997	1.44196	0.0480652
		0.21286	0.219727	0.466919	0.363922	0.151062	1.09177	0.0617981	0.0617981	0.0617981	0.322723				0.0617981	0.418854	0.21286	0.0617981	0.0823975	0.21286	0.0617981	4.14047	1.20163	0.0617981				0.357056	0.521851	0.370789	0.109863	0.0617981		0.30899	0.102997	0.157928	2.17667				0.775909	0.260925	0.21286	0.21286	0.205994	0.157928	0.164795	0.281525	0.480652
		0.0617981	0.288391	0.123596	0.0961304	0.21286	0.0617981	0.102997	0.288391	0.377655	0.384521				0.240326	0.391388	5.84335	0.0823975	0.075531	0.21286	0.775909	1.31149	2.25906	1.98441				0.137329	0.151062	0.130463	0.192261	0.109863		0.254059	2.33459	0.102997	0.192261				0.549316	2.05994	0.164795	0.0823975	2.91824	0.109863	0.762177	0.267792	0.0617981
		0.0823975	0.0617981	0.363922	0.102997	0.686646	0.178528	0.0617981	0.42572	1.55182	0.247192				0.487518	0.21286	0.54245	1.36642	0.0617981		0.0617981	5.00565	1.09177	4.89578				0.123596	0.102997	0.0617981	2.0668	0.363922		0.370789	0.432587	0.0617981	0.384521				1.45569	0.0823975	2.0256	0.199127	0.672913	0.102997	0.508118	2.98004	0.0480652
		0.0823975	0.0617981	1.11923	0.192261	0.0617981	0.102997	0.315857	0.391388	0.247192	0.0823975				1.1055	0.157928	0.21286	0.157928	1.99814		0.0617981	6.90765	2.84958	0.137329				2.47192	7.6973	0.178528	1.16043	0.707245		0.913239	1.17416	0.0823975	0.528717				0.0617981	0.336456	0.63858	0.418854	0.583649	0.0617981	0.693512	1.20163	0.343323
		0.604248	2.16293	0.254059	0.0617981	1.62048	0.185394	0.102997	2.45819	1.59988	0.130463				0.0617981	0.0411987	0.295258	0.267792	0.171661		0.30899	0.0617981	0.0823975	0.102997				0.281525	0.21286	1.0849	0.281525	0.164795		2.34833	0.0823975	0.0617981	0.192261				0.0823975	0.157928	0.281525	1.78528	0.123596	0.343323	0.0823975	0.0617981	0.123596
		0.693512	0.0617981	0.0617981	0.0617981	0.96817	0.0617981	0.350189	0.995636	0.885773	0.336456				2.01874	0.0480652	0.686646	0.343323	1.96381		0.288391	0.0549316	0.0617981	1.66855				0.411987	0.0961304	0.295258	0.549316	0.0823975		0.611115	0.11673	0.0823975	0.549316				0.624847	0.157928	0.405121	0.288391	0.109863	0.151062	0.391388	1.72348	0.295258
		0.0274658	0.151062	0.514984	0.0823975	1.0231	0.0617981	0.130463	0.0823975	0.494385	0.199127				1.13297	0.205994	4.18854	0.391388	7.91016		0.260925	5.30777	2.93198	1.47629				0.0617981	0.102997	0.0823975	0.288391	0.556183		0.0617981	6.84586	0.0961304	0.274658				0.11673	0.343323	0.123596	2.98691	0.102997	0.109863	1.49002	1.1261	1.03683
		0.171661	0.734711	0.102997	0.144196	1.26343	0.0617981	0.199127	2.005	0.205994	0.123596				0.460052	0.240326	0.0411987	0.164795	0.817108		0.130463	5.25284	1.0437	4.57306				0.693512	0.0617981	0.0617981	0.178528	0.920105		0.0617981	0.439453	0.11673	0.645447				0.0617981	0.157928	1.86081	0.171661	0.288391	0.0617981	0.336456	1.94321	0.164795
		0.164795	0.0617981	0.178528	0.254059	0.350189	0.0823975	0.0617981	0.226593	0.0617981	1.1673				0.453186	1.03683	0.0617981	0.0617981	0.0617981		0.734711	0.137329	0.130463	0.432587				2.55432	0.0617981	0.295258	0.995636	1.77841		0.102997	0.219727	0.157928	0.508118				0.823975	0.920105	0.418854	0.405121	0.42572	1.1467	1.09177	0.302124	0.123596
		0.0549316		0.219727	0.260925	0.274658	0.109863	0.0823975	1.46255	1.03683	2.62985				0.0549316	0.192261	0.164795	0.21286	0.0617981		0.164795	3.30276	0.54245	0.377655				1.43509	0.0617981	0.192261	1.22223	0.411987		0.123596	0.0617981	0.487518	0.157928				1.35269	0.350189	2.2522	0.0617981	1.91574	0.102997	0.686646	1.34583	0.521851
		0.0617981		0.377655	0.0823975	0.926971	0.357056	0.185394	0.185394	0.398254	0.0823975				0.65918	0.0823975	10.5812	1.54495	0.460052		0.123596	1.13297	0.714111	4.20914				0.0480652	1.16043	0.0617981	0.322723	0.151062		0.199127	5.62363	0.178528	0.102997				0.528717	1.2291	0.0823975	0.597382	4.4426	0.453186	0.563049	0.617981	0.192261
		0.528717		0.102997	0.418854	0.666046	0.0823975	0.102997	0.453186	0.0617981	1.88828				0.0617981	0.123596	0.233459	0.0617981	0.0617981		0.102997		0.0823975	0.679779				0.288391	0.576782	0.0961304	0.0823975	0.363922		0.42572	0.281525	7.86896	0.157928				0.295258	0.535583	0.151062	0.192261	0.219727	0.192261	0.748444	0.350189	0.0823975
		2.20413		0.0617981	0.734711	0.693512	0.199127	0.102997	0.137329	0.281525	0.439453				0.178528	0.0617981	0.199127	0.102997	0.501251		0.295258		4.55933	0.137329				0.0617981	1.36642	0.343323	0.123596	0.741577		0.0823975	0.185394	5.91202	0.199127				0.906372	0.109863	0.810242	0.514984	1.90201	0.398254	0.508118	0.98877	0.0617981
		0.178528		0.192261	0.260925	0.0617981	0.102997	0.151062	0.205994	0.0617981	0.192261				0.123596	0.0617981	0.185394	0.185394	0.0617981		0.233459		0.0823975	0.514984				1.32523	0.151062	0.65918	0.0823975	0.508118		0.0823975	2.108	0.0617981	0.288391				0.151062	0.199127	1.31836	0.569916	1.35269	0.940704	0.260925	0.102997	0.0343323
		0.281525		4.74472	1.29776	0.233459	0.11673	0.247192	0.137329	0.0617981	0.44632				0.769043	0.185394	6.16608	0.0617981	0.151062		0.460052		0.645447	0.267792				0.247192	0.267792	0.11673	0.102997	0.0823975		0.205994	2.36206	2.56805	0.315857				0.0961304	0.137329	0.185394	0.727844	0.21286	0.439453	6.72226	0.130463	0.933838
		0.0617981		0.157928	0.21286	0.226593	2.54745	0.0823975	0.741577	0.295258	0.254059				0.240326	0.0617981	0.123596	0.123596	1.16043		0.0961304		4.51126	0.240326				0.171661	0.363922	0.411987	0.473785	0.137329		0.494385	3.82462	0.199127	0.0617981				0.185394	1.66855	0.233459	0.178528	0.0823975	0.102997	0.377655	0.247192	0.762177
		0.762177		1.05743	0.233459	0.0617981	1.94321	0.604248	0.137329	0.0617981	1.48315				0.267792	0.288391	0.0961304	0.075531	0.302124		0.260925		0.178528	1.53122				3.65982	0.0617981	0.0617981	0.123596	2.97318		0.466919	0.604248	1.71661	0.0823975				0.0617981	0.164795	0.995636	0.233459	0.144196	0.151062	1.78528	0.109863	0.0617981
		0.0823975		0.0617981	0.508118	0.0617981	1.0643	0.185394	0.391388	0.0823975	1.1055				0.514984	0.370789	0.130463	0.432587	0.260925		0.0823975		0.617981	0.981903				0.370789	0.576782	0.0823975	0.377655	0.21286		0.0961304	0.913239	0.102997	0.102997				1.69601	0.411987	2.32773	2.34146	0.302124	0.0617981	0.171661	0.0617981	0.398254
		0.109863		0.604248	0.315857	0.0411987	0.418854	0.0823975	0.521851	0.439453	0.0617981				0.63858	0.0892639	5.5275	0.0411987	0.590515		0.0549316		0.205994	0.0823975				0.0617981	2.01874	0.0961304	0.0823975			1.92947	0.288391	0.0617981	0.363922				0.123596	0.0823975	1.53122	0.281525	0.0617981	0.178528	10.3203	0.0617981	0.0617981
		0.302124		0.199127	1.74408	0.0549316	0.144196	0.130463	0.0823975	0.0823975	0.130463				0.0411987	0.288391	0.432587	0.247192	0.247192		0.96817		0.0617981	0.549316				0.0823975	0.109863	2.69165	0.30899			0.199127	1.42822	0.219727	0.920105				0.398254	2.68478	1.2085	0.178528	0.583649	1.28403	0.226593	0.102997	0.0617981
		2.55432		0.336456	0.178528	0.254059	1.44196	0.109863	0.0823975	0.0823975	0.178528				0.0549316	0.199127	0.418854	1.77155	0.0823975		0.576782		0.11673	0.123596				1.11923	0.0686646	0.0617981	0.102997			0.384521	0.42572	0.102997	0.123596				0.398254	0.233459	0.460052	0.727844	0.0617981	0.315857	0.102997	0.0617981	0.0617981
		0.109863		0.0617981	0.288391	0.164795	0.130463	0.528717	0.0617981	0.0823975	0.21286				0.102997	0.0274658	0.75531	0.109863	0.741577		3.45383		0.0617981	0.123596				0.164795	0.109863	0.803375	0.130463			0.563049	2.44446	0.075531	0.0823975				1.2085	0.137329	0.652313	1.31836	0.0617981	0.226593	0.185394	3.07617	0.151062
		1.13983		0.624847	0.336456	0.363922	0.453186	0.30899	0.0617981	0.240326	0.0823975				4.71725	0.199127	0.123596	0.0617981	4.34647		0.789642		0.0617981	0.528717				0.322723	0.0823975	0.75531	0.267792			0.0617981	0.0617981	0.247192	0.0617981				0.926971	0.102997	0.0823975	0.0617981	0.171661	0.0617981	0.98877	0.137329	0.0617981
		0.466919		0.0823975	0.391388	0.144196	1.52435	0.0480652	0.44632	0.109863	0.137329				0.720978	0.102997	0.563049	0.611115	0.102997		0.0823975		3.54309	0.247192				0.501251	0.109863	0.199127	0.164795			0.0549316	0.0617981	0.151062	0.617981				0.0823975	0.377655	0.11673	0.480652	0.254059	0.302124	3.69415	0.144196	0.102997
		1.27029		0.151062	0.0823975	1.92947	0.254059	0.0205994	0.226593	0.391388	0.0617981				0.0617981	0.0617981	0.0617981	1.07803	0.233459		0.151062		0.130463	0.810242				0.315857	0.267792	0.0617981	0.178528			0.336456	0.178528	0.130463	0.617981				0.178528	0.0617981	0.460052	0.0617981	0.679779	0.226593	0.226593	0.164795	0.0823975
		2.58865		0.432587	0.123596	0.920105	0.281525	0.720978	0.192261	0.109863	0.137329				0.144196	0.11673	0.734711	0.205994	0.810242		0.336456		0.130463	0.102997				0.226593	0.274658	0.226593	0.0617981			0.274658	0.240326	0.102997	0.233459				1.23596	2.71912	0.65918	0.30899	0.0823975	0.11673	0.830841	2.05307	0.350189
		0.0823975		0.343323	1.95694	0.0617981	0.11673	0.0823975	0.0617981	0.837708	0.192261				1.66855	0.254059	0.178528	0.645447	0.0823975		3.97568		0.350189	1.07117				0.281525	0.123596	0.199127	0.0961304			5.69916	0.102997	0.0617981	0.171661				0.130463	0.0480652	0.0617981	0.611115	0.631714	0.0617981	0.171661	0.0617981	0.0617981
		0.0823975		0.302124	0.288391	0.528717		0.398254	0.398254	0.0823975	0.171661				0.0823975	0.0823975	0.137329	1.38016	0.0617981		0.205994		0.0823975					0.405121	0.727844	0.432587	0.0617981			0.0617981	1.64795	0.254059	0.0617981				0.102997	3.06931	0.418854	0.151062	0.384521	0.192261	0.85144	0.0617981	0.981903
		0.0961304		0.343323	0.157928	0.0617981		0.0617981	0.192261	0.0961304					0.102997	0.0823975	0.0961304	0.878906	0.21286		0.652313		0.226593					0.137329	0.178528	0.192261	0.102997			0.171661	0.260925	0.102997	0.0617981				0.233459	1.17416	0.205994	0.0892639	0.913239	0.21286	0.892639	0.288391	0.0823975
		0.0823975		1.29089	0.0617981	0.302124		0.123596		0.295258					0.254059	0.0617981	0.240326	0.0549316	1.30463		0.151062		3.20663					0.226593	0.130463	1.00937	0.295258			0.205994	0.240326	0.0617981	0.205994				0.370789	0.981903	0.30899	0.954437	0.21286	0.357056	0.350189	0.370789	3.96194
		2.25906		1.62048	0.535583	0.0617981		0.102997		0.137329					8.04749	0.0617981	0.199127	0.240326	0.926971		0.144196		0.748444					0.0823975	0.569916	0.810242	0.0617981			0.137329	0.357056	0.302124	0.0617981				0.0549316	0.65918	0.357056	1.26343	0.0617981	0.260925	0.480652	0.0823975	0.0823975
				0.336456	1.13297	1.46255		0.487518		0.363922					0.0617981	0.281525	0.281525	0.199127	0.0823975		0.0411987		0.130463					0.370789	0.30899	1.1467	0.185394			0.878906	0.384521	0.164795	0.109863				0.377655	2.74658	0.556183	0.384521	0.0617981	0.130463	0.336456	0.164795	2.42386
				0.102997	0.508118			0.151062		0.123596					0.205994	0.0617981	0.0823975	0.466919	0.65918		0.178528		1.18103					0.473785	0.123596	0.0411987	0.130463			0.350189	0.0617981	2.98691	0.219727				12.0987	0.617981	0.102997	0.672913	0.322723	0.164795	0.109863	0.377655	0.171661
				1.41449	0.32959			0.30899		0.604248					0.109863	0.295258	0.205994	0.384521	1.81274		0.11673		0.624847					0.370789	0.102997	0.0823975	0.247192			0.240326	0.164795	0.315857	1.47629				0.377655	0.885773	0.247192	1.1055	1.86081	0.0617981	0.240326	3.3783	0.21286
				0.521851	0.0823975			2.32086		0.11673					0.453186	0.30899	1.35956	0.21286	0.734711		0.254059		0.0617981					0.899506	0.164795	0.157928	0.693512			0.796509	0.0617981	0.144196	0.32959				0.137329	0.947571	0.796509	3.11737	0.0617981	0.288391	0.178528	0.185394	0.714111
				0.0961304	0.0823975			0.0617981		0.192261					0.0823975	0.11673	0.411987	0.487518	0.0823975		0.0617981		0.418854					0.295258	0.0823975	1.19476	0.0617981			0.0617981	0.0617981	0.144196	0.0961304				0.617981	0.439453	1.0643	0.892639	0.0617981	0.102997	0.130463	0.123596	0.0617981
				1.13297	0.0617981			0.363922		0.0892639					0.102997	0.439453	2.15607	0.185394	0.769043		0.0823975		0.0823975					0.666046	0.130463	0.480652	0.0617981			0.247192	0.0617981	1.76468	5.97382				0.30899	0.391388	0.844574	0.350189	0.30899	0.137329	0.247192	2.91824	0.144196
				0.0823975	0.178528			0.302124		0.102997					0.260925	0.0823975	0.295258	0.0823975	0.32959		0.185394		3.76282					0.205994	0.460052	1.20163	0.171661			0.0617981	0.0617981	0.144196	0.0617981				0.514984	0.205994	0.0823975	1.39389	0.240326	0.363922	1.33896	0.418854	0.247192
				0.377655				0.0617981		0.164795					0.645447	0.0617981	0.714111	0.0617981	0.878906		0.0617981		0.137329					0.775909	0.432587	0.576782	0.0617981			0.0823975	0.0617981	0.295258	1.21536				0.151062	0.267792	0.823975	2.56805	0.144196	0.247192	0.810242	0.32959	0.0617981
				0.144196				0.624847		0.205994					0.123596	0.377655	0.157928	1.13297	0.247192		0.219727		0.130463						0.357056	1.18103	0.0823975			0.274658		0.075531	0.398254				0.487518	0.109863	0.32959	0.528717	0.0823975	0.102997	2.65732	0.30899	1.35269
				1.0849						0.302124					0.398254	0.281525	0.432587	0.0617981	0.178528		0.302124		0.281525						0.0823975	0.0617981	0.151062			0.109863		0.0617981	0.171661				0.157928	0.130463	1.89514	0.102997	0.123596	0.192261	0.892639	0.178528	0.178528
				0.171661						0.32959					0.0617981	0.0823975	0.384521	0.267792	4.15421		0.748444		0.823975						0.164795	0.666046	0.205994			0.151062		0.583649	0.199127				1.0231	0.151062	0.549316	0.130463	0.0617981	0.494385	0.109863	1.49689	0.535583
				0.604248						0.494385					0.322723	0.233459	0.102997	0.384521	0.391388		0.363922		0.102997						0.274658	0.679779	0.171661			0.0617981		0.199127	0.54245				0.102997	2.48566	0.144196	0.885773	0.0961304	0.0823975	0.556183	0.460052	0.151062
				0.604248						0.102997					0.260925	0.178528	0.137329	0.267792	0.267792		0.260925		0.0617981						0.171661	0.240326	0.171661			0.0617981		0.556183	0.63858				0.0823975	0.0617981	0.123596	0.521851	0.583649	0.226593	0.604248	0.44632	0.205994
				0.164795						0.631714					0.185394	0.466919	0.0823975	0.102997	0.151062		0.0411987		5.30777						0.631714	0.102997	0.75531			0.102997		0.102997	0.707245				0.137329	0.102997	0.336456	1.29089	0.363922	0.0617981	0.508118	0.75531	0.151062
				0.185394						0.466919					0.281525	0.192261	0.274658	0.556183	0.164795		0.0823975		3.87955						0.0823975	0.0617981	0.0686646			0.274658		0.0617981	1.29089				0.075531	0.137329	0.405121	1.26343	0.398254	0.205994	0.240326	0.0617981
				0.0823975						0.926971					0.810242	0.295258	0.343323	2.12173	0.0823975		0.151062		0.830841						0.0823975	0.30899	0.21286			0.0823975		0.343323	0.418854				0.384521	0.137329	1.68915	0.487518	0.0617981	1.68915	0.0617981	0.240326
				0.240326						0.720978					6.41327	0.315857	0.411987	0.0617981	0.645447		1.37329		0.267792						0.0617981	0.391388	0.85144			0.508118		0.508118	0.377655				0.377655	0.473785	0.130463	0.130463	0.102997	0.0823975	0.144196	1.66168
				0.144196						0.0617981					0.109863	0.926971	0.0961304	0.274658	1.00937		0.151062		0.947571						0.102997	0.0823975	0.205994			0.487518		0.0617981	1.53122				0.178528	0.803375	0.247192	0.0961304	0.109863	0.0617981	0.384521	0.466919
										0.652313					0.185394	1.80588	0.0617981	0.370789	0.199127		0.30899		0.391388						0.439453	0.240326	0.487518			0.288391		0.741577	0.137329				0.0617981	0.343323	0.0823975	0.796509	0.398254	0.0617981	0.418854	0.823975
										0.920105					0.32959	0.130463	0.0892639	0.295258	0.192261		0.144196		0.205994						0.569916	0.123596	0.0823975			0.130463		0.102997	1.25656				0.0617981	0.769043	0.0617981	0.295258	0.487518	0.405121	0.254059	0.102997
										0.144196					4.08554	0.254059	0.439453	0.130463	0.0617981		0.501251		0.961304						0.144196	2.83585	0.398254			0.205994		0.0617981	0.0617981				0.720978	0.109863	0.171661	0.260925	0.535583	0.205994	1.09177	0.21286
										1.1879					1.05057	0.151062	0.288391	0.0617981	0.940704		0.576782		0.0617981						0.123596	0.0823975	0.0617981			0.219727		0.11673	0.858307				0.370789	0.144196		0.75531	0.322723	0.398254	0.0617981	0.803375
										0.0823975					4.13361	0.123596	0.343323	0.0823975	0.54245		0.288391		0.453186						0.453186	0.0617981	0.343323			0.130463		2.33459	0.727844				0.391388	0.0617981		0.480652	0.123596	0.411987	0.0617981	0.102997
										0.837708					0.123596	0.44632	0.315857	0.0823975	0.858307		0.109863		0.302124						0.63858	0.411987	0.85144			0.109863		0.54245	0.741577				0.418854	0.617981		0.0480652	0.30899	0.0617981	0.151062	0.30899
										0.398254					0.281525	0.789642	0.0823975	0.796509	0.0617981		1.0025		0.171661						0.44632	0.199127	0.192261			0.219727		0.267792	0.0617981				0.171661	0.480652		0.205994	0.109863	0.102997	0.411987	0.0617981
										0.432587					2.2728	0.0617981	0.137329	2.14233	0.0617981		0.247192		0.487518						0.322723	0.0823975	0.199127			0.535583		0.144196	0.109863				0.274658	0.0617981		0.0617981	0.0823975	0.0823975	0.109863	0.0823975
										0.260925					0.21286	0.109863	0.0411987	1.33896	3.73535		0.32959		0.700378						0.453186	0.0823975	1.31836			0.357056			1.0437				0.714111	0.137329		0.350189	1.26343	0.102997	3.46756	0.178528
															0.720978	0.0617981	0.0617981	0.432587	3.70789		0.0617981		0.0823975						0.0617981	0.42572	0.102997			0.0823975			0.281525				0.0823975	0.205994		1.68915		0.0617981	0.384521	0.199127
															0.363922	0.295258	0.102997	0.0823975	0.343323		0.453186								0.151062	2.68478	0.528717						0.157928				0.302124	0.405121		0.151062		0.0961304	0.0617981	0.130463
															2.03934	0.151062	0.0617981	0.480652	5.35583		0.370789								0.281525	1.07117	0.137329						0.233459					0.30899		1.1055		0.260925	0.0961304	0.0617981
															1.25656	0.803375	0.0617981	0.0823975	0.123596		0.219727								0.363922	0.137329	0.865173						0.102997					0.171661		0.98877		0.0617981	0.102997	0.247192
															1.16043	0.123596	0.0961304	2.03934	0.123596		0.123596								0.0617981	0.288391	0.267792						0.192261					0.260925		0.0617981		0.432587	0.123596	0.0823975
															0.30899	0.0617981	0.0823975	0.432587	0.411987		1.17416								0.384521	0.151062	0.260925						0.693512					0.171661		0.0823975		0.260925	7.46384	0.130463
															0.617981	0.411987	0.384521	0.0617981	0.473785		1.25656								0.315857	0.624847	0.363922						0.178528					0.151062		0.480652		0.0617981	0.123596	1.1261
															0.0617981	0.569916	0.0823975	0.521851	0.494385		0.0617981								0.0823975	0.281525	0.569916						0.0617981					0.102997		0.192261		0.0823975	0.233459	0.652313
															0.865173	0.0617981	0.0480652	0.288391	0.322723		0.494385								0.357056	0.322723	0.0617981						0.899506					0.21286		0.130463		0.164795	0.0617981
															2.45132	0.0823975	0.0617981	0.219727	0.102997		0.178528								2.36893	1.1467												0.480652		0.0617981		0.487518	0.0617981
															1.42136	0.226593	0.226593	1.59988	0.0617981		0.480652								0.102997	0.0617981												0.21286		0.391388		0.274658	0.75531
															1.50375	0.0617981	0.556183	0.590515	0.0411987		0.102997								0.185394	0.75531												0.260925		0.157928		0.157928	0.0823975
															0.199127	0.102997	0.350189	0.21286	0.075531		0.185394								0.102997	0.192261												0.315857		0.0617981		0.0617981	0.42572
															1.13983	0.44632	3.02124	0.0823975	0.233459		0.528717								0.219727	0.0617981														0.157928		2.78778	0.322723
															0.418854	0.0617981		0.0617981	0.288391		0.205994								0.109863	0.0823975														0.315857		1.99127	0.192261
															0.569916	0.192261		0.267792	0.514984		0.590515								0.157928	0.0823975														4.40826		0.157928	0.357056
															2.11487	0.0823975		0.0617981	1.46942		0.405121								0.0617981	0.267792														0.157928		0.123596	0.384521
															0.75531	0.0617981		0.137329	0.0823975		0.171661								5.66483	0.0617981														0.178528		0.370789	0.0823975
															0.460052	0.0823975		0.0617981	0.164795		0.357056								0.123596	0.247192														0.343323		0.267792	0.247192
															4.51813	2.87704		0.109863	0.624847		0.727844								0.102997	0.254059														0.0617981		0.576782	0.164795
															0.65918	0.0686646		3.1929	0.102997		0.913239								0.123596	3.44009														0.247192		0.178528	0.295258
															2.20413	0.899506		0.748444	0.411987		1.38016								0.96817	0.315857														0.0892639		0.151062	0.178528
															1.73721	0.130463		1.2291	0.123596		0.247192								0.0617981	0.247192														0.219727		0.0823975	0.0961304
															0.247192	0.164795		0.233459	0.254059		0.322723								0.0823975	0.109863														0.0823975		0.933838	0.0617981
															2.78778	0.130463		0.363922	0.521851		0.569916								0.102997	0.0823975														0.0823975		0.370789	0.219727
															0.226593	0.137329		0.130463	0.0823975		1.84708								0.343323	1.84021														0.102997		0.164795	0.109863
															1.43509	0.0617981		0.0961304	0.0823975		0.240326								0.21286															0.0617981		0.865173	0.0617981
																0.137329			0.981903		0.858307								0.405121															0.0823975		0.0823975	0.0823975
																0.157928			0.748444		0.604248								0.205994															0.178528		0.21286	0.295258
																0.267792			0.151062		0.391388								0.398254															0.0823975		2.05994	0.0617981
																0.144196			0.137329		0.411987								0.30899															0.865173		0.0411987	0.906372
																1.00937			0.0617981		0.418854								0.0823975															0.30899		0.480652	0.432587
																0.432587			0.0411987		0.96817								0.233459															0.240326		0.617981	0.288391
																0.0411987			0.0892639		3.02811								0.157928															0.315857		0.357056	0.32959
																0.0617981			0.075531		0.0274658								0.185394															0.405121		0.185394	2.005
																0.686646			0.171661		0.0823975																							0.508118		0.65918	0.0617981
																0.75531			0.109863		0.501251																							0.247192		0.0823975	0.343323
																0.597382			0.260925		0.782776																							0.0823975		0.350189	0.0686646
																1.33896			0.123596		0.315857																									0.604248	0.0617981
																4.95071			0.714111		0.137329																									0.247192	0.0617981
																0.782776			0.102997		0.281525																									0.830841	0.0617981
																0.274658			0.0617981		0.569916																									0.0617981	0.837708
																0.0617981			1.58615		4.88205																									0.569916	0.192261
																0.102997			1.05057		0.0823975																									0.137329	0.693512
																0.391388			0.0411987		0.405121																									0.0823975	0.11673
																2.51312			1.07117		3.3783																									0.240326	0.679779
																2.70538			4.55246		0.0961304																									0.102997	0.954437
																0.322723			0.666046		0.164795																									0.0617981	0.233459
																0.830841			0.247192		0.240326																									0.171661	0.254059
																0.226593			0.508118		0.0617981																									1.76468	0.0617981
																1.42822			0.0961304		0.384521																									0.240326	0.240326
																0.109863			0.0823975		0.42572																									0.734711	0.473785
																0.123596			0.0617981		3.65982																									0.343323	0.0686646
																0.0617981			0.377655		3.33023																									0.0617981	0.185394
																0.0823975			0.185394		0.769043																									0.164795	0.0892639
																0.267792			1.07803																											0.130463	1.0231
																0.130463			0.439453																											0.521851	0.0961304
																1.30463			2.49939																											0.260925	0.370789
																5.05371			1.09863																											0.535583	0.453186
																0.0617981			1.84021																											0.0892639	1.01624
																0.144196			0.178528																											0.535583	1.65482
																0.302124			0.226593																											0.514984	0.164795
																0.0823975			0.295258																											0.363922	1.21536
																0.0617981			0.926971																											0.0617981	0.30899
																6.93512			0.0823975																											0.0617981	0.343323
																0.0617981			2.87018																											0.0617981	0.473785
																4.47693			0.130463																											0.274658	0.109863
																0.274658			0.0823975																											0.0480652	0.178528
																0.44632			1.11237																											0.226593	0.885773
																1.88141			1.67542																											0.178528	0.157928
																3.1311			1.47629																											0.0617981	0.0617981
																0.0617981			1.1055																											0.652313	0.192261
																0.0411987			0.810242																											0.302124	0.254059
																0.240326			0.102997																											0.0617981	0.75531
																0.144196			0.281525																											1.05743	0.11673
																0.30899			0.0411987																											0.528717	0.0823975
																0.782776			0.494385																											0.0617981	0.281525
																1.50375			0.96817																											0.473785	0.391388
																0.672913			0.0823975																											0.267792	0.0617981
																			0.411987																											0.954437	0.137329
																			0.219727																											0.137329	0.0617981
																			0.0617981																											0.151062	0.0961304
																			0.0617981																											0.123596	0.226593
																			0.54245																											1.55182	0.0617981
																			0.192261																											0.0617981	0.267792
																			0.11673																											0.398254	0.947571
																			0.144196																											0.123596	0.260925
																			0.0617981																											0.192261	0.652313
																			1.33209																											0.817108	1.21536
																			0.130463																											0.0823975	0.247192
																			0.501251																											0.199127	0.219727
																			2.211																											0.734711	0.782776
																			0.501251																											0.178528	0.501251
																			0.281525																											0.171661	0.0617981
																			0.384521																											0.185394	0.961304
																			0.0823975																											0.157928	1.29089
																			1.62048																											0.0617981	0.233459
																																														0.102997	0.157928
																																														0.0617981	0.247192
																																														0.892639	0.185394
																																														0.21286	0.0617981
																																														0.123596	0.357056
																																														0.0617981	0.109863
																																														0.0617981	0.11673
																																														0.260925	0.0961304
																																														0.130463	0.42572
																																														0.205994	0.0617981
																																														0.0617981	0.487518
																																														0.21286	0.226593
																																														0.782776	0.0617981
																																														0.219727	0.130463
																																														0.0617981	0.322723
																																														0.645447	0.439453
																																														0.254059	0.0823975
																																														0.0617981	0.0823975
																																														0.0961304	0.0411987
																																														0.123596	0.961304
																																														0.123596	0.32959
																																														0.102997	0.693512
																																														0.0480652	0.0617981
																																														0.109863	0.906372
																																														0.590515	0.322723
																																														0.775909	0.370789
																																														0.377655	0.21286
																																														0.707245	0.569916
																																														0.21286	0.0617981
																																														0.137329	0.102997
																																														0.0617981	0.0617981
																																														0.0823975	0.226593
																																														0.247192	0.0617981
																																														0.178528	0.102997
																																														0.0961304	0.0617981
																																														0.260925	0.645447
																																														0.569916	0.652313
																																														0.199127	2.58865
																																														0.357056	1.34583
																																														0.137329	3.04871
																																														0.508118	0.0823975
																																														0.0617981	0.384521
																																														0.0617981	0.281525
																																														0.240326	0.679779
																																														0.205994	1.53809
																																														2.52686	0.0823975
																																														0.363922	1.21536
																																														1.46255
																																														0.185394
																																														0.178528
																																														0.130463
																																														0.205994
																																														0.350189
																																														0.0617981
																																														0.11673
																																														0.666046
																																														0.219727
																																														0.199127
																																														0.144196
																																														0.727844
																																														0.0617981
																																														0.563049
																																														0.102997
																																														0.336456
																																														0.0823975
																																														0.102997
																																														0.0823975
																																														0.693512
																																														0.32959
																																														0.11673
																																														0.21286
																																														0.171661
																																														0.995636
																																														0.11673
																																														0.226593
																																														0.0617981
																																														0.666046
																																														0.164795
																																														0.0892639
																																														0.109863
																																														0.487518
[truncated: 51 more columns]
