# Supplementary material for: Coordination between ESCRT function and Rab conversion during endosome maturation
Source: EMBO J. 2025 Feb 5;44(6):1574–607. doi: 10.1038/s44318-025-00367-7 (PMC11914609; doi:10.1038/s44318-025-00367-7)
Supplement: Supplementary file 12 — Figure EV Source Data [file 44318_2025_367_MOESM12_ESM.zip › SD EV files/SD figure EV3/EV3C/UBQ structure size Summary + single particles ExP.xlsx]

## Sheet: Sheet1
Number of families	1
Number of comparisons per family	36
Alpha	0.05
Dunn's multiple comparisons test	Mean rank diff.	Significant?	Summary	Adjusted P Value
Mock vs. hgrs-1(RNAi)	-714.4	Yes	****	2.22e-06	A-B
Mock vs. tsg-101(RNAi)	-351.9	No	ns	0.388654	A-C
Mock vs. vps-20(RNAi)	-260.3	No	ns	>0.999999999999999	A-D
Mock vs. vps-24(RNAi)	-1494	Yes	****	<0.000000000000001	A-E
Mock vs. vps-2(RNAi)	-365.6	No	ns	0.111305	A-F
Mock vs. did-2(RNAi)	-939.8	Yes	****	6.20342e-09	A-G
Mock vs. vps-4(RNAi)	-1183	Yes	****	<0.000000000000001	A-H
Mock vs. usp-50(RNAi)	-731.8	Yes	****	4.49224e-07	A-I
hgrs-1(RNAi) vs. tsg-101(RNAi)	362.5	No	ns	0.122872	B-C
hgrs-1(RNAi) vs. vps-20(RNAi)	454.1	Yes	**	0.00189095	B-D
hgrs-1(RNAi) vs. vps-24(RNAi)	-779.2	Yes	****	3.97766e-08	B-E
hgrs-1(RNAi) vs. vps-2(RNAi)	348.8	Yes	*	0.041885	B-F
hgrs-1(RNAi) vs. did-2(RNAi)	-225.4	No	ns	>0.999999999999999	B-G
hgrs-1(RNAi) vs. vps-4(RNAi)	-469.1	Yes	**	0.00629448	B-H
hgrs-1(RNAi) vs. usp-50(RNAi)	-17.37	No	ns	>0.999999999999999	B-I
tsg-101(RNAi) vs. vps-20(RNAi)	91.62	No	ns	>0.999999999999999	C-D
tsg-101(RNAi) vs. vps-24(RNAi)	-1142	Yes	****	<0.000000000000001	C-E
tsg-101(RNAi) vs. vps-2(RNAi)	-13.64	No	ns	>0.999999999999999	C-F
tsg-101(RNAi) vs. did-2(RNAi)	-587.8	Yes	***	0.000958073	C-G
tsg-101(RNAi) vs. vps-4(RNAi)	-831.6	Yes	****	8.94527e-09	C-H
tsg-101(RNAi) vs. usp-50(RNAi)	-379.9	No	ns	0.0565234	C-I
vps-20(RNAi) vs. vps-24(RNAi)	-1233	Yes	****	<0.000000000000001	D-E
vps-20(RNAi) vs. vps-2(RNAi)	-105.3	No	ns	>0.999999999999999	D-F
vps-20(RNAi) vs. did-2(RNAi)	-679.5	Yes	****	6.03083e-06	D-G
vps-20(RNAi) vs. vps-4(RNAi)	-923.2	Yes	****	7.04e-13	D-H
vps-20(RNAi) vs. usp-50(RNAi)	-471.5	Yes	***	0.000478037	D-I
vps-24(RNAi) vs. vps-2(RNAi)	1128	Yes	****	<0.000000000000001	E-F
vps-24(RNAi) vs. did-2(RNAi)	553.8	Yes	**	0.00411555	E-G
vps-24(RNAi) vs. vps-4(RNAi)	310.1	No	ns	0.78723	E-H
vps-24(RNAi) vs. usp-50(RNAi)	761.8	Yes	****	3.22831e-08	E-I
vps-2(RNAi) vs. did-2(RNAi)	-574.2	Yes	***	0.000176338	F-G
vps-2(RNAi) vs. vps-4(RNAi)	-817.9	Yes	****	6.6753e-11	F-H
vps-2(RNAi) vs. usp-50(RNAi)	-366.2	Yes	*	0.0139125	F-I
did-2(RNAi) vs. vps-4(RNAi)	-243.7	No	ns	>0.999999999999999	G-H
did-2(RNAi) vs. usp-50(RNAi)	208	No	ns	>0.999999999999999	G-I
vps-4(RNAi) vs. usp-50(RNAi)	451.7	Yes	**	0.00713091	H-I
Test details	Mean rank 1	Mean rank 2	Mean rank diff.	n1	n2	Z
Mock vs. hgrs-1(RNAi)	4288	5002	-714.4	761	1176	5.414
Mock vs. tsg-101(RNAi)	4288	4640	-351.9	761	948	2.549
Mock vs. vps-20(RNAi)	4288	4548	-260.3	761	1395	2.036
Mock vs. vps-24(RNAi)	4288	5781	-1494	761	846	10.54
Mock vs. vps-2(RNAi)	4288	4653	-365.6	761	1713	2.958
Mock vs. did-2(RNAi)	4288	5228	-939.8	761	725	6.384
Mock vs. vps-4(RNAi)	4288	5471	-1183	761	916	8.507
Mock vs. usp-50(RNAi)	4288	5020	-731.8	761	1352	5.693
hgrs-1(RNAi) vs. tsg-101(RNAi)	5002	4640	362.5	1176	948	2.928
hgrs-1(RNAi) vs. vps-20(RNAi)	5002	4548	454.1	1176	1395	4.044
hgrs-1(RNAi) vs. vps-24(RNAi)	5002	5781	-779.2	1176	846	6.093
hgrs-1(RNAi) vs. vps-2(RNAi)	5002	4653	348.8	1176	1713	3.248
hgrs-1(RNAi) vs. did-2(RNAi)	5002	5228	-225.4	1176	725	1.683
hgrs-1(RNAi) vs. vps-4(RNAi)	5002	5471	-469.1	1176	916	3.753
hgrs-1(RNAi) vs. usp-50(RNAi)	5002	5020	-17.37	1176	1352	0.1536
tsg-101(RNAi) vs. vps-20(RNAi)	4640	4548	91.62	948	1395	0.7674
tsg-101(RNAi) vs. vps-24(RNAi)	4640	5781	-1142	948	846	8.51
tsg-101(RNAi) vs. vps-2(RNAi)	4640	4653	-13.64	948	1713	0.1188
tsg-101(RNAi) vs. did-2(RNAi)	4640	5228	-587.8	948	725	4.201
tsg-101(RNAi) vs. vps-4(RNAi)	4640	5471	-831.6	948	916	6.328
tsg-101(RNAi) vs. usp-50(RNAi)	4640	5020	-379.9	948	1352	3.161
vps-20(RNAi) vs. vps-24(RNAi)	4548	5781	-1233	1395	846	9.978
vps-20(RNAi) vs. vps-2(RNAi)	4548	4653	-105.3	1395	1713	1.029
vps-20(RNAi) vs. did-2(RNAi)	4548	5228	-679.5	1395	725	5.232
vps-20(RNAi) vs. vps-4(RNAi)	4548	5471	-923.2	1395	916	7.653
vps-20(RNAi) vs. usp-50(RNAi)	4548	5020	-471.5	1395	1352	4.355
vps-24(RNAi) vs. vps-2(RNAi)	5781	4653	1128	846	1713	9.464
vps-24(RNAi) vs. did-2(RNAi)	5781	5228	553.8	846	725	3.858
vps-24(RNAi) vs. vps-4(RNAi)	5781	5471	310.1	846	916	2.293
vps-24(RNAi) vs. usp-50(RNAi)	5781	5020	761.8	846	1352	6.127
vps-2(RNAi) vs. did-2(RNAi)	4653	5228	-574.2	1713	725	4.569
vps-2(RNAi) vs. vps-4(RNAi)	4653	5471	-817.9	1713	916	7.045
vps-2(RNAi) vs. usp-50(RNAi)	4653	5020	-366.2	1713	1352	3.549
did-2(RNAi) vs. vps-4(RNAi)	5228	5471	-243.7	725	916	1.729
did-2(RNAi) vs. usp-50(RNAi)	5228	5020	208	725	1352	1.593
vps-4(RNAi) vs. usp-50(RNAi)	5471	5020	451.7	916	1352	3.721
Compact letter display
vps-24(RNAi)	A
did-2(RNAi)	B C
vps-4(RNAi)	A B
hgrs-1(RNAi)	C D
usp-50(RNAi)	C D
tsg-101(RNAi)	D E
vps-2(RNAi)	E
vps-20(RNAi)	E
Mock	E
