# Supplementary material for: Coordination between ESCRT function and Rab conversion during endosome maturation
Source: EMBO J. 2025 Feb 5;44(6):1574–607. doi: 10.1038/s44318-025-00367-7 (PMC11914609; doi:10.1038/s44318-025-00367-7)
Supplement: Supplementary file 13 — Appendix Source Data [file 44318_2025_367_MOESM13_ESM.zip]

Archive with 132 entries (110 files):
- SD Appendix files/
- __MACOSX/._SD Appendix files
- SD Appendix files/SD Appendix figure S3/
- __MACOSX/SD Appendix files/._SD Appendix figure S3
- SD Appendix files/.DS_Store
- __MACOSX/SD Appendix files/._.DS_Store
- SD Appendix files/SD Appendix figure S3/.DS_Store
- __MACOSX/SD Appendix files/SD Appendix figure S3/._.DS_Store
- SD Appendix files/SD Appendix figure S3/App 3A/
- __MACOSX/SD Appendix files/SD Appendix figure S3/._App 3A
- SD Appendix files/SD Appendix figure S3/App 3B/
- __MACOSX/SD Appendix files/SD Appendix figure S3/._App 3B
- SD Appendix files/SD Appendix figure S3/App 3A/.DS_Store
- __MACOSX/SD Appendix files/SD Appendix figure S3/App 3A/._.DS_Store
- SD Appendix files/SD Appendix figure S3/App 3A/App_Fig_3_A_Roi/
- __MACOSX/SD Appendix files/SD Appendix figure S3/App 3A/._App_Fig_3_A_Roi
- SD Appendix files/SD Appendix figure S3/App 3A/App_Fig_3_A_data/
- __MACOSX/SD Appendix files/SD Appendix figure S3/App 3A/._App_Fig_3_A_data
- SD Appendix files/SD Appendix figure S3/App 3B/.DS_Store
- __MACOSX/SD Appendix files/SD Appendix figure S3/App 3B/._.DS_Store
- SD Appendix files/SD Appendix figure S3/App 3B/App_Fig_3_B_data/
- __MACOSX/SD Appendix files/SD Appendix figure S3/App 3B/._App_Fig_3_B_data
- SD Appendix files/SD Appendix figure S3/App 3B/App_Fig_3_B_Roi/
- __MACOSX/SD Appendix files/SD Appendix figure S3/App 3B/._App_Fig_3_B_Roi
- SD Appendix files/SD Appendix figure S3/App 3A/App_Fig_3_A_Roi/ubq-1 (RNAi)/
- __MACOSX/SD Appendix files/SD Appendix figure S3/App 3A/App_Fig_3_A_Roi/._ubq-1 (RNAi)
- SD Appendix files/SD Appendix figure S3/App 3A/App_Fig_3_A_Roi/.DS_Store
- __MACOSX/SD Appendix files/SD Appendix figure S3/App 3A/App_Fig_3_A_Roi/._.DS_Store
- SD Appendix files/SD Appendix figure S3/App 3A/App_Fig_3_A_Roi/Mock/
- __MACOSX/SD Appendix files/SD Appendix figure S3/App 3A/App_Fig_3_A_Roi/._Mock
- SD Appendix files/SD Appendix figure S3/App 3A/App_Fig_3_A_data/ubq-1 (RNAi)/
- __MACOSX/SD Appendix files/SD Appendix figure S3/App 3A/App_Fig_3_A_data/._ubq-1 (RNAi)
- SD Appendix files/SD Appendix figure S3/App 3A/App_Fig_3_A_data/.DS_Store
- __MACOSX/SD Appendix files/SD Appendix figure S3/App 3A/App_Fig_3_A_data/._.DS_Store
- SD Appendix files/SD Appendix figure S3/App 3A/App_Fig_3_A_data/Mock/
- __MACOSX/SD Appendix files/SD Appendix figure S3/App 3A/App_Fig_3_A_data/._Mock
- SD Appendix files/SD Appendix figure S3/App 3B/App_Fig_3_B_data/.DS_Store
- __MACOSX/SD Appendix files/SD Appendix figure S3/App 3B/App_Fig_3_B_data/._.DS_Store
- SD Appendix files/SD Appendix figure S3/App 3B/App_Fig_3_B_data/Mock/
- __MACOSX/SD Appendix files/SD Appendix figure S3/App 3B/App_Fig_3_B_data/._Mock
- SD Appendix files/SD Appendix figure S3/App 3B/App_Fig_3_B_data/ubq + hgrs-1 (RNAi)/
- __MACOSX/SD Appendix files/SD Appendix figure S3/App 3B/App_Fig_3_B_data/._ubq + hgrs-1 (RNAi)
- SD Appendix files/SD Appendix figure S3/App 3B/App_Fig_3_B_Roi/.DS_Store
- __MACOSX/SD Appendix files/SD Appendix figure S3/App 3B/App_Fig_3_B_Roi/._.DS_Store
- SD Appendix files/SD Appendix figure S3/App 3B/App_Fig_3_B_Roi/Mock/
- __MACOSX/SD Appendix files/SD Appendix figure S3/App 3B/App_Fig_3_B_Roi/._Mock
- SD Appendix files/SD Appendix figure S3/App 3B/App_Fig_3_B_Roi/ubq + hgrs-1 (RNAi)/
- __MACOSX/SD Appendix files/SD Appendix figure S3/App 3B/App_Fig_3_B_Roi/._ubq + hgrs-1 (RNAi)
- SD Appendix files/SD Appendix figure S3/App 3A/App_Fig_3_A_Roi/ubq-1 (RNAi)/.DS_Store
- __MACOSX/SD Appendix files/SD Appendix figure S3/App 3A/App_Fig_3_A_Roi/ubq-1 (RNAi)/._.DS_Store
- SD Appendix files/SD Appendix figure S3/App 3A/App_Fig_3_A_Roi/ubq-1 (RNAi)/Gut close up/
- __MACOSX/SD Appendix files/SD Appendix figure S3/App 3A/App_Fig_3_A_Roi/ubq-1 (RNAi)/._Gut close up
- SD Appendix files/SD Appendix figure S3/App 3A/App_Fig_3_A_Roi/ubq-1 (RNAi)/Gut/
- __MACOSX/SD Appendix files/SD Appendix figure S3/App 3A/App_Fig_3_A_Roi/ubq-1 (RNAi)/._Gut
- SD Appendix files/SD Appendix figure S3/App 3A/App_Fig_3_A_Roi/Mock/.DS_Store
- __MACOSX/SD Appendix files/SD Appendix figure S3/App 3A/App_Fig_3_A_Roi/Mock/._.DS_Store
- SD Appendix files/SD Appendix figure S3/App 3A/App_Fig_3_A_Roi/Mock/Gut close up/
- __MACOSX/SD Appendix files/SD Appendix figure S3/App 3A/App_Fig_3_A_Roi/Mock/._Gut close up
- SD Appendix files/SD Appendix figure S3/App 3A/App_Fig_3_A_Roi/Mock/Gut/
- __MACOSX/SD Appendix files/SD Appendix figure S3/App 3A/App_Fig_3_A_Roi/Mock/._Gut
- SD Appendix files/SD Appendix figure S3/App 3A/App_Fig_3_A_data/ubq-1 (RNAi)/A htfrGP rab7mCherrz sand1 ok1963 ubq1 and control RNAi 1 to 250 front_0014-1.tif
- __MACOSX/SD Appendix files/SD Appendix figure S3/App 3A/App_Fig_3_A_data/ubq-1 (RNAi)/._A htfrGP rab7mCherrz sand1 ok1963 ubq1 and control RNAi 1 to 250 front_0014-1.tif
- SD Appendix files/SD Appendix figure S3/App 3A/App_Fig_3_A_data/Mock/A htfrGP rab7mCherrz sand1 ok1963 control RNAi front_0006-1.tif
- __MACOSX/SD Appendix files/SD Appendix figure S3/App 3A/App_Fig_3_A_data/Mock/._A htfrGP rab7mCherrz sand1 ok1963 control RNAi front_0006-1.tif
- SD Appendix files/SD Appendix figure S3/App 3B/App_Fig_3_B_data/Mock/2024_08_06_RABX-5_RAB-5_neg_08_Airyscan Processing-1.tif
- __MACOSX/SD Appendix files/SD Appendix figure S3/App 3B/App_Fig_3_B_data/Mock/._2024_08_06_RABX-5_RAB-5_neg_08_Airyscan Processing-1.tif
- SD Appendix files/SD Appendix figure S3/App 3B/App_Fig_3_B_data/ubq + hgrs-1 (RNAi)/2024_08_13_RABX-5_RAB-5_hgrs-1_ubq-1_14_Airyscan Processing-1.tif
- __MACOSX/SD Appendix files/SD Appendix figure S3/App 3B/App_Fig_3_B_data/ubq + hgrs-1 (RNAi)/._2024_08_13_RABX-5_RAB-5_hgrs-1_ubq-1_14_Airyscan Processing-1.tif
- SD Appendix files/SD Appendix figure S3/App 3B/App_Fig_3_B_data/ubq + hgrs-1 (RNAi)/2024_08_13_RABX-5_RAB-5_hgrs-1_ubq-1_01_Airyscan Processing-1.tif
- __MACOSX/SD Appendix files/SD Appendix figure S3/App 3B/App_Fig_3_B_data/ubq + hgrs-1 (RNAi)/._2024_08_13_RABX-5_RAB-5_hgrs-1_ubq-1_01_Airyscan Processing-1.tif
- SD Appendix files/SD Appendix figure S3/App 3B/App_Fig_3_B_Roi/Mock/.DS_Store
- __MACOSX/SD Appendix files/SD Appendix figure S3/App 3B/App_Fig_3_B_Roi/Mock/._.DS_Store
- SD Appendix files/SD Appendix figure S3/App 3B/App_Fig_3_B_Roi/Mock/Gut/
- __MACOSX/SD Appendix files/SD Appendix figure S3/App 3B/App_Fig_3_B_Roi/Mock/._Gut
- SD Appendix files/SD Appendix figure S3/App 3B/App_Fig_3_B_Roi/ubq + hgrs-1 (RNAi)/.DS_Store
- __MACOSX/SD Appendix files/SD Appendix figure S3/App 3B/App_Fig_3_B_Roi/ubq + hgrs-1 (RNAi)/._.DS_Store
- SD Appendix files/SD Appendix figure S3/App 3B/App_Fig_3_B_Roi/ubq + hgrs-1 (RNAi)/Gut/
- __MACOSX/SD Appendix files/SD Appendix figure S3/App 3B/App_Fig_3_B_Roi/ubq + hgrs-1 (RNAi)/._Gut
- SD Appendix files/SD Appendix figure S3/App 3A/App_Fig_3_A_Roi/ubq-1 (RNAi)/Gut close up/ART C MC htfrGP rab7mCherrz sand1 ok1963 ubq1 and control RNAi 1 to 250 front_0014-1-1-1-1-1.tif
- __MACOSX/SD Appendix files/SD Appendix figure S3/App 3A/App_Fig_3_A_Roi/ubq-1 (RNAi)/Gut close up/._ART C MC htfrGP rab7mCherrz sand1 ok1963 ubq1 and control RNAi 1 to 250 front_0014-1-1-1-1-1.tif
- SD Appendix files/SD Appendix figure S3/App 3A/App_Fig_3_A_Roi/ubq-1 (RNAi)/Gut close up/ART C2 MGM htfrGP rab7mCherrz sand1 ok1963 ubq1 and control RNAi 1 to 250 front_0014-1-1-1-1-1.tif
- __MACOSX/SD Appendix files/SD Appendix figure S3/App 3A/App_Fig_3_A_Roi/ubq-1 (RNAi)/Gut close up/._ART C2 MGM htfrGP rab7mCherrz sand1 ok1963 ubq1 and control RNAi 1 to 250 front_0014-1-1-1-1-1.tif
- SD Appendix files/SD Appendix figure S3/App 3A/App_Fig_3_A_Roi/ubq-1 (RNAi)/Gut close up/ART C MGM htfrGP rab7mCherrz sand1 ok1963 ubq1 and control RNAi 1 to 250 front_0014-1-1-1-1-1.tif
- __MACOSX/SD Appendix files/SD Appendix figure S3/App 3A/App_Fig_3_A_Roi/ubq-1 (RNAi)/Gut close up/._ART C MGM htfrGP rab7mCherrz sand1 ok1963 ubq1 and control RNAi 1 to 250 front_0014-1-1-1-1-1.tif
- SD Appendix files/SD Appendix figure S3/App 3A/App_Fig_3_A_Roi/ubq-1 (RNAi)/Gut close up/ART C G htfrGP rab7mCherrz sand1 ok1963 ubq1 and control RNAi 1 to 250 front_0014-1-1-1-1-1.tif
- __MACOSX/SD Appendix files/SD Appendix figure S3/App 3A/App_Fig_3_A_Roi/ubq-1 (RNAi)/Gut close up/._ART C G htfrGP rab7mCherrz sand1 ok1963 ubq1 and control RNAi 1 to 250 front_0014-1-1-1-1-1.tif
- SD Appendix files/SD Appendix figure S3/App 3A/App_Fig_3_A_Roi/ubq-1 (RNAi)/Gut close up/ART C2 MC htfrGP rab7mCherrz sand1 ok1963 ubq1 and control RNAi 1 to 250 front_0014-1-1-1-1-1.tif
- __MACOSX/SD Appendix files/SD Appendix figure S3/App 3A/App_Fig_3_A_Roi/ubq-1 (RNAi)/Gut close up/._ART C2 MC htfrGP rab7mCherrz sand1 ok1963 ubq1 and control RNAi 1 to 250 front_0014-1-1-1-1-1.tif
- SD Appendix files/SD Appendix figure S3/App 3A/App_Fig_3_A_Roi/ubq-1 (RNAi)/Gut close up/ART C2 G htfrGP rab7mCherrz sand1 ok1963 ubq1 and control RNAi 1 to 250 front_0014-1-1-1-1-1.tif
- __MACOSX/SD Appendix files/SD Appendix figure S3/App 3A/App_Fig_3_A_Roi/ubq-1 (RNAi)/Gut close up/._ART C2 G htfrGP rab7mCherrz sand1 ok1963 ubq1 and control RNAi 1 to 250 front_0014-1-1-1-1-1.tif
- SD Appendix files/SD Appendix figure S3/App 3A/App_Fig_3_A_Roi/ubq-1 (RNAi)/Gut/ART G htfrGP rab7mCherrz sand1 ok1963 ubq1 and control RNAi 1 to 250 front_0014-1-1-1-1.tif
- __MACOSX/SD Appendix files/SD Appendix figure S3/App 3A/App_Fig_3_A_Roi/ubq-1 (RNAi)/Gut/._ART G htfrGP rab7mCherrz sand1 ok1963 ubq1 and control RNAi 1 to 250 front_0014-1-1-1-1.tif
- SD Appendix files/SD Appendix figure S3/App 3A/App_Fig_3_A_Roi/ubq-1 (RNAi)/Gut/ART MC htfrGP rab7mCherrz sand1 ok1963 ubq1 and control RNAi 1 to 250 front_0014-1-1-1-1.tif
- __MACOSX/SD Appendix files/SD Appendix figure S3/App 3A/App_Fig_3_A_Roi/ubq-1 (RNAi)/Gut/._ART MC htfrGP rab7mCherrz sand1 ok1963 ubq1 and control RNAi 1 to 250 front_0014-1-1-1-1.tif
- SD Appendix files/SD Appendix figure S3/App 3A/App_Fig_3_A_Roi/ubq-1 (RNAi)/Gut/ART MGM htfrGP rab7mCherrz sand1 ok1963 ubq1 and control RNAi 1 to 250 front_0014-1-1-1-1.tif
- __MACOSX/SD Appendix files/SD Appendix figure S3/App 3A/App_Fig_3_A_Roi/ubq-1 (RNAi)/Gut/._ART MGM htfrGP rab7mCherrz sand1 ok1963 ubq1 and control RNAi 1 to 250 front_0014-1-1-1-1.tif
- SD Appendix files/SD Appendix figure S3/App 3A/App_Fig_3_A_Roi/Mock/Gut close up/ART C MC htfrGP rab7mCherrz sand1 ok1963 control RNAi front_0006-1-1-1-1-1.tif
- __MACOSX/SD Appendix files/SD Appendix figure S3/App 3A/App_Fig_3_A_Roi/Mock/Gut close up/._ART C MC htfrGP rab7mCherrz sand1 ok1963 control RNAi front_0006-1-1-1-1-1.tif
- SD Appendix files/SD Appendix figure S3/App 3A/App_Fig_3_A_Roi/Mock/Gut close up/ART C2 G htfrGP rab7mCherrz sand1 ok1963 control RNAi front_0006-1-1-1-1-1.tif
- __MACOSX/SD Appendix files/SD Appendix figure S3/App 3A/App_Fig_3_A_Roi/Mock/Gut close up/._ART C2 G htfrGP rab7mCherrz sand1 ok1963 control RNAi front_0006-1-1-1-1-1.tif
- SD Appendix files/SD Appendix figure S3/App 3A/App_Fig_3_A_Roi/Mock/Gut close up/ART C2 MGM htfrGP rab7mCherrz sand1 ok1963 control RNAi front_0006-1-1-1-1-1.tif
- __MACOSX/SD Appendix files/SD Appendix figure S3/App 3A/App_Fig_3_A_Roi/Mock/Gut close up/._ART C2 MGM htfrGP rab7mCherrz sand1 ok1963 control RNAi front_0006-1-1-1-1-1.tif
- SD Appendix files/SD Appendix figure S3/App 3A/App_Fig_3_A_Roi/Mock/Gut close up/ART C2 MC htfrGP rab7mCherrz sand1 ok1963 control RNAi front_0006-1-1-1-1-1.tif
- __MACOSX/SD Appendix files/SD Appendix figure S3/App 3A/App_Fig_3_A_Roi/Mock/Gut close up/._ART C2 MC htfrGP rab7mCherrz sand1 ok1963 control RNAi front_0006-1-1-1-1-1.tif
- SD Appendix files/SD Appendix figure S3/App 3A/App_Fig_3_A_Roi/Mock/Gut close up/ART C G htfrGP rab7mCherrz sand1 ok1963 control RNAi front_0006-1-1-1-1-1.tif
- __MACOSX/SD Appendix files/SD Appendix figure S3/App 3A/App_Fig_3_A_Roi/Mock/Gut close up/._ART C G htfrGP rab7mCherrz sand1 ok1963 control RNAi front_0006-1-1-1-1-1.tif
- SD Appendix files/SD Appendix figure S3/App 3A/App_Fig_3_A_Roi/Mock/Gut close up/ART C MGM htfrGP rab7mCherrz sand1 ok1963 control RNAi front_0006-1-1-1-1-1.tif
- __MACOSX/SD Appendix files/SD Appendix figure S3/App 3A/App_Fig_3_A_Roi/Mock/Gut close up/._ART C MGM htfrGP rab7mCherrz sand1 ok1963 control RNAi front_0006-1-1-1-1-1.tif
- SD Appendix files/SD Appendix figure S3/App 3A/App_Fig_3_A_Roi/Mock/Gut/ART MC htfrGP rab7mCherrz sand1 ok1963 control RNAi front_0006-1-1-1-1.tif
- __MACOSX/SD Appendix files/SD Appendix figure S3/App 3A/App_Fig_3_A_Roi/Mock/Gut/._ART MC htfrGP rab7mCherrz sand1 ok1963 control RNAi front_0006-1-1-1-1.tif
- SD Appendix files/SD Appendix figure S3/App 3A/App_Fig_3_A_Roi/Mock/Gut/ART MGM htfrGP rab7mCherrz sand1 ok1963 control RNAi front_0006-1-1-1-1.tif
- __MACOSX/SD Appendix files/SD Appendix figure S3/App 3A/App_Fig_3_A_Roi/Mock/Gut/._ART MGM htfrGP rab7mCherrz sand1 ok1963 control RNAi front_0006-1-1-1-1.tif
- SD Appendix files/SD Appendix figure S3/App 3A/App_Fig_3_A_Roi/Mock/Gut/ART G htfrGP rab7mCherrz sand1 ok1963 control RNAi front_0006-1-1-1-1.tif
- __MACOSX/SD Appendix files/SD Appendix figure S3/App 3A/App_Fig_3_A_Roi/Mock/Gut/._ART G htfrGP rab7mCherrz sand1 ok1963 control RNAi front_0006-1-1-1-1.tif
- SD Appendix files/SD Appendix figure S3/App 3B/App_Fig_3_B_Roi/Mock/Gut/C1-2024_08_06_RABX-5_RAB-5_neg_08_Airyscan Processing-1-1.tif
- __MACOSX/SD Appendix files/SD Appendix figure S3/App 3B/App_Fig_3_B_Roi/Mock/Gut/._C1-2024_08_06_RABX-5_RAB-5_neg_08_Airyscan Processing-1-1.tif
- SD Appendix files/SD Appendix figure S3/App 3B/App_Fig_3_B_Roi/Mock/Gut/C2-2024_08_06_RABX-5_RAB-5_neg_08_Airyscan Processing-1-1.tif
- __MACOSX/SD Appendix files/SD Appendix figure S3/App 3B/App_Fig_3_B_Roi/Mock/Gut/._C2-2024_08_06_RABX-5_RAB-5_neg_08_Airyscan Processing-1-1.tif
- SD Appendix files/SD Appendix figure S3/App 3B/App_Fig_3_B_Roi/Mock/Gut/2024_08_06_RABX-5_RAB-5_neg_08_Airyscan Processing-1-1.tif
- __MACOSX/SD Appendix files/SD Appendix figure S3/App 3B/App_Fig_3_B_Roi/Mock/Gut/._2024_08_06_RABX-5_RAB-5_neg_08_Airyscan Processing-1-1.tif
- SD Appendix files/SD Appendix figure S3/App 3B/App_Fig_3_B_Roi/ubq + hgrs-1 (RNAi)/Gut/C1-2024_08_13_RABX-5_RAB-5_hgrs-1_ubq-1_01_Airyscan Processing-1-1.tif
- __MACOSX/SD Appendix files/SD Appendix figure S3/App 3B/App_Fig_3_B_Roi/ubq + hgrs-1 (RNAi)/Gut/._C1-2024_08_13_RABX-5_RAB-5_hgrs-1_ubq-1_01_Airyscan Processing-1-1.tif
- SD Appendix files/SD Appendix figure S3/App 3B/App_Fig_3_B_Roi/ubq + hgrs-1 (RNAi)/Gut/C2-2024_08_13_RABX-5_RAB-5_hgrs-1_ubq-1_14_Airyscan Processing-1-1.tif
- __MACOSX/SD Appendix files/SD Appendix figure S3/App 3B/App_Fig_3_B_Roi/ubq + hgrs-1 (RNAi)/Gut/._C2-2024_08_13_RABX-5_RAB-5_hgrs-1_ubq-1_14_Airyscan Processing-1-1.tif
- SD Appendix files/SD Appendix figure S3/App 3B/App_Fig_3_B_Roi/ubq + hgrs-1 (RNAi)/Gut/2024_08_13_RABX-5_RAB-5_hgrs-1_ubq-1_01_Airyscan Processing-1-1.tif
- __MACOSX/SD Appendix files/SD Appendix figure S3/App 3B/App_Fig_3_B_Roi/ubq + hgrs-1 (RNAi)/Gut/._2024_08_13_RABX-5_RAB-5_hgrs-1_ubq-1_01_Airyscan Processing-1-1.tif
- SD Appendix files/SD Appendix figure S3/App 3B/App_Fig_3_B_Roi/ubq + hgrs-1 (RNAi)/Gut/2024_08_13_RABX-5_RAB-5_hgrs-1_ubq-1_14_Airyscan Processing-1-1.tif
- __MACOSX/SD Appendix files/SD Appendix figure S3/App 3B/App_Fig_3_B_Roi/ubq + hgrs-1 (RNAi)/Gut/._2024_08_13_RABX-5_RAB-5_hgrs-1_ubq-1_14_Airyscan Processing-1-1.tif
- SD Appendix files/SD Appendix figure S3/App 3B/App_Fig_3_B_Roi/ubq + hgrs-1 (RNAi)/Gut/C2-2024_08_13_RABX-5_RAB-5_hgrs-1_ubq-1_01_Airyscan Processing-1-1.tif
- __MACOSX/SD Appendix files/SD Appendix figure S3/App 3B/App_Fig_3_B_Roi/ubq + hgrs-1 (RNAi)/Gut/._C2-2024_08_13_RABX-5_RAB-5_hgrs-1_ubq-1_01_Airyscan Processing-1-1.tif
- SD Appendix files/SD Appendix figure S3/App 3B/App_Fig_3_B_Roi/ubq + hgrs-1 (RNAi)/Gut/C1-2024_08_13_RABX-5_RAB-5_hgrs-1_ubq-1_14_Airyscan Processing-1-1.tif
- __MACOSX/SD Appendix files/SD Appendix figure S3/App 3B/App_Fig_3_B_Roi/ubq + hgrs-1 (RNAi)/Gut/._C1-2024_08_13_RABX-5_RAB-5_hgrs-1_ubq-1_14_Airyscan Processing-1-1.tif
